# Supplementary material for: Convergent evolution of gene expression in two high-toothed stickleback populations
Source: PLoS Genet. 2018 Jun 13;14(6):e1007443. doi: 10.1371/journal.pgen.1007443 (PMC6016950; doi:10.1371/journal.pgen.1007443)
Supplement: S3 Table — For each fish, population of parents and biological replicate number (sample), standard length (SL), total reads (generated by HiSeq2000 over two different runs (run1 and run2)), mapped reads (reads that mapped to the genome), and final reads (excludes reads filtered due to low quality or PCR duplication) is listed. (XLSX) [file pgen.1007443.s010.xlsx]

## Sheet: Sheet1
Sample:	SL	Total Reads	Mapped Reads	Final Reads	Run1	Run2
CERC x CERC 1	44.58	84621832	84230042	60347896	43194152	41427680
CERC x CERC 2	45.51	82625088	77628572	58426762	42819976	39805112
CERC x CERC 3	46.36	78572698	77382826	59167308	38798290	39774408
RABS x RABS 1	44.7	87094088	88102796	68419470	46740088	40354000
RABS x RABS 2	46.19	82342214	80995352	60918592	43241272	39100942
RABS x RABS 3	47.44	86400410	82290040	62717370	43021352	43379058
PAXB x PAXB 1	42.4	81773488	77302504	56014832	41827240	39946248
PAXB x PAXB 2	43.73	82346498	81319300	64412654	41285630	41060868
PAXB x PAXB 3	41.7	91013392	105993542	81377888	48187408	42825984
