# Supplementary material for: Convergent evolution of gene expression in two high-toothed stickleback populations
Source: PLoS Genet. 2018 Jun 13;14(6):e1007443. doi: 10.1371/journal.pgen.1007443 (PMC6016950; doi:10.1371/journal.pgen.1007443)
Supplement: S4 Table — Estimated abundance in in fragments per kilobases per million reads (FPKM) of ENSEMBL genes (rows) in ventral pharyngeal dental tissue from three individual fish from three populations (in columns). Mean expression (in FPKM) is shown after the 3 replicates. Log2(Pop1/Pop2) shows the fold-change in log2 of the estimated mean expression between the two populations. IsSig(Pop1/Pop2) indicates whether the difference was significant as reported by cuffdiff2. (XLSX) [file pgen.1007443.s011.xlsx]

## Sheet: Sheet1
ensembl_Name	CERC_1	CERC_0	CERC_2	CERC_Mean	RABS_2	RABS_0	RABS_1	RABS_Mean	PAXB_0	PAXB_2	PAXB_1	PAXB_Mean	log2(PAXB/RABS)	isSig(PAXB/RABS)?	log2(CERC/RABS)	isSig(CERC/RABS)?	log2(PAXB/CERC)	isSig(PAXB/CERC)?
col4a3	0.0693668	15.2009	0.52407	5.26478	1.57023	0.97525	0.600887	1.04879	0.242895	2.87886	27.5527	10.2248	-0.989968	Y	-0.548282	Y	-0.441686	N
sst1.1	0	0	0	0	0	0	0	0	0	0	0	0	-0.589124	Y	-0.514698	Y	-0.074426	N
si:dkey-83h2.6	56.8155	53.8384	59.7948	56.8162	52.6914	53.7297	54.888	53.7697	58.4502	72.4677	52.1504	61.0228	0.110541	N	0.486912	N	-0.376372	N
si:dkey-83h2.5	25.4373	17.441	18.8514	20.5766	29.839	45.4153	35.4346	36.8963	17.1498	22.2544	9.42069	16.275	-0.491482	Y	-0.191818	N	-0.299664	N
eif4h	200.72	200.934	200.71	200.788	218.605	201.418	204.658	208.227	238.911	238.884	228.615	235.47	0.296521	N	0.180181	N	0.11634	N
zgc:77828	45.4877	40.0896	41.3991	42.3255	55.0502	49.9699	60.771	55.2637	41.2908	50.4596	29.6614	40.4706	-0.226457	N	-0.310781	N	0.084323	N
si:ch211-152c12.2	10.5109	9.7877	12.2931	10.8639	10.5095	13.5118	11.7317	11.9177	16.7344	15.8667	15.453	16.018	-0.528069	Y	-0.404876	Y	-0.123193	N
ENSGACT00000005995	5.55087	5.70041	6.15121	5.80083	8.49252	8.06779	6.89365	7.81799	10.601	10.7402	10.5291	10.6234	0.142157	N	-0.0201165	N	0.162274	N
ENSGACT00000006001	13.2738	10.0033	13.7822	12.3531	11.4109	13.9074	13.9458	13.088	21.4692	20.2367	21.2465	20.9841	0.372639	N	0.980549	Y	-0.60791	Y
atg16l2	29.3181	30.5635	28.2748	29.3855	41.8746	36.2531	32.6759	36.9345	39.1153	35.3746	34.1503	36.2134	1.6046	Y	1.11773	Y	0.48687	Y
arrb1	0	0	0	0	0	0	0	0	0	0	0.0678564	0.0226188	3.21174	Y	-0.259855	N	3.47159	N
ENSGACT00000006084	0	0	0	0	0	0	0	0	0	0	0	0	0.428503	N	-0.183768	N	0.612271	Y
ENSGACT00000006089	0	0	0	0	0	0	0	0	0	0	0	0	-0.726722	N	0.0203394	N	-0.747061	N
ENSGACT00000006094	0	0	0	0	0	0	0	0	0	0	0	0	-0.46127	N	0.283932	N	-0.745202	Y
lipt2	28.7317	25.2175	25.6839	26.5444	23.5184	23.7334	23.5939	23.6152	32.0161	25.6493	30.8295	29.4983	-0.0197289	N	-0.374749	N	0.35502	N
polr2d	58.9289	46.2673	52.5574	52.5845	51.377	50.3301	56.4918	52.733	52.9513	58.6711	45.1974	52.2733	0.0669231	N	0.0385668	N	0.0283563	N
zgc:171915	18.9225	18.3122	18.8031	18.6793	18.9117	20.9852	18.9451	19.614	14.2634	13.3014	12.2117	13.2588	-1.30943	Y	-0.0177739	N	-1.29166	Y
rpl35a	2591.6	2565.09	2483.9	2546.86	2161.82	2152.31	2292.77	2202.3	1962.33	1991.99	1738.27	1897.53	0.387987	N	-0.125201	N	0.513188	Y
RNPEPL1	62.0023	57.8926	70.8721	63.589	85.7157	81.3633	83.5577	83.5456	66.3086	68.0335	63.011	65.7844	-0.551296	Y	0.052353	N	-0.603649	Y
DVL3 (1 of 2)	0.40545	0.668365	0.203731	0.425849	0.149753	0.437135	0.436534	0.341141	0.499071	0.533674	0.426701	0.486482	0.331108	N	0.154003	N	0.177105	N
AP2M1 (1 of 2)	41.4198	35.3601	44.4263	40.4021	34.0002	36.4213	35.8462	35.4226	44.2297	38.633	49.3865	44.0831	2.99294	Y	1.88482	Y	1.10812	Y
ENSGACT00000029001	0	0	0	0	0	0	0	0	0	0	0	0	0.466283	N	0.304041	N	0.162242	N
mmp23bb	4.04078	4.15523	5.72417	4.64006	1.96233	3.95336	4.74371	3.55313	15.7467	8.08001	15.255	13.0272	0.765386	Y	0.0862161	N	0.67917	Y
eif2a	68.1081	62.7388	71.2802	67.3757	78.0383	81.3612	82.5706	80.6567	56.4505	58.9565	51.2173	55.5414	0.527335	Y	-0.100228	N	0.627562	Y
tsen34	20.3178	23.1717	15.4409	19.6435	27.3281	20.9813	21.879	23.3961	20.9468	18.7565	16.7068	18.8034	0.316666	N	0.170976	N	0.14569	N
masp1	3.2165	2.66699	3.46985	3.11778	1.82897	4.45813	6.7373	4.34147	2.95423	3.3056	3.38218	3.214	-1.37386	Y	-0.737671	Y	-0.636184	Y
wdr74	13.1453	16.4328	12.6914	14.0898	19.0145	16.8503	16.1167	17.3272	15.4453	11.9992	12.9074	13.4506	0.329109	N	1.2813	Y	-0.952187	Y
ENSGACT00000006509	0	0	0	0	0	0	0	0	0	0	0.636347	0.212116	-0.0397864	N	-0.242984	N	0.203197	N
ENSGACT00000006512	0.451598	0.81435	0.32456	0.530169	0.152946	0.405297	0.742159	0.433467	0.513057	0.551655	0.258112	0.440941	-1.09625	Y	-0.765621	Y	-0.330627	N
plekhg2	2.67209	3.4374	3.62232	3.24394	4.81139	4.20375	5.09774	4.70429	3.15156	3.64871	3.88676	3.56234	-0.112622	N	0.17366	N	-0.286282	N
ENSGACT00000006521	8.87167	8.75717	10.498	9.37561	11.536	13.5467	17.9817	14.3548	6.94763	11.1391	8.65391	8.91355	0.807606	Y	0.999023	Y	-0.191417	N
supt5h	17.7692	18.3088	19.0165	18.3648	19.8514	19.4535	18.548	19.2843	23.5024	23.3446	22.6384	23.1618	-0.146083	N	-0.265099	N	0.119016	N
cox7a1	90.8599	100.701	94.3263	95.2957	114.466	90.9894	112.544	106	70.9893	51.6586	88.9121	70.52	0.186839	N	0.169764	N	0.0170754	N
nlrx1	51.2107	51.6657	48.1122	50.3295	51.4075	40.0365	41.1771	44.207	26.7342	30.1351	30.7165	29.1953	-0.957608	Y	-0.610247	Y	-0.347361	N
pdzd3a	0	0	0.185095	0.0616983	0.173376	0	0	0.057792	0	0	0.104951	0.0349837	-0.326188	N	-0.310766	N	-0.0154224	N
efhd1	7.44009	9.90391	6.93516	8.09305	5.30231	4.95359	7.46807	5.90799	4.12794	4.95393	5.78776	4.95654	1.82842	Y	-0.104838	N	1.93326	Y
usf1l	144.035	134.266	140.28	139.527	139.992	145.347	144.71	143.35	138.275	160.769	143.644	147.563	-0.0649809	N	-0.0517391	N	-0.0132418	N
ENSGACT00000006808	3.24225	3.23647	4.76395	3.74756	11.7926	10.8099	9.87108	10.8245	8.80982	11.1847	10.5151	10.1699	-0.521369	N	-0.211906	N	-0.309464	N
zgc:172049	13.2922	13.3433	15.1738	13.9364	30.1183	18.1189	16.8044	21.6805	22.1352	21.5882	24.7553	22.8262	0.704301	Y	0.454511	N	0.24979	N
zgc:195004	0.581708	0.458665	1.40875	0.816374	0.496956	0.234576	0.206356	0.312629	0.696649	0.210362	0.8911	0.59937	0.259387	N	-0.313087	N	0.572474	Y
arcn1a	109.465	108.402	116.21	111.359	105.26	125.511	105.677	112.149	137.76	118.153	105.889	120.601	0.0761363	N	-0.247119	N	0.323256	N
phldb1b	14.0762	15.0817	12.355	13.8376	26.3382	19.905	22.8431	23.0288	17.3784	20.5707	19.6426	19.1972	1.50216	Y	0.757491	Y	0.744665	Y
ENSGACT00000006969	7.37333	9.48269	8.74462	8.53355	4.38223	3.77651	4.41105	4.18993	5.63077	5.48351	5.50949	5.54126	0.24612	N	0.131473	N	0.114647	N
bco2b	0.368991	0.215072	0.421314	0.335126	0.64532	0.271235	0.301056	0.40587	0.182487	0.0539831	0.105704	0.114058	0.0207519	N	-0.179873	N	0.200625	N
sorl1	7.79867	7.58834	6.1386	7.1752	14.3859	10.596	10.6946	11.8922	4.74394	5.61135	4.64767	5.00099	-0.208593	N	-0.116733	N	-0.0918594	N
abcg4b	0.77517	0.50661	0.497406	0.593062	0	0.0421764	0	0.0140588	0.335162	0.095379	0.184861	0.205134	-0.173587	N	-0.394264	Y	0.220678	N
lyrm9	54.1642	33.0228	84.4898	57.2256	32.3828	63.9635	57.3934	51.2466	42.179	42.1982	32.7115	39.0296	-0.748996	Y	-0.588961	Y	-0.160035	N
tnfaip1	26.3968	25.6872	24.5846	25.5562	33.4315	26.4969	26.9672	28.9652	26.866	30.1593	26.4374	27.8209	-0.321749	N	0.624884	Y	-0.946633	Y
si:dkeyp-118b3.3	1.1861	1.73677	1.58231	1.50173	1.69455	1.57181	1.51356	1.59331	1.55427	1.07398	1.32468	1.31764	-0.308046	N	-0.38337	Y	0.0753242	N
FAM57A	46.88	48.5122	46.1634	47.1852	48.3457	39.3069	39.4581	42.3702	37.0732	37.0955	41.1266	38.4318	0.38293	Y	0.14633	N	0.236599	N
zgc:198241	37.8399	42.6427	40.2013	40.228	37.1075	46.4103	41.9153	41.811	51.4106	95.8067	52.8736	66.697	-0.138101	N	-0.445085	N	0.306984	N
smtnl	9.00181	18.6889	12.1641	13.2849	18.5006	10.0094	12.5973	13.7024	13.6476	18.1389	18.6117	16.7994	-0.698436	Y	-0.370639	N	-0.327797	N
sebox	0	0.155865	0.152681	0.102849	0.453008	0	0.139846	0.197618	0	0	0	0	-0.204081	N	0.707758	N	-0.911839	N
POLDIP2	46.0633	46.8099	39.2297	44.0343	49.5121	44.174	53.5137	49.0666	29.0962	24.4381	28.3677	27.3007	-0.442731	Y	0.0735787	N	-0.51631	Y
si:dkey-151p21.7	0.454398	0.979556	0.323412	0.585789	0.620725	0.54458	0.739529	0.634945	0.528263	0.578949	0.688895	0.598702	-0.486357	Y	0.0920719	N	-0.316993	N
crk	7.7005	8.36107	6.66321	7.57493	7.12485	7.77332	9.0673	7.98849	10.9872	8.98237	7.33444	9.10134	-0.224921	N	0.676287	Y	0.213453	N
ywhae2	174.699	160.325	181.26	172.095	191.017	199.026	206.35	198.798	209.672	175.818	168.841	184.777	0.88974	Y	0.197322	N	-0.534757	N
myo1c	77.6966	76.9745	74.0892	76.2534	88.0523	82.1113	79.0857	83.0831	67.7245	64.1004	55.6549	62.4933	-0.337434	N	0.0745029	N	0.00437798	N
slc43a2a	33.013	39.0927	35.2067	35.7708	34.2507	24.7001	29.3624	29.4377	9.8536	17.2754	11.7956	12.9749	0.0788809	N	-0.135423	N	-0.313319	N
pitpnaa	348.272	299.691	373.844	340.602	368.508	342.269	327.246	346.008	430.108	358.788	320.691	369.862	-0.448742	Y	0.101705	N	-0.154681	N
zgc:162883	29.729	30.7941	39.949	33.4907	26.6561	26.1536	30.9266	27.9121	23.5037	25.2043	23.2989	24.0023	-0.0529759	N	-0.128547	N	-0.212084	N
ENSGACT00000029305	0	0	0	0	0	0	0	0	0	0	0	0	-0.340632	N	0.0089408	N	0.40855	N
slc25a36b (1 of 2)	33.3294	38.801	30.5111	34.2138	32.5005	26.3341	32.1241	30.3196	21.1689	20.981	20.3927	20.8475	0.417491	N	-0.265966	N	0.27159	N
ENSGACT00000007391	30.0966	31.6749	34.9861	32.2525	33.5934	27.6017	32.7544	31.3165	28.2238	23.8257	23.3262	25.1252	0.00562309	N	0.393331	N	-0.160847	N
rbp2a	0	0	0	0	0	0	0	0	0	0	1.12568	0.375227	0.232484	N	-0.234304	N	0.877444	Y
ENSGACT00000007450	32.7955	37.2119	39.0527	36.3534	36.9409	38.9526	31.3891	35.7609	58.3609	46.6551	45.5615	50.1925	0.64314	Y	-0.135179	N	0.0765214	N
zgc:194189	1.13674	12.3947	1.64873	5.06006	2.54047	1.09427	1.64354	1.75943	1.56917	3.8114	18.7852	8.05526	-0.0586574	N	-0.0659808	N	0.422491	Y
pik3cb	24.4123	25.0592	24.2643	24.5786	29.4234	31.0407	31.3022	30.5888	23.619	31.071	22.9788	25.8896	0.356511	N	0.182977	N	-0.154461	N
PER2 (1 of 2)	0.308287	0.752123	0.266954	0.442455	0.173521	0.400517	0.355535	0.309858	0.426396	0.497815	0.602862	0.509024	0.0285159	N	0.00649992	N	0.715037	Y
cab39	51.7683	45.8065	49.2316	48.9355	42.4892	44.6968	45.8983	44.3614	44.2831	44.2772	34.0009	40.8537	0.721537	Y	0.614253	N	1.43874	Y
ENSGACT00000007561	5.97865	4.23731	6.50988	5.57528	0.994574	2.903	3.81511	2.57089	2.95331	3.61186	3.22874	3.26464	2.05299	Y	-0.853034	Y	0.517204	N
ENSGACT00000007567	6.24582	5.0864	6.90307	6.07843	2.21995	4.25096	3.06304	3.17798	5.75091	5.4086	2.56645	4.57532	-0.33583	N	0.0547347	N	-0.0309176	N
PRSS16	0.0532389	0.328743	0.0547894	0.14559	0.104396	0.140469	0	0.0816217	0	0	0.0480205	0.0160068	0.0238171	N	0.155583	N	-0.158299	N
meis3	0.159289	0	0.156172	0.105154	0.0815797	0.0688981	0.0762433	0.0755737	0	0.154995	0	0.051665	-0.00271653	N	-0.205559	N	0.0726724	N
ENSGACT00000007663	377.236	364.632	328.417	356.762	437.067	321.066	346.313	368.149	475.182	477.1	449.864	467.382	-0.132887	N	-0.585171	N	0.552631	N
ENSGACT00000007695	27.3571	15.5438	20.919	21.2733	34.4355	42.7924	30.7727	36.0002	6.16993	2.54157	1.53629	3.41593	-0.0325399	N	0.241144	N	1.26913	Y
slc5a2	0.212318	0.225476	0.223216	0.220337	0.0532372	0.0472609	0.103878	0.0681254	0	0.149473	0.143971	0.0978147	1.51027	Y	-0.352751	N	0.922766	Y
adck4	18.3054	18.0465	16.747	17.6996	17.8792	18.6893	17.5256	18.0314	13.3803	13.8008	14.9482	14.0431	0.570015	Y	0.0391475	N	-0.53122	Y
numbl	1.02375	1.05362	1.08515	1.05417	0.640904	0.722457	0.895436	0.752932	1.34306	0.756147	1.15852	1.08591	-0.492073	Y	-0.429012	Y	0.0881193	N
dpf1	0.172681	0.175466	0.262897	0.203681	0	0	0	0	0.0959365	0	0.0803586	0.058765	-0.340893	Y	-0.39787	Y	0.00174551	N
si:dkey-243k1.3	0.110206	0.112923	0.222941	0.14869	0.109668	0	0.52524	0.211636	0.121768	0.210527	0.72649	0.352928	-0.396124	Y	-0.0529524	N	-0.703726	Y
pnkp	22.5951	26.4528	30.5034	26.5171	16.716	22.5288	19.8399	19.6949	23.6902	21.0905	16.9888	20.5898	-0.756678	Y	2.09081	N	-0.938795	N
MFRP	0.498863	0.244928	0.290175	0.344655	0.74742	2.07493	3.20666	2.00967	0.74217	1.00725	1.20817	0.985863	1.15202	N	0.170758	N	-1.09528	Y
zgc:153258	38.8987	28.599	34.0411	33.8463	48.8908	55.7135	46.6424	50.4156	27.8754	41.7873	25.0024	31.555	-0.924522	Y	0.629114	Y	0.231307	N
cbln20	0	0	0	0	2.06798	0.933956	2.04918	1.68371	4.46148	1.31851	0.422816	2.0676	0.86042	Y	-0.282307	N	0.717273	Y
tagln	210.991	223.02	215.727	216.579	209.866	171.254	174.044	185.055	276.107	289.051	454.799	339.986	0.434966	Y	1.10415	Y	-3.12642	Y
CEP164	9.08304	10.1052	9.83783	9.67536	6.87163	9.36508	9.37497	8.53723	7.79	5.57212	8.37258	7.2449	-2.02227	Y	-0.273945	N	-0.207824	N
SIK3	14.0295	15.1297	14.5665	14.5752	18.3215	16.3949	17.6564	17.4576	15.182	13.6895	11.9528	13.6081	-0.481768	Y	1.23679	N	-0.10393	N
TMEM25	0.159469	0.508476	0.586764	0.418236	0.0810698	0	0	0.0270233	0	0	0.0739018	0.0246339	1.13286	N	0.0265012	N	-0.180794	N
ENSGACT00000008133	15.4242	15.2574	11.8574	14.1797	12.7671	13.5192	14.9384	13.7416	15.999	30.2168	12.5431	19.5863	-0.154293	N	-0.256509	N	0.301799	N
MPZL2 (1 of 2)	16.4133	23.5106	19.6332	19.8524	19.2709	15.7039	12.2474	15.7407	13.5902	10.3908	24.6483	16.2098	0.0452901	N	0.181958	N	0.319326	N
mpzl3	77.9401	73.2508	90.6122	80.601	88.887	88.9507	75.7051	84.5143	53.6744	51.0198	38.8682	47.8541	0.501284	N	0.325401	N	-0.141008	N
ENSGACT00000008148	0.542021	0	0.130738	0.224253	0.505831	0	0	0.16861	0.136629	0.244067	0.123548	0.168081	0.184393	N	0.303703	N	0.293599	N
ENSGACT00000008151	1.25909	1.08945	0.692076	1.01354	1.12267	1.60805	1.2058	1.31217	0.944085	0.817534	1.99303	1.25155	0.597302	N	0.299633	N	-0.120001	N
si:dkey-54n8.2 (1 of 2)	37.8031	39.5797	43.4032	40.262	30.2763	30.1234	31.8566	30.7521	21.8808	28.7354	26.361	25.6591	0.179632	N	-0.185314	N	0.077274	N
si:dkey-54n8.2 (2 of 2)	44.9708	47.8136	52.6015	48.462	35.9442	32.1484	37.9907	35.3611	37.6329	42.1451	36.5505	38.7762	-0.10804	N	-0.198908	N	-0.137145	N
ankrd13b	1.03359	1.66271	0.534001	1.07677	0.9753	0.856237	0.495022	0.77552	2.79815	1.11337	2.20072	2.03741	-0.336052	N	-0.169633	N	-0.0658084	N
si:ch73-235d11.1	0.316643	0	0.0927529	0.136465	0.183196	0.354964	0.565856	0.368005	0.828472	3.4944	1.28577	1.86955	-0.235442	N	0.00304051	N	0.745645	Y
si:ch211-132b12.1	0.0631615	0.13141	0.196738	0.130437	0.185012	0.339159	0.0622224	0.195464	0	0	0	0	0.748685	Y	0.196681	N	-0.0607762	N
TRIM14 (49 of 75)	28.5888	21.6169	32.2482	27.4846	23.1961	23.814	17.7479	21.586	11.5603	18.8135	15.6502	15.3413	0.135905	N	1.49414	Y	-0.380126	N
p2rx8	0.26595	0.242065	0.176202	0.228072	0	0.16518	0.183626	0.116269	0.095737	0.253646	0.167826	0.172403	1.11401	Y	-0.115506	N	-0.695893	Y
samsn1a	13.249	10.3417	18.231	13.9406	12.3606	12.0452	10.2759	11.5606	18.4113	31.5308	23.5866	24.5096	-0.811398	Y	-0.754121	Y	-0.513801	Y
hspa13	8.835	8.57617	7.30506	8.23874	5.70098	6.67655	6.15754	6.17836	8.89808	9.80564	9.53536	9.41303	-1.26792	Y	-0.0235546	N	-0.254735	N
serpinh1b	106.379	115.164	104.938	108.827	56.5326	57.5141	66.4819	60.1762	311.22	193.533	379.444	294.732	-0.278289	N	-1.49187	N	-0.32126	N
tsku	52.7678	67.4912	76.0046	65.4212	55.982	51.3021	52.2946	53.1929	38.7444	27.103	37.5413	34.4629	-1.81313	N	-1.61627	Y	-0.0210429	N
si:dkey-54n8.3	4.84944	2.72267	2.70468	3.4256	1.17757	1.33717	1.07526	1.19667	3.15011	0.733417	2.10226	1.99526	-1.63731	Y	-0.00798126	N	-0.155538	N
tbrg1	18.3632	15.9325	18.2428	17.5128	19.9731	16.2596	17.2293	17.8207	17.9483	17.5695	16.0398	17.1859	-0.163519	N	-0.173312	N	-0.163031	N
b3gat1a	2.92394	3.34344	3.29714	3.18817	1.36904	1.35411	1.18989	1.30435	2.56911	1.30573	1.81409	1.89631	-0.336343	N	-0.0327378	N	0.31469	N
ilvbl	17.9295	20.4592	19.3738	19.2542	18.5406	20.5959	21.8188	20.3184	19.8158	18.2365	18.533	18.8618	0.281952	N	-0.00225745	N	1.13107	Y
fam118b	28.8381	27.9207	23.5336	26.7641	28.4482	30.6562	30.6115	29.9053	36.7993	34.7267	33.2909	34.939	1.12882	Y	0.176758	N	-0.162581	N
tirap	0	13.6536	0	4.5512	0	0	0	0	0	0	0	0	0.0141768	N	-0.10618	N	-0.303807	N
st3gal4	35.4673	29.3885	25.3041	30.0533	31.01	23.4495	22.6989	25.7195	32.307	27.0298	32.4448	30.5939	-0.409987	Y	-0.0886128	N	0.605856	Y
kcnj1a.3	2.32557	4.98658	2.85069	3.38761	8.78731	4.25129	1.98553	5.00804	1.13583	3.59358	5.68037	3.46993	0.517243	Y	0.530461	Y	-0.268228	N
ETS1	19.5395	20.3565	17.1691	19.0217	18.4027	21.1279	19.4232	19.6513	20.4222	32.1095	26.7626	26.4314	0.262233	N	-1.10067	N	-1.71366	N
KIRREL3	0.237645	0.290691	0.0816386	0.203325	0.324937	0.20782	0.229208	0.253988	0.231566	0.280305	0.269042	0.260304	-2.81433	N	0.624125	Y	-1.18862	Y
CLMP	5.65147	3.8457	2.62816	4.04178	2.81983	2.47625	2.06135	2.45248	7.74498	4.26333	6.01987	6.00939	-0.564497	Y	0.187325	N	-0.530452	Y
GRAMD1B	3.1858	3.54219	2.53051	3.08617	2.8019	2.3831	2.44596	2.54365	3.42821	2.68112	3.49429	3.20121	-0.343126	N	-0.139095	N	0.0392262	N
DACT3	5.63863	8.50105	6.14415	6.76128	6.82438	3.85696	5.91789	5.53308	7.91197	3.39802	11.3966	7.56886	-0.0998692	N	0.339009	N	-0.238768	N
polr2i	25.5047	29.2394	27.0743	27.2728	26.3775	25.0243	25.725	25.7089	30.5645	31.5778	21.5621	27.9015	0.100241	N	-0.365116	N	-0.696014	Y
foxg1c	0.993011	0.500702	0.573463	0.689059	0.534547	0.43688	0.692092	0.554506	1.52359	1.37055	0.857416	1.25052	-1.06113	Y	-0.241968	N	0.0767586	N
snrpd2	157.114	165.05	138.848	153.671	143.299	128.001	134.735	135.345	239.1	218.548	232.77	230.139	-0.16521	N	-0.436126	Y	0.157246	N
vasp	14.9814	19.322	16.4567	16.92	19.8596	17.9304	19.3563	19.0488	22.8374	33.432	23.5794	26.6163	-0.278879	N	0.0530756	N	-0.157671	N
cltcb	8.52419	9.70455	7.76705	8.66526	9.30375	10.105	8.7931	9.40062	13.3327	10.9783	12.5235	12.2782	-0.104596	N	0.251784	N	0.0682495	N
slc37a4a	2.18878	2.30487	2.20733	2.23366	1.7774	1.85093	2.09933	1.90922	3.85283	2.85855	2.96858	3.22665	0.320034	N	-0.380129	N	0.11769	N
rps25	2885.73	2833.46	2788.05	2835.75	2712.69	2446.71	2600	2586.47	2409.84	2394.93	2203.45	2336.07	-0.262439	N	0.112344	N	0.296805	N
sgcg	32.7627	36.4094	34.3745	34.5155	28.5849	27.5648	26.001	27.3836	29.2967	20.1923	55.7383	35.0758	0.409149	N	-0.143367	N	0.48652	Y
tnfrsf19	25.6033	30.7811	27.9059	28.0968	26.1303	23.2989	23.8293	24.4195	19.4532	17.0978	16.1448	17.5653	0.343153	N	-0.767293	Y	0.510434	Y
ENSGACT00000009124	10.5025	15.4965	14.3193	13.4394	10.6624	11.6298	12.0734	11.4552	7.96276	9.82884	12.8353	10.209	-0.256859	N	-0.571201	Y	-0.698666	Y
wrb	45.9426	42.1945	48.2618	45.4663	40.0995	47.8548	44.2237	44.0593	30.5698	39.1074	36.1019	35.2597	-1.26987	Y	0.246582	N	0.319268	N
sh3bgr	9.23414	10.1257	8.47116	9.277	12.286	8.52886	8.16887	9.66124	8.11329	4.58611	11.1664	7.95527	0.56585	N	-0.0751662	N	-0.0359541	N
IGSF5 (1 of 2)	0.140422	0.279499	0.212748	0.21089	0.0663308	0	0	0.0221103	0.0733526	0.0642943	0.0630202	0.066889	-0.11112	N	-0.215616	N	0.373724	Y
ENSGACT00000009174	0.131529	0.492422	0.129749	0.251233	5.19121	3.74785	5.84775	4.92894	12.5216	21.8438	24.8004	19.7219	0.158108	N	0.752849	N	0.661865	N
bace2	15.8107	24.6882	16.7631	19.0873	17.3808	22.0173	19.5029	19.6337	16.701	21.8653	30.0398	22.8687	1.41471	Y	-0.117149	N	-0.619222	Y
NPAT (1 of 2)	5.94605	6.85697	6.49103	6.43135	7.67236	7.79395	7.55467	7.67366	7.14938	8.06221	6.43107	7.21422	-0.736371	Y	-0.113643	N	-0.172523	N
NPAT (2 of 2)	11.944	11.2969	10.2297	11.1569	15.7605	11.6361	11.9444	13.1137	16.1712	16.9568	12.9048	15.3443	-0.286166	N	-0.644578	Y	0.377149	N
vmp1	33.1301	35.6175	35.3853	34.711	25.8362	30.0443	26.5774	27.486	28.081	29.9803	29.1252	29.0622	-0.267429	N	-0.0290909	N	0.079517	N
ENSGACT00000028043	0	0	0	0	0	0	0	0	0	0	0	0	0.0504261	N	-0.033805	N	0.0605301	N
rps6kb1b	16.3936	21.194	14.6067	17.3981	21.8791	15.8155	14.8638	17.5195	20.1049	16.103	24.7322	20.3134	0.0267251	N	0.0498716	N	0.268455	N
gmps	43.3421	45.5921	43.1484	44.0275	45.1736	50.9436	44.5116	46.8763	36.6115	31.0175	35.7621	34.4637	0.318327	N	-0.196657	N	-0.0862203	N
v2rl1	0.145132	0.0751467	0.0374598	0.0859128	0	0.0956659	0.0352499	0.0436386	0.0815215	0.0345584	0.0332283	0.0497694	-0.282877	N	-1.33625	N	3.19403	Y
kcnab1	0.408658	0.160744	0.0815938	0.216999	0.0760733	0.427679	0.551841	0.351864	0	0.368604	0.360268	0.242957	1.85778	Y	-0.18676	N	-0.158201	N
ENSGACT00000009411	40.6677	44.1309	43.2072	42.6686	44.1218	44.4268	49.041	45.8632	30.7038	36.7927	34.4293	33.9753	-0.34496	N	-0.0808635	N	0.246984	N
tiparp	38.8081	40.0642	42.2136	40.362	49.1762	41.1728	44.6219	44.9903	37.8925	43.324	36.8532	39.3566	0.16612	N	1.20603	Y	-1.70907	Y
ccnl1a	82.1139	90.0569	118.984	97.0516	129.994	104.309	116.39	116.898	66.3962	82.1272	69.5994	72.7076	-0.503045	Y	-0.514461	Y	-0.0811505	N
ptx3a	20.8877	20.6646	28.3741	23.3088	12.7066	13.8551	17.6256	14.7291	15.8474	7.99187	17.2632	13.7008	-0.595612	Y	0.00847971	N	0.996693	Y
C3orf55	7.17396	4.0575	6.39692	5.87613	4.95962	5.23415	5.89738	5.36372	5.59938	5.77862	5.58097	5.65299	1.00517	Y	-0.595099	N	1.96175	Y
golim4a	9.18579	10.1347	8.43772	9.25274	9.36361	7.52566	8.74729	8.54552	9.38927	9.48009	9.19639	9.35525	1.36665	Y	0.17834	N	0.628735	Y
pdcd10a	44.5717	36.7741	45.1237	42.1565	38.6609	43.583	47.2941	43.1793	39.3911	41.3879	32.8608	37.8799	0.807075	Y	-0.219361	N	1.03652	Y
WDR64	0	0	0	0	0.0800113	0	0	0.0266704	0.175459	0.074647	0.285236	0.178447	0.817155	Y	-0.00610774	N	0.0825787	N
ENSGACT00000009587	0	0.268552	0	0.0895173	0	0	0	0	0	0	0	0	0.076471	N	-0.0379695	N	-0.0142383	N
scn2b	0.369794	0.61406	1.09788	0.693911	0.235038	0.668729	1.42255	0.775439	0.646814	0.338435	0.909581	0.63161	-0.0522078	N	-0.161181	N	-0.594886	Y
scn4ba	0.694289	0.450364	0.228243	0.457632	0.623644	0.197789	1.0736	0.631678	0.448431	0.585583	1.55004	0.861351	-0.756066	Y	-0.127949	N	-0.394452	Y
si:ch211-263k4.2	0.980538	1.8983	2.46069	1.77984	0.464571	2.92115	2.28954	1.89175	0.467587	1.89631	0.751255	1.03838	-0.522401	Y	-0.0373247	N	-0.0789225	N
mecom	4.37749	4.95983	4.74425	4.69386	3.2325	5.08677	3.4132	3.91082	3.07402	3.37928	6.55556	4.33629	-0.116247	N	-0.120684	N	0.14746	N
si:dkey-197m14.2	2.71296	4.83543	4.72538	4.09126	7.95614	2.34348	2.43652	4.24538	2.74744	0.91394	2.67334	2.11157	0.0267765	N	-0.559289	Y	0.127008	N
mff	35.1236	38.1431	34.2879	35.8515	35.4003	36.9294	35.3307	35.8868	32.5585	33.0646	38.2713	34.6315	-0.43228	Y	0.182051	N	-0.473489	Y
mrpl44	36.8822	36.2426	35.4544	36.1931	36.6808	35.4474	38.7703	36.9662	32.873	31.5592	30.8779	31.77	-0.291439	N	-0.194362	N	0.0404735	N
agfg1a	14.1198	11.89	14.4649	13.4916	12.7418	18.9959	19.3694	17.0357	16.0317	14.6308	19.9946	16.8857	-0.153888	N	0.266238	N	0.53999	N
daw1	0	0	0.109821	0.036607	0	0	0	0	0.0817269	0.0978239	0	0.0598503	0.806228	Y	0.844916	Y	0.0161586	N
zbtb38	3.34105	3.60144	3.26474	3.40241	6.15635	4.22294	4.15265	4.84398	2.81418	3.39072	2.65507	2.95332	0.861074	Y	0.14302	N	0.693577	Y
RASA2	8.92643	8.17794	8.2226	8.44232	8.64923	10.0726	9.13103	9.28429	7.83012	11.4748	11.2011	10.1687	0.836597	Y	-0.398562	Y	0.650303	Y
rnf7	74.8627	65.3928	63.2322	67.8292	66.6268	49.2971	60.2815	58.7351	67.2244	53.6173	65.7383	62.1933	0.251742	N	1.26526	Y	-0.125457	N
grk7b	0.167334	0.113761	0.113668	0.131588	0.110081	0	0.0536809	0.0545873	0.67982	0.37696	0.308974	0.455251	1.1398	Y	0.583191	N	-0.254276	N
fzd9b	5.06673	12.764	5.24108	7.6906	3.50492	4.11869	4.14177	3.92179	6.17071	7.22451	17.9621	10.4524	0.328915	N	0.310336	N	0.121656	N
hip1	12.403	11.5854	12.6209	12.2031	9.9448	10.7028	13.1235	11.257	10.7529	9.06222	13.6921	11.1691	0.431992	N	0.22229	N	-0.45533	N
zgc:103681	1.52552	1.31001	1.47281	1.43611	0.855387	0.835807	0.663714	0.784969	1.56419	0.574161	0.930411	1.02292	-0.23304	N	-0.424143	N	-0.0388703	N
zgc:63480	40.1836	38.9591	37.3497	38.8308	36.3591	43.0274	38.9743	39.4536	28.4164	29.4254	23.5501	27.1306	-0.463013	N	0.432757	N	-0.177336	N
si:ch1073-408o3.1	5.33805	8.36684	4.68022	6.12837	3.41323	1.51449	2.0833	2.33701	0.986151	1.44014	2.8632	1.76316	0.255421	N	1.41555	N	2.06835	Y
CLPB	12.0425	12.1191	11.7764	11.9793	13.3734	9.35949	9.13495	10.6226	8.51196	8.50628	7.63968	8.21931	3.48391	N	1.88192	N	-1.47459	N
phox2a	0	0	0.138596	0.0461987	0.270249	0.115774	0.126472	0.170832	0	0	0	0	0.407328	N	-1.54382	Y	0.292518	N
anapc15	1.98499	0.984858	2.49213	1.82066	0.454108	2.1501	0.926822	1.17701	1.86594	1.88934	4.21322	2.65617	-1.2513	Y	-0.4696	Y	-0.650182	Y
lamtor1	116.265	105.203	106.959	109.476	104.708	103.383	116.067	108.053	75.3526	86.1617	68.069	76.5278	-1.11978	Y	-0.120766	N	0.0257659	N
NUMA1	4.51328	5.28067	6.79094	5.5283	3.95405	4.91274	4.67676	4.51452	17.8108	24.5485	13.8583	18.7392	-0.0949998	N	0.352927	N	-2.03619	Y
si:zfos-2269b6.1	31.2355	33.2813	32.5317	32.3495	29.6258	37.2867	33.3264	33.413	32.076	30.451	33.1861	31.9044	-1.68326	Y	-0.0336206	N	-0.131795	N
ENSGACT00000010467	43.9662	46.9508	46.5894	45.8355	41.4923	42.6587	43.0031	42.3847	54.6494	50.3814	52.5049	52.5119	-0.165416	N	-0.219655	N	0.76249	Y
NOX4	2.58096	4.52781	2.59436	3.23438	3.16016	1.38044	1.10668	1.88243	3.87205	3.18461	3.97425	3.67697	0.542834	Y	0.682408	N	-0.0203184	N
GRM5 (1 of 2)	0.0244062	0	0.0250626	0.0164896	0	0	0	0	0.0550261	0	0.0229167	0.0259809	0.66209	N	0.768519	N	-0.787731	N
ctsc	184.54	172.374	155.83	170.915	162.825	140.71	158.949	154.161	177.074	268.475	204.21	216.586	-0.0192126	N	0.352233	Y	0.0957954	N
rab38a	0.347407	0.175448	0.349773	0.290876	0.164196	0	0	0.054732	1.06996	0	0.151516	0.407159	0.448028	Y	-0.00240162	N	-0.765812	Y
DYNC2H1	4.38563	4.16332	4.24705	4.26533	4.70567	3.87067	3.75702	4.11112	3.54392	3.27311	4.01333	3.61012	-0.768213	Y	-0.047613	N	0.246035	N
gria4a	0	0	0	0	0	0	0	0	0	0	0	0	0.198422	N	0.50754	Y	-0.13261	N
aasdhppt	4.56872	3.90354	2.69456	3.72227	4.3742	5.53152	5.61293	5.17288	4.15553	5.50497	3.30153	4.32068	0.37493	Y	0.107074	N	0.186712	N
fam168a	2.51081	1.82158	3.38778	2.57339	2.18458	4.42193	2.5852	3.0639	3.6049	2.60505	2.47099	2.89365	0.293786	N	-0.615258	N	0.949472	N
P2RY6	18.0414	13.7923	14.4521	15.4286	15.5446	7.68066	11.1648	11.4634	7.2345	9.76161	6.16666	7.72092	0.334214	N	-0.104604	N	-0.920951	Y
si:ch211-248g20.5	1.92316	3.15515	1.6129	2.2304	0.592671	0.72371	1.07742	0.797934	1.94944	1.33929	3.75306	2.34726	-1.02555	Y	1.05288	Y	-0.255327	N
relt	23.6333	24.1985	13.2554	20.3624	3.01502	17.1851	6.76779	8.9893	23.6901	9.41145	13.7776	15.6264	0.797555	Y	-0.453845	Y	0.55425	Y
FCHSD2 (1 of 2)	6.33298	7.61383	5.12245	6.35642	4.71842	5.952	4.12116	4.93053	10.236	6.63091	8.20684	8.35792	0.100406	N	-0.277313	N	0.899794	Y
KIAA1239 (1 of 4)	1.03558	4.53888	1.26612	2.28019	1.47096	1.10075	1.69351	1.42174	0.437369	0.94683	4.06478	1.81633	0.622481	Y	0.174585	N	-0.244628	N
KIAA1239 (2 of 4)	1.46299	7.51066	1.90652	3.62672	2.48453	1.59081	2.97952	2.35162	1.22336	1.56457	6.92233	3.23675	-0.0700425	N	-0.328684	Y	0.0159177	N
HERC6	13.6423	21.7462	15.4116	16.9334	17.6308	25.2865	15.5131	19.4768	19.4929	53.4241	38.3399	37.0856	-0.312767	N	0.454286	N	-0.355786	N
ENSGACT00000011016	0	0	0	0	0	0	0	0	2.36454	1.45014	2.55319	2.12262	0.0985003	N	-0.472155	Y	-0.62791	Y
si:ch211-136a13.1	5.28259	6.28273	6.41267	5.99266	3.41451	3.63021	5.70708	4.2506	10.9709	5.70919	7.83621	8.1721	-1.10007	Y	0.192772	N	0.60223	Y
ENSGACT00000011030	0	0.144117	0	0.048039	0.13538	0	0.548809	0.228063	0.149035	0.378571	0.125248	0.217618	0.795002	Y	0.0041986	N	-0.684414	Y
trappc6bl	39.924	39.8044	47.7893	42.5059	37.5738	43.1575	45.7018	42.1444	30.7414	31.3098	28.4357	30.1623	-1.56425	Y	-0.879833	Y	-0.112557	N
ENSGACT00000011061	0.209137	0	0	0.0697123	0	0	0	0	0	0.185757	0	0.061919	-0.112501	N	5.58235e-05	N	0.491876	Y
vps53	21.7452	21.2571	22.7254	21.9092	21.8693	26.0608	21.8149	23.2483	27.8297	27.2487	28.452	27.8435	0.161979	N	-0.329897	N	0.0947505	N
fam101b	12.4217	22.5452	13.8663	16.2777	8.40854	8.93265	11.2708	9.53733	15.4625	12.5184	25.1328	17.7046	0.0968095	N	0.00205892	N	-0.526098	Y
zgc:158614	9.98567	10.426	10.8697	10.4271	11.9971	13.1332	11.31	12.1468	9.6307	7.41173	6.68034	7.90759	-0.202541	N	0.323557	N	5.97426	Y
prpf8	55.0974	56.3294	55.7058	55.7109	68.3623	74.2235	66.164	69.5833	81.5657	77.7895	71.8167	77.0573	0.879289	Y	-5.09498	Y	1.14559	Y
rilp	65.1654	61.8292	65.6223	64.2056	66.4805	69.1721	67.5985	67.7504	37.9995	44.7172	41.2047	41.3071	1.13241	Y	-0.013183	N	-0.313941	N
scarf1	0.91236	0.88247	0.785691	0.860174	0.705181	0.312742	0.642485	0.553469	0.791508	0.328762	1.84176	0.987343	1.81762	Y	2.13156	Y	-0.202592	N
sarm1	0.263043	0.271532	0.31732	0.283965	0.216043	0.348158	0.170271	0.244824	0.773842	0.823821	0.470141	0.689268	-0.0593441	N	0.143248	N	-1.08324	Y
SLC13A2 (1 of 2)	0.112458	0.0571517	0.22931	0.132973	0.054924	0	0.0546384	0.0365208	0.304193	0.0519637	0.0505287	0.135562	0.451605	N	1.53485	Y	0.0161115	N
foxn1	0.867416	0.349202	0.619427	0.612015	0.6653	0.589483	0.774621	0.676468	3.06779	5.84363	2.43528	3.78223	0.457265	Y	0.441154	Y	0.601731	Y
cryba1a	0.147221	0	0	0.0490737	0	0	0	0	0	0	0	0	1.10198	Y	0.500246	N	-0.616022	Y
cpdb	58.8117	53.5515	52.1831	54.8488	57.7506	76.6709	58.5069	64.3095	37.7592	43.6646	28.0167	36.4802	-0.473665	Y	0.142358	N	-0.777942	N
gosr1 (1 of 2)	15.5695	14.2945	17.5806	15.8149	13.7622	15.6625	17.1543	15.5263	18.6647	19.0435	18.4333	18.7138	-0.505725	N	0.272217	N	-0.437889	Y
pde3a	0.244313	0.126936	0.347069	0.239439	0.0304621	0.0536915	0.118238	0.0674639	0.308613	0.235659	0.677256	0.407176	-0.801057	Y	-0.363168	N	-0.197333	N
slco1c1	0.807111	0.519268	0.608397	0.644925	0.288489	0.186831	0.165857	0.213726	0.411755	0.309655	0.825664	0.515691	-0.0808011	N	0.116532	N	0.17633	N
MNT (1 of 2)	6.58578	6.08945	4.92275	5.86599	7.50485	6.26542	7.48012	7.08346	8.33469	7.55755	6.76708	7.55311	0.302329	N	0.125999	N	2.6751	Y
GBAS (1 of 2)	202.412	182.94	196.36	193.904	200.747	183.12	195.521	193.129	158.143	150.055	175.18	161.126	2.81893	Y	0.143831	N	0.230036	N
SNORA15	0	0	0	0	0	0	0	0	0	0	0	0	-0.852575	Y	-1.08261	Y	0.157939	N
SNORA15-1	36.6097	0	0	12.2032	0	0	0	0	0	0	0	0	0.25436	N	0.0964213	N	-0.360938	N
si:ch211-235m3.5	3.76403	5.3336	4.71771	4.60511	4.66283	3.23462	4.34166	4.0797	4.74996	4.60103	5.35362	4.90154	1.2306	N	1.59153	Y	-0.318133	N
ube4a	36.1956	28.9176	41.8002	35.6378	31.8568	46.9983	39.129	39.328	28.8649	26.8147	29.713	28.4642	0.149188	N	0.467321	Y	0.0275824	N
kmt2a	8.14619	9.09849	8.44166	8.56211	11.8209	12.3504	12.5321	12.2345	7.27904	8.45149	6.20092	7.31048	0.713426	N	0.685844	N	0.851633	Y
c1qtnf5	3.79684	4.80016	7.0879	5.2283	3.538	3.32317	3.91124	3.5908	5.41649	4.52369	5.16908	5.03642	0.481008	Y	-0.370625	N	-0.252562	N
mcamb	21.0949	27.4625	19.5511	22.7028	21.5733	19.9579	17.9332	19.8215	13.2588	9.79591	22.0325	15.0291	-0.383408	Y	-0.130846	N	0.509119	Y
scn3b	0.0558652	0.166018	0	0.0739611	0.466004	0.0491735	0	0.171726	0.169317	0.0982854	0.240585	0.169396	0.0872779	N	-0.421841	Y	0.143391	N
drd2b	0.399297	0.341133	0.0786116	0.273014	0.280852	0.470169	0.140277	0.297099	0.638563	0.640249	0.668045	0.648952	-0.182606	N	-0.325997	N	0.136058	N
si:rp71-77l1.1	521.698	542.182	442.411	502.097	394.246	293.322	377.036	354.868	510.833	405.534	408.997	441.788	-0.283422	N	-0.41948	Y	-0.477375	Y
zgc:162608	0.113195	0	0	0.0377317	0.327339	0	0	0.109113	0.121259	0.207433	0	0.109564	-0.617158	Y	-0.139783	N	0.0968477	N
laynb	4.52171	8.50459	5.2837	6.10333	5.21495	3.14676	3.87633	4.07935	7.06492	7.42476	11.4849	8.65819	-0.119001	N	-0.215849	N	-0.239489	N
sik2b	33.8569	48.537	35.1039	39.1659	41.6384	35.2411	31.441	36.1068	59.0768	43.5239	60.3662	54.3223	-0.013813	N	0.225676	N	-1.19915	N
med29	19.5433	30.612	16.3036	22.153	17.9088	22.667	15.0246	18.5335	35.2552	37.2213	33.573	35.3498	-1.23923	N	-0.0400786	N	-0.120627	N
ENSGACT00000029324	0	0	0	0	0	0	0	0	0	0	0	0	0.944522	Y	1.06515	Y	0.0534116	N
shox2	6.01078	4.0071	2.38216	4.13335	1.72448	2.02721	1.19665	1.64945	3.54027	4.79871	3.88031	4.0731	-0.113856	N	-0.167268	N	-0.00278669	N
dock10	4.12725	5.24926	2.62811	4.00154	4.3848	3.03199	3.73469	3.71716	6.70156	9.54898	7.95759	8.06938	0.399002	Y	0.401789	Y	-0.527205	Y
dock10-1	5.0463	7.41873	4.86379	5.77627	7.44559	4.49295	5.26657	5.73504	9.66649	14.5818	13.1576	12.4686	-0.744703	Y	-0.217498	N	0.0530103	N
MRE11A	15.8897	15.4018	15.0217	15.4377	15.024	17.8689	13.9695	15.6208	19.7532	16.3253	19.557	18.5452	0.226478	N	0.173468	N	0.0474745	N
tmprss13a	90.4765	103.395	103.294	99.0552	91.4002	93.9493	81.148	88.8325	59.3964	84.6961	153.575	99.2225	0.0997852	N	0.0523107	N	0.0623841	N
dscaml1	2.04258	5.11617	1.90296	3.02057	2.64261	2.22278	2.34985	2.40508	1.96236	2.9532	6.32416	3.74657	-0.939847	Y	-1.00223	Y	-0.608732	N
si:dkey-202l22.6	0.850568	95.9551	4.12449	33.6434	9.26011	39.6682	21.1287	23.3523	1.06	7.99735	54.1106	21.056	-2.19584	Y	-1.5871	Y	0.278777	N
si:dkey-202l22.3	0.116668	0.243988	0.121745	0.1608	0	0.312538	0	0.104179	0	0	0.302071	0.10069	0.942869	Y	0.664092	Y	-1.56807	Y
fkrp	3.30262	3.41798	2.21019	2.97693	2.33993	3.51586	3.40075	3.08551	4.02193	3.75341	4.64785	4.14106	-1.99062	Y	-0.422545	N	0.652016	Y
tmem160	17.7872	18.3897	14.0313	16.7361	14.1758	22.6953	21.6516	19.5076	20.0236	17.1727	17.8752	18.3572	0.527643	Y	-0.124373	N	-0.310258	N
ap2s1	95.4848	89.387	95.657	93.5096	67.2578	87.1552	84.6216	79.6782	108.505	92.952	105.183	102.213	-0.274621	N	0.0356373	N	0.168931	N
ppm1na	1.33749	1.66056	0.680623	1.22622	3.26215	2.5262	2.07239	2.62025	0.242132	0.242633	0.540955	0.341907	0.677124	Y	0.508193	N	0.128271	N
GEMIN7	28.5145	22.1404	33.6307	28.0952	27.7027	31.7422	29.1282	29.5244	21.3793	19.8062	19.4186	20.2014	0.0742739	N	-0.0539976	N	0.278372	N
ENSGACT00000012714	0.871003	15.0663	1.13547	5.69092	2.57139	0.416512	1.75952	1.58247	1.20671	4.32459	28.3299	11.2871	0.172992	N	-0.10538	N	1.89694	Y
phc2b	0	0	0	0	0	0	0	0	0	0	0	0	2.20983	Y	0.312889	N	1.00246	Y
ppp1r37	30.0249	29.2955	32.7038	30.6747	34.9692	40.2961	38.8196	38.0283	28.8769	24.3417	27.6334	26.9507	1.58969	Y	0.587231	N	0.327767	N
ENSGACT00000012737	0	0	0	0	0	0	0	0	0	0	0	0	0.500204	N	0.172437	N	-0.156933	N
ENSGACT00000028959	0	0	0	0	0	0	0	0	0	0	0	0	0.27632	N	0.433253	Y	0.721418	N
mrpl28	42.4626	48.8552	37.4775	42.9318	39.2173	48.3444	39.5891	42.3836	46.8909	45.6249	44.8383	45.7847	-0.00270569	N	-0.724124	N	1.96797	Y
six4.3	17.6728	16.7664	16.5355	16.9916	17.9836	19.924	18.4337	18.7804	17.6924	13.1199	14.4513	15.0879	1.17453	Y	-0.793447	N	0.0309295	N
six9	1.68925	2.48275	2.80679	2.32626	2.66747	3.12415	4.05625	3.28262	3.01455	3.93241	3.0395	3.32882	-0.308799	N	-0.339729	N	-0.605695	Y
rrm1 (1 of 2)	42.2343	38.4817	44.7024	41.8061	39.9616	43.4738	43.2061	42.2138	67.6104	67.4533	60.046	65.0366	-0.377206	N	0.228489	N	1.91855	Y
map3k10	5.19805	5.8217	4.20135	5.0737	6.07134	8.16555	8.01164	7.41618	2.9672	4.50353	4.31461	3.92845	1.86881	Y	-0.0497408	N	-0.18276	N
zgc:153119	11.6116	11.0421	17.0342	13.2293	12.9884	16.6739	15.8588	15.1737	11.1263	8.61552	9.64537	9.79573	-0.238749	N	-0.0559894	N	0.0457519	N
gfm1	11.9872	12.5711	12.5766	12.3783	14.4524	33.6709	28.1982	25.4405	12.9391	10.0833	12.8652	11.9625	-0.774604	Y	-0.820356	Y	-0.113665	N
si:ch73-39g4.3	8.17816	6.31286	6.10655	6.86586	8.05365	8.2453	7.70113	8.00003	7.32476	7.19498	6.54194	7.02056	-0.157482	N	-0.0438175	N	0.10332	N
cux1a	18.139	21.087	18.5962	19.2741	19.1525	21.0514	20.6092	20.271	19.8129	20.3544	19.9694	20.0456	0.278097	N	0.174777	N	0.333532	N
ENSGACT00000013151	31.4996	28.1448	29.7588	29.8011	36.2483	31.8562	30.5217	32.8754	35.432	40.127	44.7998	40.1196	-0.124836	N	-0.458368	N	-0.405158	N
SH2B2	2.35855	3.24525	1.97857	2.52746	1.64523	1.52681	1.58318	1.58507	2.32467	2.53052	3.50013	2.78511	0.440202	N	0.84536	Y	0.336391	N
wbscr22	51.3942	51.1852	51.8374	51.4723	61.1611	49.0425	51.9217	54.0418	34.29	33.4615	34.1234	33.9583	1.01914	Y	0.682753	Y	-1.10945	Y
stx1a	4.73276	2.55348	6.81204	4.69943	2.99945	2.85108	5.09205	3.64753	2.40312	1.25318	1.49932	1.71854	-0.780583	Y	0.328867	Y	3.00927	Y
rabgef1l	16.7504	17.4436	17.1048	17.0996	19.5898	20.941	18.5175	19.6828	18.1582	18.9846	17.3283	18.157	4.29324	N	1.28397	N	-0.348269	Y
ENSGACT00000013252	16.7111	19.018	12.4582	16.0624	10.5227	11.3787	11.0638	10.9884	29.0566	50.1631	36.46	38.5599	-0.597538	Y	-0.249269	N	1.4234	Y
ppm1lb	10.7552	11.2218	11.4118	11.1296	8.19908	6.376	5.7962	6.79043	10.3434	7.81157	12.8882	10.3477	0.775091	Y	-0.648306	N	0.374479	N
ARL14 (1 of 2)	1.91016	2.84088	2.19039	2.31381	1.68519	1.84889	0.683233	1.40577	1.13096	0.945778	2.11753	1.39809	1.39088	Y	1.0164	Y	0.21818	N
kpna4	79.8311	87.8401	79.4232	82.3648	75.8366	90.4624	77.9419	81.4136	84.2733	80.1306	89.8789	84.7609	0.0135315	N	-0.204649	N	0.192714	N
si:ch211-196b13.7	18.2369	17.1199	18.7335	18.0301	18.2099	15.8954	15.4634	16.5229	12.8315	15.4724	16.7505	15.0181	0.513674	N	-0.0940425	N	0.411747	N
si:dkeyp-97b10.3	71.0176	47.4374	68.565	62.34	34.384	36.2097	34.4283	35.0073	50.9548	76.9611	62.3329	63.4163	0.563565	N	0.151818	N	-0.20352	N
ENSGACT00000013507	0	0.505855	0	0.168618	0	0.146386	0.15974	0.102042	0	0.277843	0.133167	0.137003	-0.420237	N	-0.216717	N	-0.294306	N
aadac	1.50396	1.17981	1.41117	1.36498	2.51169	3.87584	3.41165	3.26639	5.08352	4.61358	7.42613	5.70774	-0.0145634	N	0.279743	N	-0.463055	Y
mbnl1	1.04097	1.01957	0.330432	0.796991	0.3244	0.496105	1.01052	0.610342	1.09863	0.790532	1.53829	1.14248	-0.523749	Y	-0.0606937	N	-0.376107	N
P2RY1	14.7976	13.7274	14.8168	14.4473	16.7995	18.7728	20.0026	18.525	12.7737	17.2823	15.962	15.3393	-0.254646	N	0.12146	N	-0.156086	N
rap2b (1 of 2)	79.2503	72.4394	86.295	79.3282	95.6947	81.6987	90.6303	89.3412	65.2616	81.2912	60.9231	69.1586	-0.265893	N	-0.109807	N	-0.220602	N
ARHGEF26	2.50276	4.59399	3.48159	3.52611	4.26544	4.0882	5.82724	4.72696	3.0152	4.02692	3.00837	3.35016	0.20526	N	0.425863	N	0.15176	N
MME	21.339	14.7482	17.3248	17.804	7.86382	11.9723	5.84043	8.55885	18.3206	14.6586	23.3278	18.769	0.283561	N	0.131801	N	1.04443	Y
ENSGACT00000013663	0	0.0398364	0.0808304	0.0402223	0.0367111	0	0	0.012237	0	0	0	0	1.28463	Y	0.240194	N	0.936085	Y
ENSGACT00000013667	0	0	0	0	0	0	0	0	0	0	0	0	-0.258377	N	-1.19446	Y	-0.32752	Y
si:ch73-125k17.2	0.187676	0.110715	0	0.0994637	0.103693	0.032937	0.036765	0.0577983	0.0749569	0	0.0321777	0.0357115	-0.267713	N	0.0598065	N	-1.36968	N
ENSGACT00000013685	0	0	0	0	0	0	0	0	0	0	0	0	0.101042	N	1.47073	N	-0.183106	N
ENSGACT00000013692	0.222644	0.0369384	0.260175	0.173252	0.0345663	0	0	0.0115221	0.0758906	0.0660352	0.0644933	0.0688064	-0.303654	N	-0.120548	N	-0.398982	Y
med13b	23.9541	23.1751	23.3317	23.487	30.4967	32.3531	31.8252	31.5583	27.8961	32.7787	27.4205	29.3651	-0.231013	N	0.167968	N	-0.463983	Y
ENSGACT00000013774	0.158187	0	0.163813	0.107333	0	0	0.15423	0.05141	0.166451	0.276405	0	0.147619	-0.311038	N	0.152945	N	-1.09766	Y
picalmb	22.6703	20.7173	21.1617	21.5164	17.7882	19.1728	17.5442	18.1684	18.9565	19.7634	22.7164	20.4788	-1.2129	Y	-0.115238	N	-0.541111	N
sytl2b	90.1779	86.054	97.7435	91.3251	103.326	176.598	129.454	136.459	37.572	60.998	14.2146	37.5949	-0.219058	N	0.322053	N	-1.66872	Y
HSPA8 (1 of 2)	451.707	470.164	452.987	458.286	234.755	354.235	249.817	279.602	497.529	344.298	488.051	443.293	-2.25811	Y	-0.58939	Y	0.117756	N
esamb	0	0	0	0	0	0.0769783	0	0.0256594	0	0.0835559	0.163931	0.0824956	-0.267607	N	-0.385363	Y	0.680822	Y
thyn1	15.43	7.59022	13.1972	12.0725	10.9347	11.4652	9.96189	10.7873	19.9406	23.6086	19.4155	20.9882	0.664191	Y	-0.0166311	N	1.48635	Y
igsf9ba (1 of 2)	0	0	0	0	0	0	0.883731	0.294577	0	0	0	0	1.54168	Y	0.0553374	N	0.736008	Y
igsf9ba (2 of 2)	0.0490384	0.051014	0.150898	0.0836501	0.145281	0.0431535	0.142674	0.110369	0.0547064	0	0.185061	0.0799225	-0.496884	N	-1.23289	Y	-0.304169	N
ENSGACT00000014160	5.30479	7.1907	5.57715	6.02421	6.50128	8.09148	7.00688	7.19988	3.45385	3.51774	2.09939	3.02366	-0.290568	N	0.013601	N	-0.689011	Y
ncam1b	4.54598	4.4288	4.03342	4.33607	3.18526	3.14558	3.89381	3.40822	5.22051	5.09744	3.46195	4.5933	-0.567197	Y	0.121814	N	0.258394	N
zbtb16b	1.17304	2.63107	1.907	1.9037	1.49569	0.568819	0.859654	0.974721	0	0.191114	0.135377	0.10883	0.157397	N	-0.100996	N	-0.0923879	N
si:ch211-247l8.7	0.412704	0.209958	0.556392	0.393018	0.132012	0.181116	0.200106	0.171078	0.145999	0.31787	0.188011	0.217293	-0.254159	N	-0.161771	N	0.000634798	N
pih1d2	0.102868	0	0.103674	0.0688473	0.0969139	0	0.0994251	0.0654463	0	0.0930464	0.182494	0.0918468	0.0283606	N	0.0277258	N	-0.158262	N
zgc:162339	29.5365	28.6873	34.6182	30.9473	35.3308	37.8832	31.9035	35.0392	23.84	21.4104	21.1711	22.1405	-0.18865	N	-0.0303873	N	1.67644	Y
tsr1	33.9794	35.7971	33.9573	34.5779	35.4561	44.468	38.4826	39.4689	33.2081	26.8502	29.8725	29.9769	1.66021	Y	-0.0162375	N	0.241525	N
hic1	2.64064	2.17526	1.7745	2.1968	1.33156	1.38164	1.01481	1.24267	3.01572	2.1151	3.5512	2.89401	0.124169	N	-0.117356	N	0.342798	Y
ENSGACT00000029332	0	0	0	0	0	0	0	0	0	0	0	0	0.602573	Y	0.259776	N	-0.362923	N
ENSGACT00000029113	0	0	0	0	0	0	0	0	0	0	0	0	-0.31806	N	0.0448634	N	0.192065	N
ENSGACT00000028144	0	0	0	0	0	0	0	0	0	0	0	0	-0.187916	N	-0.379981	N	-0.793505	Y
rtn4rl1b	0.230277	0.546836	1.00333	0.593481	0.303764	0.596324	0.146827	0.348972	0.917693	0.286602	0.852956	0.68575	-0.704803	Y	0.0887015	N	-1.53848	Y
slc13a5b	37.7316	48.1877	30.6238	38.8477	14.6953	29.0723	11.9851	18.5842	40.8974	22.4666	29.8807	31.0816	0.783644	N	2.32213	Y	3.76532	Y
si:dkey-175a17.3	3.81856	5.38063	7.9692	5.7228	0.91582	2.40292	1.49099	1.60324	0.332049	0.112027	0.163385	0.202487	3.72285	Y	-0.0424648	N	-0.139713	N
txndc17	53.9322	56.109	55.1596	55.0669	41.9022	39.2783	40.5797	40.5867	59.8418	49.323	55.1264	54.7637	0.0201489	N	0.159861	N	-1.12139	Y
nxn	5.91266	8.50404	5.8167	6.74447	5.49119	4.76733	4.23587	4.83146	12.1942	9.29402	16.0632	12.5171	-1.68933	Y	-0.567941	N	0.741439	Y
glod4	27.4499	24.3351	29.3165	27.0338	16.5081	20.8535	17.5854	18.3157	10.6569	7.2038	8.82449	8.89506	0.584329	Y	-0.15711	N	0.108127	N
si:ch211-259g3.4	24.8627	24.4879	27.95	25.7669	36.3992	29.8767	27.2837	31.1865	18.4828	18.3699	18.0623	18.305	-0.0916967	N	-0.199824	N	0.345187	N
aldoca	0.918361	0.750826	0.187733	0.618973	0.534377	0.216142	0.414262	0.38826	2.44737	0.4003	2.66992	1.8392	0.197989	N	-0.147199	N	1.09365	Y
SRSF1 (1 of 2)	25.4506	27.0134	30.1595	27.5412	24.1124	25.9685	30.8981	26.993	31.1881	32.9056	28.3779	30.8239	1.29406	Y	0.200404	N	3.08183	Y
dynll2b	46.1534	47.8412	40.916	44.9702	23.1193	28.4183	28.6143	26.7173	58.2113	33.6526	49.314	47.0593	2.24607	Y	-0.835754	N	-0.110289	N
hnf1ba	0.252627	0	1.09054	0.447722	0	0.397976	0.0485954	0.148857	0	0.0513793	0	0.0171264	-0.00979703	N	0.100492	N	0.834621	Y
synrg	20.3958	21.3131	19.4069	20.3719	23.0094	25.0871	24.4535	24.1833	22.8409	24.5876	22.3426	23.257	1.05749	Y	0.222869	N	0.236035	N
tlcd1	116.216	108.649	136.874	120.58	129.368	117.344	122.472	123.061	184.662	148.901	140.903	158.155	0.722433	Y	0.486398	Y	-0.187892	N
rab34a	25.627	24.9029	25.4912	25.3404	17.0003	16.6528	15.9584	16.5372	39.1249	28.7175	44.1533	37.3319	1.54063	Y	1.72852	Y	0.657884	N
proca1	0	0.166207	0	0.0554023	0	0	0	0	0.173623	0	0.434842	0.202822	0.996886	Y	0.339002	N	0.433772	N
ca4b	0	0	0	0	0	0	0	0	0	0	0	0	1.2477	Y	0.813927	Y	0.073462	N
ENSGACT00000029006	0	0	0	0	0	0	0	0	0	0	0	0	-0.147229	N	-0.220691	N	0.238073	N
ywhag2	2.43526	1.90046	0.888999	1.74157	1.62375	2.2036	0.836963	1.55477	7.31663	3.77332	11.8278	7.63925	-0.362978	N	-0.601051	Y	-4.47662	Y
diabloa (1 of 2)	0.0859478	0	0	0.0286493	0	0.0766993	0.0840508	0.0535834	0.088278	0.22731	0.222668	0.179419	-1.11978	N	3.35684	Y	-1.26138	Y
ENSGACT00000014991	0	0	0	0	0	0	0	0	0	0	0	0	0.28271	N	1.54409	Y	-0.0400425	N
diabloa (2 of 2)	63.3199	55.6505	64.9261	61.2988	59.1674	59.2835	54.807	57.7526	49.327	49.4713	47.198	48.6654	-0.0412138	N	-0.00117131	N	0.159621	N
si:dkey-106n22.2	3.55374	4.4134	3.06088	3.67601	2.26964	2.77202	3.3305	2.79072	6.07044	4.61573	7.33533	6.00717	0.298452	N	0.138831	N	0.0910669	N
si:ch211-149e23.4	78.0034	31.8688	39.8614	49.9112	60.4019	44.0376	54.4282	52.9559	28.6175	58.7363	46.5234	44.6257	-0.0313802	N	-0.122447	N	0.193921	N
ilk	36.4859	33.4045	30.5263	33.4722	24.8869	29.2581	27.9073	27.3508	29.118	24.8371	32.1752	28.7101	0.0952279	N	-0.0986927	N	0.0522765	N
apbb1	26.2139	27.7617	25	26.3252	22.074	26.4628	24.9386	24.4918	27.3802	24.0292	29.4352	26.9482	1.45484	Y	1.40256	Y	0.237614	N
robo1	11.5448	10.0945	13.1104	11.5832	13.3148	10.1753	12.9311	12.1404	14.4649	11.6573	10.7971	12.3064	1.36257	Y	1.12495	Y	-1.11158	Y
chrna10a	0	0	0	0	0	0	0	0	0	0	0	0	-0.730339	Y	0.381243	N	0.472911	Y
or116-1	0	0	0	0	0	0	0	0	0	0	0	0	0.535484	Y	0.0625738	N	0.187633	N
or118-2	0	0	0	0	0	0	0	0	0	0	0	0	0.14552	N	-0.0421128	N	-0.387891	Y
ENSGACT00000015144	0	0	0	0	0	0	0	0	0	0	0	0	-0.771322	Y	-0.383431	Y	1.16811	Y
ENSGACT00000015148	0	0	0	0	0	0	0	0	0	0	0	0	2.42681	Y	1.2587	Y	0.0688458	N
ENSGACT00000015151	0	0	0	0	0	0	0	0	0	0	0	0	0.450076	N	0.38123	N	0.31479	N
ENSGACT00000015153	0	0	0	0	0	0	0	0	0	0	0	0	0.0132283	N	-0.301561	N	-0.512534	Y
ENSGACT00000015156	0	0	0	0	0	0	0	0	0	0	0.117091	0.0390303	-0.270367	N	0.242167	N	-0.0312824	N
or102-2	0	0	0	0	0	0	0	0	0	0	0	0	-0.243432	N	-0.21215	N	0.449951	Y
si:dkey-1m11.8	0.0607598	0	0	0.0202533	0.0570376	0	0	0.0190125	0	0	0	0	0.882433	Y	0.432482	Y	-0.240499	N
b3galtla	23.1867	16.7606	27.4071	22.4515	13.7903	12.9093	14.7283	13.8093	11.6224	11.133	17.7234	13.4929	-0.264314	N	-0.0238147	N	0.397777	Y
frya	56.4045	53.2835	64.4066	58.0315	61.0697	61.9992	68.5526	63.8738	32.9576	31.4813	34.1151	32.8513	0.665524	Y	0.267747	N	-0.12348	N
brca2	3.60445	4.35847	5.48072	4.48121	4.00661	3.92432	2.8828	3.60458	4.12229	3.11181	3.48153	3.57188	0.0282142	N	0.151694	N	-2.36009	Y
ENSGACT00000015231	22.2727	19.6426	23.2693	21.7282	24.7817	26.8459	28.69	26.7725	17.1544	20.84	18.799	18.9311	-0.885242	Y	1.47484	Y	-0.158014	N
si:dkey-26o16.6	19.9724	18.0918	23.6479	20.5707	23.0171	26.3707	21.8254	23.7377	17.0344	19.5231	15.0664	17.208	0.289958	N	0.447972	N	-0.669253	Y
zgc:73340	4.46091	2.47902	3.7045	3.54814	4.13353	4.79117	4.52686	4.48385	5.56845	4.47554	4.80788	4.95062	-0.91637	Y	-0.247117	N	0.0517257	N
stard13b	6.73609	14.855	7.97955	9.85688	7.41438	5.9616	6.90274	6.75957	7.6231	7.06036	15.3379	10.0071	0.262993	N	0.211268	N	-1.83799	Y
nbeab	0.0987107	0.0501882	0.0597101	0.0695363	0.0577599	0.0345884	0.0667355	0.0530279	0.0973263	0.047589	0.101878	0.0822644	-1.37535	Y	0.462642	Y	0.176004	N
frem2b	5.8946	6.976	5.49869	6.1231	4.79729	4.46071	4.33806	4.53202	10.7374	8.87087	12.9063	10.8382	-0.112888	N	-0.288892	N	-0.124899	N
URB1	7.70685	9.26588	7.34725	8.10666	15.682	13.4132	11.38	13.4917	9.4369	7.56598	9.64107	8.88132	0.458254	Y	0.583154	Y	-0.301593	N
scaf4b	15.3854	12.1167	15.7629	14.4217	14.3082	15.7765	14.763	14.9492	11.3332	12.5748	13.8667	12.5916	-0.161796	N	0.139797	N	0.163759	N
TIAM1 (1 of 2)	5.58006	4.79859	4.04483	4.80783	5.05738	3.7319	3.95552	4.24827	5.67016	3.35015	5.35088	4.7904	0.193735	N	0.0299768	N	1.83085	Y
ENSGACT00000015559	5.98349	18.8	10.3208	11.7014	11.0707	16.2	13.0414	13.4374	5.90556	13.5331	17.2801	12.2396	1.78738	Y	-0.0434717	N	0.284364	N
ENSGACT00000015561	318.347	301.693	341.255	320.432	309.946	320.122	296.081	308.716	219.467	246.366	179.292	215.042	0.278643	N	-0.00572123	N	0.495999	Y
ENSGACT00000015566	37.5408	33.7316	28.5235	33.2653	60.6742	61.6758	72.6371	64.9957	32.9407	50.895	22.4317	35.4225	-0.11829	N	-0.61429	Y	0.727042	Y
zgc:110333	1.61312	9.14691	2.22178	4.32727	7.16163	4.10283	3.56398	4.94281	5.43139	6.74709	29.9888	14.0558	1.42213	Y	0.695088	Y	-0.557527	N
si:ch211-181d7.4	0.432579	0.393795	0.321449	0.382608	0.136838	0.124666	0.172403	0.144636	0.228633	0.268626	0.561688	0.352982	-0.598112	Y	-0.040585	N	-1.00462	Y
rwdd2b	6.18468	5.95162	6.8573	6.3312	5.99732	6.25739	4.2156	5.4901	6.5519	6.10596	5.68324	6.1137	-0.721219	Y	0.2834	N	-0.471009	Y
si:ch211-247m23.1	14.6481	15.264	13.8377	14.5833	16.446	14.6033	13.0697	14.7063	10.4363	10.4671	9.82044	10.2413	-0.167764	N	0.303245	N	1.44961	Y
SLC7A1 (1 of 2)	3.43722	2.98403	4.29002	3.57042	2.69414	4.44171	4.22757	3.78781	4.39002	2.45054	3.83586	3.55881	2.0568	Y	0.607187	N	-0.619535	Y
MTUS2 (1 of 2)	3.95926	3.49108	4.27993	3.91009	3.27399	3.28766	3.49053	3.35073	4.50615	6.00658	4.27526	4.92933	-0.859178	Y	-0.239642	N	0.414835	Y
foxo1a	21.0986	23.8382	23.3194	22.7521	26.5543	19.8357	21.1666	22.5189	15.6268	18.4052	15.5984	16.5435	1.5758	Y	1.16097	Y	0.229296	N
LHFPL1	9.22052	8.9002	9.42382	9.18151	8.95368	6.23219	8.78112	7.989	6.85757	8.86185	8.711	8.14347	-0.0299422	N	-0.259238	N	0.537324	N
NEK3	9.4635	10.6741	10.8981	10.3452	7.23113	3.25691	3.47713	4.65506	9.47646	11.3677	9.96224	10.2688	2.31928	Y	1.78196	Y	0.0224289	N
FNDC3A	21.6041	24.4643	22.5193	22.8626	23.7036	24.2135	24.3964	24.1045	17.2216	17.5238	15.0441	16.5965	0.190728	N	0.168299	N	-0.240617	N
MLNR	0	0	0	0	0	0	0	0	0.352989	0.29282	0	0.21527	-0.278454	N	-0.0378374	N	0.711065	Y
zgc:153184	47.6422	47.6059	41.6376	45.6286	57.334	40.5045	50.4161	49.4182	39.8902	67.6649	54.515	54.0234	0.217547	N	-0.493517	Y	-0.391544	N
C3orf52	78.21	78.4944	102.202	86.3021	85.5976	92.8553	83.3851	87.2793	85.7325	88.5207	76.8075	83.6869	1.05067	Y	1.44221	Y	0.701293	N
guca1c	1.01805	0	1.32816	0.78207	0.503137	0.161371	0	0.221503	0.161772	0.461213	0.708516	0.443834	-0.179563	N	-0.880856	N	2.92944	Y
zgc:193616	0	0	0.183149	0.0610497	0.342892	0.316883	0.345301	0.335025	0.190026	0.327218	3.32455	1.2806	1.88618	Y	-1.04326	N	0.347374	N
rab30	19.1472	20.2543	12.9451	17.4489	8.39748	8.50623	11.077	9.3269	23.0028	19.2711	23.5594	21.9444	0.403522	N	0.0561485	N	0.507101	Y
prcp	67.2242	58.7247	63.386	63.1116	60.7023	64.3751	78.2221	67.7665	57.563	61.7905	54.4988	57.9508	0.724437	Y	0.217335	N	1.45421	Y
FAM181B	0.422359	0.553175	0	0.325178	0.320729	0.183241	0.301406	0.268459	0.118587	0.205647	0.296947	0.20706	0.828408	N	-0.625797	N	-0.108933	N
odz4	0.48727	0.673414	0.585862	0.582182	0.836546	0.533626	0.73966	0.703277	0.947207	0.743673	1.13587	0.94225	-0.782721	Y	-0.673788	Y	-0.422121	N
nars2	23.1645	20.299	26.3506	23.2714	22.0105	23.9535	24.4164	23.4601	15.6359	16.4139	16.5494	16.1997	0.415957	N	0.838078	Y	0.467214	Y
gab2	7.25249	7.141	9.08501	7.82617	10.6739	10.0939	11.4474	10.7384	6.72523	9.42981	5.09697	7.084	0.472151	Y	0.00493711	N	0.236773	N
MAML2	7.74418	7.40012	7.42824	7.52418	9.47368	10.1421	9.96768	9.86115	10.1928	9.3226	8.81311	9.44284	0.0933962	N	-0.143376	N	-0.150509	N
trpc6b	0.630187	0.314025	0.500423	0.481545	0.365095	1.4219	0.304087	0.697027	0.164165	0.0681156	0.37852	0.2036	-0.253813	N	-0.103304	N	-0.281952	N
pgr	0.679529	0.376659	0.4318	0.495996	0.41555	0.228977	0.355505	0.333344	0.230618	0.294859	0.655112	0.39353	-0.290586	N	-0.00863491	N	-0.543289	N
FBXO40 (1 of 3)	1.6893	3.74443	2.12417	2.5193	2.31875	2.08435	1.53118	1.97809	0.514982	0.290434	1.61546	0.806959	-0.0361449	N	0.507144	N	-0.264553	N
pvrl1b	65.0652	65.6996	67.0328	65.9325	75.4149	68.965	74.4172	72.9324	78.1674	70.3836	57.5306	68.6939	-0.0413448	N	0.223209	N	0.103308	N
CXCR5	4.66026	3.51227	3.92304	4.03186	2.98669	1.61194	4.5085	3.03571	2.75182	2.61152	2.17594	2.51309	-0.10385	N	-0.207158	N	-0.326701	N
slc8a2b	0.105524	0.10979	0.0726461	0.0959867	0	0.0306576	0.0338393	0.021499	0.0408493	0	0.033236	0.0246951	0.0475334	N	0.374234	N	0.740078	N
srsf7a	132.854	124.316	125.002	127.391	137.983	150.311	139.129	142.474	116.108	101.407	115.07	110.862	0.237279	N	-0.502799	N	0.134148	N
hnrpl	45.8538	43.6639	49.1354	46.2177	48.1527	43.7053	44.5023	45.4534	81.6781	82.7788	83.9422	82.7997	-0.0742219	N	-0.20837	N	0.770858	Y
pak4	15.6689	18.8941	16.2219	16.9283	14.8467	18.9255	18.3726	17.3816	17.9769	19.7947	14.9551	17.5756	0.980007	Y	0.209148	N	-0.40723	Y
zgc:152863	5.76252	12.2344	7.34566	8.44753	8.01439	7.44866	8.41761	7.96022	11.7077	11.1068	17.3413	13.3853	-0.301179	N	0.106051	N	-0.386704	Y
bbc3	27.1619	26.6079	29.0862	27.6187	39.9148	49.2514	43.893	44.3531	15.7202	14.9494	13.6883	14.786	-0.53159	Y	-0.144886	N	-0.791999	Y
zc3h4	6.8733	8.5723	8.04513	7.83024	8.51788	9.20131	9.03102	8.91674	9.30761	10.5881	9.30523	9.73365	-0.55865	Y	0.233348	N	0.467611	Y
zgc:154093	4.31527	4.34888	4.58079	4.41498	3.65453	2.04874	4.15792	3.28706	3.80088	2.61781	2.52151	2.98007	0.496647	Y	0.029036	N	0.268113	N
DNAH2	0.153218	0.129623	0.0335285	0.105456	0.0414832	0.141116	0.061739	0.0814461	0.618819	0.164571	0.507732	0.430374	1.07292	Y	0.804807	Y	-0.625678	N
ercc2	12.3766	12.352	11.6061	12.1116	13.8042	15.3327	15.2497	14.7955	13.766	13.9342	14.9102	14.2035	0.0996429	N	0.725321	N	-0.0965368	N
ckmb	1161.62	1195.34	1125.09	1160.68	1109.32	984.891	932.622	1008.94	741.264	549.739	1051.08	780.694	-0.849555	Y	-0.753018	Y	-0.455574	Y
si:dkey-182i3.11	0.95691	0.254405	0.942945	0.718087	0.86416	1.09583	1.0871	1.0157	0.957593	1.14609	0.893483	0.999055	-0.486248	Y	-0.0306732	N	-0.508234	Y
blvrb	115.361	157.316	103.119	125.265	174.4	119.621	95.8163	129.946	131.581	43.5484	67.5736	80.901	-0.586496	Y	-0.078262	N	1.27583	Y
ENSGACT00000016646	7.59569	6.26799	8.84716	7.57028	6.07805	5.93466	6.52127	6.17799	8.81699	11.5143	8.35944	9.56358	0.813978	Y	-0.461852	N	0.28151	N
cd3eap	18.6302	18.7606	21.0257	19.4722	22.2912	26.8948	22.4257	23.8706	20.5908	15.803	17.9017	18.0985	0.0458578	N	-0.235652	N	-0.727685	Y
ENSGACT00000016720	0	0	0	0	0	0	0	0	0	0	0	0	-1.71887	Y	-0.991186	Y	0.0621742	N
rhbdd1	10.7002	9.60289	11.5668	10.6233	12.5014	11.9372	14.0076	12.8154	15.6043	13.9795	15.1094	14.8977	-0.201181	N	-0.263356	N	-0.00430721	N
galnt10	0	1.30653	0	0.43551	0.248153	0	0.126023	0.124725	0.270071	0	0.811144	0.360405	0.0526698	N	0.056977	N	0.176761	N
sbds	75.764	82.3448	76.4716	78.1935	65.9803	62.3656	61.2457	63.1972	84.5319	73.4056	79.4114	79.1163	0.00884402	N	-0.167917	N	0.268334	N
ENSGACT00000016836	0	0	0	0	0	0	0	0	0.14881	0.127362	0.251464	0.175879	0.378853	N	0.11052	N	-0.158569	N
CLDN5 (3 of 4)	0	0.421401	0.41782	0.27974	0	0.178209	0.573941	0.250717	0.222659	0	0	0.0742197	-0.35984	Y	-0.201271	N	-0.366687	Y
CLDN3 (1 of 4)	0	0	0.19455	0.06485	0	0	0	0	0	0	0	0	-0.300411	N	0.0662756	N	1.73889	Y
CLDN3 (2 of 4)	0	0	1.61337	0.53779	0	0	0.189547	0.0631823	0	0	0.903475	0.301158	1.76696	Y	0.028066	N	-0.777338	Y
ENSGACT00000016990	1.89619	1.59652	1.78271	1.75847	1.59678	1.3347	1.65634	1.52927	1.62326	1.34101	1.86771	1.61066	-1.50326	Y	-0.725924	Y	0.401637	N
AXL	22.7565	22.3263	21.6925	22.2584	22.081	21.1095	18.3517	20.5141	18.657	18.3103	16.1434	17.7036	0.608439	Y	0.206802	N	0.212971	N
rasgrp4	6.47805	8.61517	6.64381	7.24568	11.7546	8.69374	9.6462	10.0315	7.7355	11.7359	17.9194	12.4636	0.265405	N	0.052434	N	-0.309049	N
ppp1r13l	67.7048	60.3699	72.0855	66.7201	91.2203	65.5983	76.1654	77.6613	54.9089	53.919	46.1877	51.6719	-0.269285	N	0.039764	N	-0.0882888	N
tmem91	1.43386	0.718244	0	0.717368	0.230598	0.206287	1.14541	0.527432	2.9846	3.35362	3.26942	3.20255	0.465524	N	0.553813	N	0.0390098	N
bckdha	134.727	132.196	151.943	139.622	157.13	167.513	167.894	164.179	134.143	127.756	124.184	128.694	0.248288	N	0.209279	N	-0.29804	N
gltscr1	10.1893	9.57952	9.69879	9.82254	11.1278	12.8183	12.2623	12.0695	10.7369	9.56388	9.50186	9.93421	-0.147123	N	0.150917	N	-1.50539	Y
ehd2	51.2589	39.0364	57.0763	49.1239	44.3891	43.4286	43.8053	43.8743	40.8517	33.857	51.4547	42.0545	-1.14988	Y	0.35551	N	0.0792551	N
psmd8	121.093	113.764	109.608	114.822	112.64	117.706	110.418	113.588	185.727	164.661	183.904	178.097	-0.015455	N	-0.0947101	N	0.112041	N
SPRED3	0	0	0.0868122	0.0289374	0	0	0	0	0	0	0.0771957	0.0257319	0.339426	N	0.227384	N	-1.64645	N
U1	0	0	0	0	0	0	0	0	0	0	0	0	-0.215533	N	1.43092	N	0.23158	N
MAP4K1	7.04293	5.03495	6.43918	6.17235	11.2926	5.01982	9.11886	8.47709	6.89837	11.1375	9.58758	9.20782	-0.150886	N	-0.382466	N	-0.150558	N
DMWD	0.461466	0.643552	0.474021	0.526346	0.11564	0.371677	0.260393	0.249237	0.608076	0.937962	1.53061	1.02555	0.0759574	N	0.226515	N	-0.0852424	N
hif1al	64.5329	57.2156	71.472	64.4068	67.9456	64.6534	64.9021	65.8337	63.9662	66.082	68.4762	66.1748	-0.723015	Y	-0.637773	Y	1.34561	Y
ech1	65.0545	78.7093	54.5395	66.1011	60.9983	60.7216	60.5168	60.7456	37.3328	40.3897	37.8706	38.531	0.513197	Y	-0.832418	Y	-5.9588	Y
MED17	23.2295	22.2286	23.9081	23.1221	21.988	21.4823	21.3733	21.6145	23.604	23.4963	20.4857	22.5287	-2.1059	Y	3.85291	Y	-0.189745	N
U2	0	0	0	0	0	0	0	0	0	0	0	0	-0.274481	N	-0.084736	N	0.190247	N
U2-1	0	0	0	0	0	0	0	0	0	0	0	0	-0.144196	N	-0.334443	N	-0.0715595	N
U1-1	0	0	0	0	0	0	0	0	0	0	0	0	-0.0569286	N	0.0146309	N	0.604334	N
U2-2	0	0	0	0	0	0	0	0	0	0	0	0	0.407602	N	-0.196732	N	0.782846	Y
icln	36.0343	41.9425	36.9178	38.2982	39.6228	44.259	41.3157	41.7325	46.9445	53.984	43.7011	48.2099	0.810025	Y	0.0271793	N	0.39438	Y
pak1	3.44903	3.96288	3.28524	3.56572	2.44983	2.15439	1.88804	2.16409	5.39417	4.13336	4.21291	4.58015	0.364349	Y	-0.0300314	N	0.31827	N
gdpd4a	0.662942	4.38732	0.545534	1.86527	0.258739	0.468362	0.579493	0.435531	0.576415	0.0611012	0.411751	0.349756	0.558437	Y	0.240168	N	-0.0773639	N
ompa	0.143178	0.600275	0.596698	0.446717	1.26177	0.51009	0.555179	0.77568	0.155865	0	0.25337	0.136412	-0.375003	Y	-0.297639	N	-0.243466	N
si:ch211-198e20.14	0	0	0	0	0	0	0	0	0	0	0	0	0.283101	N	0.526568	Y	0.118238	N
flot2b	5.16106	4.86904	4.88172	4.97061	7.33183	7.34042	6.83293	7.16839	5.12274	5.05392	6.20537	5.46068	0.107487	N	-0.0107509	N	0.303644	N
fam222bb	6.95374	6.8205	6.53292	6.76905	6.23287	7.06712	7.07097	6.79032	5.39673	5.34623	4.41497	5.05264	0.72243	N	0.418786	N	0.773515	Y
ENSGACT00000017694	0	0	0	0	0	0	0	0	0	0	0	0	1.13175	Y	0.358234	N	1.31709	Y
zgc:171927	0.702982	1.40352	2.23554	1.44735	0.990587	1.12074	0.334135	0.815154	0.549739	0.180048	0.358164	0.36265	1.70491	Y	0.387826	N	0.00216828	N
U2-3	0	0	0	0	0	0	0	0	0	0	0	0	-0.219843	N	-0.222011	N	-0.188264	N
U1-2	0	0	0	0	0	0	0	0	0	0	0	0	-0.861098	Y	-0.672834	Y	-0.856216	Y
LRFN3	0	0.0531154	0	0.0177051	0.0522312	0	0	0.0174104	0	0	0	0	0.235255	N	1.09147	Y	0.117029	N
zgc:162698	40.4527	42.8286	45.3551	42.8788	47.7817	46.4454	45.3069	46.5113	34.1435	36.7851	41.6345	37.521	0.428116	Y	0.311087	N	-0.535096	Y
timm50	13.2679	15.2854	17.8979	15.4837	12.5814	12.8849	12.9436	12.8033	15.6628	14.055	17.2554	15.6577	-0.796175	Y	-0.261079	N	-0.324348	N
dlc	1.94564	6.26681	1.58396	3.26547	2.07092	2.10465	2.40967	2.19508	1.24559	3.25913	3.74519	2.74997	-0.313148	N	0.0111998	N	0.956945	Y
brip1	2.20656	2.4147	2.22127	2.28084	2.77748	3.27006	2.97842	3.00865	5.3036	5.03819	6.23982	5.5272	1.0387	Y	0.0817554	N	0.331061	N
ENSGACT00000018014	0	0	0	0	0	0	0	0	0	0	0	0	-0.0598126	N	-0.390874	Y	-1.7244	Y
si:dkey-231p15.1	0	0	0	0	0	0	0	0	0	0	0	0	-1.4228	Y	0.301604	N	0.0969931	N
akap1b	6.34901	7.28267	6.28512	6.63893	7.57546	8.8118	8.81953	8.40226	8.58367	7.56129	8.27452	8.13983	0.0155518	N	-0.0814413	N	0.0380785	N
cuedc1b	17.6762	19.1223	16.8709	17.8898	16.5545	15.5025	17.6462	16.5677	12.6781	14.5155	14.5818	13.9251	0.0606763	N	0.0225978	N	0.225176	N
wsb1	91.5978	72.7046	100.444	88.2488	100.488	84.5169	95.6523	93.5524	69.5795	68.269	65.2563	67.7016	0.0975001	N	-0.127676	N	-0.294514	N
si:ch211-237d5.6	51.9612	45.3059	48.8229	48.6967	65.5398	62.1168	69.9211	65.8592	41.8277	44.7093	31.5705	39.3692	-0.195969	N	0.0985453	N	0.426223	N
lgals9l1	66.6133	69.0046	79.5963	71.7381	82.7928	101.663	93.7079	92.7212	85.711	173.82	110.959	123.497	0.239517	N	-0.186706	N	-0.0379709	N
myo18ab	19.1466	19.8069	17.7224	18.892	23.0001	24.3501	23.2154	23.5219	16.7882	18.3441	17.4434	17.5252	-0.28501	N	-0.247039	N	-0.238608	N
pipox	4.16662	3.58017	3.66398	3.80359	3.42883	10.0603	9.44525	7.64479	1.66247	1.0439	3.04265	1.91634	0.354786	N	0.593394	Y	0.316508	N
sez6b	0.149484	0.301414	0.302907	0.251268	0	0	0	0	0.299861	0.126682	0.507951	0.311498	0.815928	Y	0.49942	Y	0.0197012	N
phf12b	16.8745	15.9601	14.8031	15.8792	17.3213	18.7325	18.2901	18.1146	15.457	16.9508	13.9464	15.4514	0.210292	N	0.190591	N	-0.527197	Y
pou3f3b	0.0821053	0.0896086	0.0871723	0.0862954	0.0859276	0	0	0.0286425	0	0.165813	0.0791535	0.0816555	-0.171069	N	0.356128	N	0.195818	N
slain1b	0.957213	0.683469	0.796761	0.812481	1.41116	1.6332	1.54315	1.52917	2.23838	0.96626	1.35861	1.52108	0.0678277	N	-0.127991	N	-0.0510572	N
wbp4	14.4594	14.0841	17.2272	15.2569	12.6501	14.2766	14.1723	13.6997	17.3444	17.9226	13.6161	16.2944	0.18061	N	0.231667	N	0.332574	N
nop58	64.2477	63.667	58.9383	62.2843	65.8547	87.1478	69.0575	74.02	92.3562	57.8067	69.1858	73.1162	-0.148794	N	-0.481368	N	-0.0851496	N
SNORD11B	0	0	0	0	0	0	0	0	0	0	0	0	-0.0444548	N	0.0406948	N	-0.166172	N
SNORD11B-1	0	0	0	0	0	0	0	0	0	0	0	0	-0.00728634	N	0.158885	N	0.0828144	N
wdr12	21.1869	22.1859	20.2611	21.2113	23.8803	22.1397	22.6854	22.9018	25.6095	21.095	18.2429	21.6491	0.493161	Y	0.410347	N	0.503083	N
ical1	7.82458	9.5761	8.72038	8.70702	9.16225	9.50948	9.3372	9.33631	6.71835	9.48593	7.28419	7.82949	0.771462	N	0.268379	N	0.359336	N
dock9b	6.80848	6.82579	7.38723	7.00717	7.29066	4.70468	6.66406	6.2198	8.25228	7.28511	7.66376	7.73372	0.223152	N	-0.136184	N	-0.133081	N
slc15a1b	0.569956	0.579343	0.263827	0.471042	0.174331	0.0379935	0.126426	0.112917	0.734367	0.51124	0.704978	0.650195	0.837923	N	0.971003	N	0.268619	N
SLC4A10 (2 of 2)	2.03976	2.55222	1.08052	1.89083	2.27693	2.71549	2.29514	2.42919	2.5161	2.73273	2.53878	2.59587	1.47379	Y	1.20517	Y	0.0867812	N
zgc:92027	151.419	149.844	146.001	149.088	162.169	145.446	154.409	154.008	191.247	204.859	202.595	199.567	-0.194984	N	-0.281765	N	-0.603933	Y
scn1lab	4.66936	5.82931	6.31585	5.60484	4.27385	6.99204	7.23736	6.16775	3.65031	4.38081	1.55603	3.19572	-0.949674	Y	-0.345741	N	0.203169	N
xirp2a	4.48516	5.6511	3.31807	4.48478	3.87206	3.18989	4.27594	3.7793	2.7258	2.3884	4.79467	3.30296	0.516086	Y	0.312917	N	-0.418818	Y
B3GALT1 (2 of 2)	0.213989	0.678904	0	0.297631	0.445526	0.187148	0.410758	0.347811	0.498659	0.105342	0.201983	0.268661	-0.763014	Y	-0.344196	Y	0.262332	N
dhrs9	18.5462	14.9708	19.2535	17.5902	12.5249	8.87404	10.7866	10.7285	4.91353	4.73303	6.65107	5.43254	1.64858	Y	1.38625	Y	0.281061	N
ENSGACT00000018478	3.588	3.0051	3.65426	3.41579	6.85242	4.01275	4.46921	5.11146	14.2408	13.4986	10.6861	12.8085	0.981395	Y	0.700334	Y	0.40487	N
klhl41b	46.8685	59.6773	46.1135	50.8864	47.8875	34.7001	39.9892	40.8589	22.877	15.3113	33.5689	23.9191	0.225542	N	-0.179329	N	0.363754	N
oxgr1a.1	0.747923	0.159476	0.158131	0.355177	0.454053	0.401703	0.292708	0.382821	0.506779	0.545312	1.57386	0.875317	0.43341	Y	0.0696562	N	-0.187995	N
dzip1	3.73269	3.45621	3.54298	3.57729	3.08054	2.50271	3.0086	2.86395	4.86927	4.48873	5.63106	4.99635	-0.125942	N	0.0620531	N	-1.44807	Y
ENSGACT00000018513	11.8795	12.0252	17.0863	13.6637	11.9531	12.316	12.5201	12.2631	9.35003	8.56899	9.91755	9.27886	-1.11945	Y	0.328624	N	-0.801221	Y
CASQ2 (2 of 2)	0	0	0	0	0	0	0	0	0	0	0.0402633	0.0134211	-0.762384	Y	0.038837	N	0.109237	N
zgc:152945	0	0	0	0	0	0	0	0	0.0750271	1.60125	0.260815	0.645697	0.710056	Y	0.600819	Y	-1.16494	Y
sap18	154.507	129.008	145.564	143.026	119.325	152.432	147.34	139.699	155.501	115.355	132.702	134.519	0.97177	Y	2.13671	Y	-0.24776	N
zgc:56576	29.6393	27.4937	31.4299	29.521	19.7343	29.2598	22.4603	23.8181	35.0113	27.8389	32.3523	31.7342	-0.648964	Y	-0.401204	Y	1.57375	Y
ptger2a	29.8355	28.9809	23.9656	27.594	18.0231	16.7468	19.755	18.175	16.0546	18.3128	11.3857	15.251	2.75462	Y	1.18087	Y	-0.685206	Y
gpr137c	2.29347	1.47594	0.424778	1.39806	1.58429	0.736421	2.62998	1.65023	2.16349	2.0302	0.902198	1.69863	0.582857	Y	1.26806	Y	-0.212043	N
zgc:56306	20.7609	19.3862	22.238	20.795	43.2562	34.0681	31.9091	36.4111	10.0993	17.0081	10.1273	12.4116	-0.173381	N	0.0386621	N	-0.555006	Y
lig4	14.1914	14.2525	15.578	14.674	19.7184	20.675	20.3515	20.2483	15.7065	14.6783	13.67	14.6849	-0.36995	N	0.185056	N	-0.0741901	N
fam155a	6.47474	6.65592	5.75154	6.29407	6.49779	5.61435	7.07915	6.3971	6.26786	6.42425	6.20498	6.29903	0.14224	N	0.21643	N	-1.73095	Y
cpo	7.04679	4.10483	11.4648	7.53881	4.49729	9.61372	6.65293	6.92131	1.1884	3.20165	0.584988	1.65835	-1.2239	Y	0.507051	N	-0.0822028	N
trim25l	60.639	52.638	56.5207	56.5992	79.4055	72.2356	68.5741	73.4051	63.454	58.5186	47.5763	56.5163	-0.103528	N	-0.0213253	N	0.63132	N
ENSGACT00000018739	28.6592	27.8639	29.1624	28.5618	27.6527	26.379	27.0148	27.0155	20.1602	17.7235	12.1614	16.6817	0.589688	N	-0.0416328	N	-0.446272	N
STRADB	18.0538	19.5611	21.2215	19.6121	20.9831	19.9321	20.9854	20.6335	15.3566	16.5087	15.1214	15.6622	-0.426379	N	0.0198929	N	-0.531429	Y
NBEAL1	15.3211	16.3085	13.2576	14.9624	18.9966	23.7406	19.4751	20.7374	15.3809	15.5112	14.1246	15.0056	-0.497815	Y	0.0336143	N	0.825466	Y
fdx1	61.4665	62.1761	62.2221	61.9549	58.0083	55.556	51.4344	54.9996	45.7554	43.9096	40.9213	43.5288	1.05526	Y	0.229796	N	0.0834939	N
farp1	27.7939	27.8106	29.3944	28.333	23.9302	32.3113	22.8527	26.3647	34.2622	33.8176	38.2157	35.4318	-0.313113	N	-0.396607	Y	-2.28402	Y
arl13b	7.97816	6.26659	7.81071	7.35182	6.79794	5.13535	7.41984	6.45104	7.43774	11.16	8.97754	9.19176	-1.86556	Y	0.418462	N	0.681277	Y
zgc:152904	0.415043	0.236314	0.422056	0.357804	0.131951	0.344456	0.252624	0.24301	0.434896	0.185718	0.248441	0.289685	0.48893	Y	-0.192348	N	1.13875	Y
ENSGACT00000018840	27.1595	26.4904	33.5468	29.0656	36.0193	45.3913	35.6424	39.0177	18.7182	18.3294	17.0472	18.0316	2.72492	Y	1.58617	Y	1.04924	Y
gart (1 of 2)	9.74492	10.0935	9.06448	9.6343	9.39951	9.17304	7.75275	8.7751	9.87396	9.01202	8.23261	9.03953	1.21987	Y	0.170625	N	-0.524593	Y
si:dkey-257h21.2	1.46548	2.83158	2.91193	2.403	1.78274	1.84229	2.09093	1.90532	1.74397	1.07848	3.55736	2.1266	-0.574635	Y	-0.0500413	N	1.18621	N
IGFBP5 (2 of 2)	34.5457	72.1327	28.7198	45.1327	28.1569	19.1849	21.4152	22.919	31.583	32.9131	61.5225	42.0062	0.0485767	N	-1.13763	N	4.73244	Y
stk11ip	11.3853	10.3541	9.85159	10.5303	10.7866	10.2175	10.6184	10.5408	7.2937	7.97727	8.25956	7.84351	5.32022	Y	0.587782	N	-0.227271	N
si:dkey-91f15.8	45.0079	30.5667	49.7003	41.7583	64.2735	51.1093	58.7147	58.0325	35.7304	36.5224	28.8242	33.6923	-0.100896	N	0.126375	N	-0.0571164	N
speg	4.44468	6.59727	5.18117	5.40771	3.48466	2.30879	1.94883	2.58076	1.33253	1.1924	2.94482	1.82325	0.042686	N	0.0998024	N	-0.302023	N
CTDSP1 (2 of 2)	42.4481	37.8653	38.7763	39.6966	43.2203	43.1468	48.3493	44.9055	27.9889	38.1525	31.9528	32.6981	-0.368649	Y	-0.0666264	N	-0.120601	N
ENSGACT00000028102	0	0	0	0	0	0	0	0	0	0	0	0	0.271183	N	0.391784	N	-0.167576	N
atp1a1a.4	123.073	363.98	140.531	209.195	248.072	180.001	151.875	193.316	193.152	249.244	645.559	362.652	-0.00539211	N	0.162184	N	0.0185624	N
ccdc28a	25.6894	26.9485	28.6367	27.0915	30.6117	27.9709	25.9275	28.17	22.5612	25.3645	28.79	25.5719	-0.584997	Y	-0.603559	Y	0.0379496	N
ECT2L	0	1.67292	0	0.55764	0	0	0	0	0	0	0	0	-0.316748	N	-0.354698	N	0.592288	Y
si:dkeyp-34c12.1	1.46781	0.537004	1.08526	1.03002	3.60037	2.67572	4.53023	3.60211	0	0.329836	0.323127	0.217654	0.2445	N	-0.347788	N	0.136042	N
ENSGACT00000018992	0.78619	0.96237	0.805477	0.851346	4.45697	3.46957	2.85588	3.59414	0.497146	0.728592	0.419171	0.548303	0.397176	N	0.261134	N	1.80685	Y
col8a1b	18.9374	24.9278	15.6469	19.8374	5.65658	4.64371	7.04853	5.78294	24.4249	18.8826	52.1604	31.8226	2.37207	Y	0.565225	N	-0.00812128	N
jagn1b (2 of 2)	28.7579	26.1195	24.2534	26.3769	13.1794	15.2929	14.7484	14.4069	31.51	28.5353	28.6627	29.5693	-0.09602	N	-0.0878987	N	-0.786264	Y
tgds	19.1525	19.1146	19.5717	19.2796	22.0609	24.3296	21.1316	22.5074	27.4159	25.6119	23.9045	25.6441	-0.264558	N	0.521706	Y	1.10812	Y
ENSGACT00000019075	0	0	0	0	0	0	0	0	0	0	0	0	1.52332	Y	0.415199	N	0.761869	Y
satb2 (2 of 2)	12.4482	10.7034	9.92169	11.0244	5.09192	4.86297	6.87102	5.60864	14.7062	6.84872	10.17	10.575	1.03627	Y	0.274405	N	-0.263386	N
BOLL	0	0	0	0	0	0	0	0	0	0	0	0	-0.313582	N	-0.0501962	N	0.0777264	N
crygs3	1.13137	1.53546	0.95532	1.20738	2.58064	7.70649	4.36488	4.884	1.03055	1.58092	2.23742	1.6163	0.426136	N	0.348409	N	0.475008	N
etv5b	6.94353	6.894	6.98564	6.94106	6.07865	9.6756	7.28212	7.67879	9.3356	7.12189	7.89979	8.11909	-0.139804	N	-0.614812	N	-0.685332	Y
ENSGACT00000019160	39.0819	40.3901	44.7364	41.4028	48.4177	53.1525	48.9183	50.1628	30.3918	37.2479	31.0693	32.903	-0.707983	Y	-0.022651	N	0.164253	N
arpc2	215.53	202.974	211.895	210.133	248.776	211.91	255.707	238.798	289.808	336.015	260.236	295.353	-0.210477	N	-0.374731	Y	0.113076	N
ENSGACT00000019224	2.41565	4.75413	1.20117	2.79032	2.85713	107.202	47.6893	52.5828	8.78517	31.3084	16.1532	18.7489	0.0728192	N	-0.0402567	N	0.345499	Y
hdac4	19.6782	18.7304	19.3395	19.2494	22.9588	22.7098	24.5807	23.4164	12.749	14.4532	11.5207	12.9076	0.0660548	N	-0.279444	N	-0.0625561	N
PRPS2	167.262	165.55	160.468	164.427	174.651	152.154	160.75	162.518	85.5774	92.9545	85.6968	88.0762	0.176289	N	0.238845	N	-1.83799	Y
ENSGACT00000019271	331.329	305.269	309.455	315.351	247.899	236.502	240.516	241.639	545.64	593.73	628.442	589.271	-2.9349	Y	-1.09692	Y	-0.920714	Y
RAB9A (2 of 2)	25.8971	24.6937	23.3068	24.6325	22.238	23.5259	22.5002	22.7547	26.8574	23.7476	25.1028	25.2359	-0.118952	N	0.801762	Y	-0.0257257	N
ENSGACT00000019294	1.83811	1.75568	2.45827	2.01735	6.53479	1.67095	1.6889	3.29821	5.19017	18.4884	4.1889	9.28916	-0.222933	N	-0.197207	N	-2.53761	Y
ENSGACT00000019296	3.28541	0.805958	2.64875	2.24671	8.53868	10.0302	10.5775	9.71546	12.5272	31.5774	2.14246	15.4157	-1.96607	Y	0.571533	Y	0.12053	N
ENSGACT00000019299	4.69088	5.85297	6.74931	5.76439	5.45803	3.37421	5.73903	4.85709	9.30994	27.5775	2.6749	13.1874	-0.377491	N	-0.498021	N	-2.54977	Y
sc:d189	14.5981	20.5287	12.8101	15.979	5.82752	7.05045	9.6408	7.50626	15.8182	9.7843	13.1783	12.9269	-2.31216	Y	0.237617	N	0.176049	N
ENSGACT00000019327	36.3491	37.1545	28.6285	34.044	44.0461	44.6961	53.0146	47.2523	59.3071	62.3747	60.6386	60.7735	0.406049	N	0.23	N	-0.527384	Y
cbsb	73.2722	67.3982	74.6784	71.7829	135.993	143.704	124.76	134.819	76.7095	78.8304	55.603	70.381	-0.192896	N	0.334488	N	-0.0445071	N
ENSGACT00000019363	12.5268	17.9052	15.3259	15.2526	17.2224	15.6024	13.6327	15.4858	14.6568	14.3048	11.2561	13.4059	-0.295587	N	-0.25108	N	-0.0083557	N
mettl21a	6.35964	12.1171	10.5212	9.66598	11.6683	11.0765	11.5559	11.4336	7.60548	9.58839	9.73123	8.97503	0.107955	N	0.116311	N	-0.487407	Y
klf7a	0.377331	0.924856	0	0.434062	0	0.110615	0.238485	0.116367	0.422514	0.235021	0	0.219178	-0.167448	N	0.319959	N	-0.748922	Y
si:ch211-93g23.2	0.11697	0.118702	0	0.0785573	0	0	0	0	0	0	0	0	-0.817883	Y	-0.0689603	N	0.677171	Y
erbb4a	0.109898	0.27364	0.337194	0.240244	0.0893765	0.17192	0.253799	0.171699	0.329167	0.242982	0.254173	0.275441	0.946955	Y	0.269785	N	-0.63284	Y
lancl1	93.0497	87.1858	101.188	93.8078	111.475	96.3928	94.527	100.798	103.678	94.7867	108.173	102.213	-0.909976	Y	-0.277136	N	-0.709692	Y
ENSGACT00000019519	1306.86	1130.48	999.473	1145.6	1334.56	888.689	870.785	1031.34	1310.45	808.86	1548.67	1222.66	-0.310352	N	0.39934	N	1.66571	Y
acadl	0.683087	1.0279	1.16324	0.958076	0.302472	0.434363	0.0600217	0.265619	0.682108	0.806627	1.11025	0.866328	1.84645	Y	0.180741	N	0.135793	N
MAP2 (2 of 2)	2.8183	2.6021	2.65556	2.69199	2.23705	2.72252	3.25972	2.73976	6.94817	3.53451	5.90833	5.46367	-0.0188042	N	-0.154597	N	1.31107	Y
si:ch73-193c12.3	0.184942	0.167208	0.343607	0.231919	0.445965	0.234255	0.328906	0.336375	0.807042	0.933004	4.96659	2.23555	1.9938	Y	0.682733	N	0.533805	N
kpnb3	39.9302	40.5245	40.0012	40.152	46.4914	52.5414	47.6751	48.9026	47.4167	44.2588	38.4714	43.3823	0.442579	N	-0.0912267	N	0.341057	N
harbi1	26.6242	24.4541	25.7328	25.6037	17.9108	18.9876	18.9137	18.604	16.5433	14.4769	13.1733	14.7312	0.455794	N	0.114737	N	0.730082	Y
unc50	45.4156	42.8228	50.4816	46.24	44.6511	50.6745	52.8354	49.387	44.3967	51.1739	41.156	45.5755	0.329177	N	-0.400905	Y	0.0543967	N
arhgef7b	4.39776	4.60802	4.25026	4.41868	3.33525	2.41142	3.11258	2.95308	2.56317	2.33678	3.69245	2.86413	0.135387	N	0.0809907	N	0.281476	N
SOX1 (2 of 2)	0.768652	0.578754	0.344823	0.564076	0.673875	0.476638	0.847408	0.665974	0.763513	0.42662	0.101567	0.430567	0.245886	N	-0.0355903	N	0.307454	N
tubgcp3	8.86128	8.15363	7.63233	8.21575	8.20579	8.93233	8.59979	8.5793	10.1885	9.97488	10.66	10.2745	-0.338733	N	-0.646187	Y	-0.632185	Y
rcbtb1 (2 of 2)	7.11926	8.0538	7.7884	7.65382	5.5369	6.13804	6.1678	5.94758	7.75663	6.45155	7.06773	7.09197	-0.400656	N	0.23153	N	-0.404604	N
cdadc1	10.9606	10.9494	11.4817	11.1306	13.7256	13.0697	13.9365	13.5773	10.384	9.89852	10.5113	10.2646	-0.390353	N	0.014251	N	-0.435631	N
RDX	10.1798	13.2188	10.0585	11.1524	8.52709	6.33488	6.43007	7.09735	13.0047	14.929	14.3724	14.102	-0.429308	N	0.00632326	N	-0.0257683	N
lypd6	1.08371	0.369231	1.50004	0.984327	1.05263	1.28025	0.704353	1.01241	0.370785	0.911984	0	0.42759	-0.376746	Y	-0.350978	N	-0.0811826	N
zranb3	7.85218	5.2286	9.45203	7.51094	6.9209	6.14823	7.52487	6.86467	4.17835	5.28183	5.27227	4.91082	-0.00441938	N	3.2469	N	0.0510835	N
ENSGACT00000019737	0.196288	0	0	0.0654293	0	0.176305	0.375422	0.183909	0	0.170297	0.326958	0.165752	0.248452	N	0.0767632	N	-3.25993	Y
tmem163b	5.55362	4.95815	0.707555	3.73977	1.86845	6.28341	4.6008	4.25089	2.67524	6.37611	2.22157	3.75764	-2.59405	Y	0.197368	N	-0.454735	Y
enpp4	29.0542	26.4658	26.6285	27.3828	32.9892	37.4969	36.7016	35.7292	25.6193	26.1839	23.8157	25.2063	-0.383168	Y	0.665887	N	-0.352412	N
gckr	0	0	0.0601235	0.0200412	0.395295	0.154562	0.170028	0.239962	0	0.160715	0	0.0535717	-0.293146	N	0.0715671	N	0.364229	N
steap3	36.3167	40.6057	28.9286	35.2837	37.4049	40.8755	32.0622	36.7809	46.5142	32.4247	35.9735	38.3041	0.728516	Y	0.0592664	N	-1.33663	Y
gabrb3 (2 of 2)	0	0	0	0	0	0	0	0	0	0.0628719	0.0793884	0.0474201	-1.20745	Y	0.364287	N	0.522308	Y
ndfip2	169.303	184.317	180.581	178.067	169.015	182.954	186.7	179.556	148.604	151.951	130.936	143.83	0.393558	N	0.129179	N	0.0196293	N
SLITRK1	0	0	0	0	0	0	0	0	0.0496248	0	0	0.0165416	0.293159	N	-0.12875	N	-0.349893	Y
SLITRK5 (2 of 2)	0.0987389	0.137582	0.0339706	0.0900972	0	0.0293533	0.0326101	0.0206545	0	0.129727	0.0611518	0.0636263	-0.441035	Y	0.27353	N	0.116436	N
ENSGACT00000029364	0	0	0	0	0	0	0	0	0	0	0	0	0.48705	N	-0.0911423	N	0.195387	N
MSL3	20.5663	21.4522	20.5845	20.8677	24.5993	22.8336	25.0914	24.1748	19.6176	21.3469	20.6841	20.5495	-0.395043	Y	0.370614	N	0.0825945	N
FRMPD4 (2 of 2)	0.513777	0.366717	0.240913	0.373802	0.552061	0.183042	0.60802	0.447708	0.598986	0.779714	0.607895	0.662198	0.215298	N	-0.590431	Y	-0.377097	Y
ENSGACT00000019894	1.00046	0.591634	1.63865	1.07691	0.970702	1.14197	1.25435	1.12234	3.30124	3.89793	2.78071	3.32663	-0.23732	N	0.132703	N	-0.0104192	N
IL1RAPL1 (2 of 2)	0.422846	0.606083	0.387786	0.472238	0.377725	0.770845	0.363909	0.50416	0.573041	0.250307	0.964925	0.596091	0.0224312	N	0.139777	N	0.225366	N
gpr34b	2.09431	1.84348	1.97665	1.97148	0.998533	1.66895	1.94778	1.53842	3.7054	4.78203	3.19565	3.89436	0.0934238	N	0.0328504	N	0.0391839	N
cenpl	2.51962	2.96339	2.55206	2.67836	2.50009	2.27904	1.16838	1.9825	6.08084	6.76095	5.98867	6.27682	-0.0302135	N	-0.131942	N	0.374468	N
kdm6al	11.584	12.1188	11.8156	11.8395	13.2207	12.7383	12.8975	12.9522	15.061	14.9261	13.8958	14.6276	-0.0673373	N	-0.0693973	N	-2.0226	Y
SLC6A12 (3 of 5)	9.09565	10.582	9.41634	9.698	11.4247	10.9362	7.63742	9.99944	6.30659	4.62556	3.97375	4.96863	-1.32153	Y	-0.441805	Y	0.879261	Y
ADAMTS5	1.31596	2.00871	1.16506	1.49658	1.32434	1.43413	1.39141	1.38329	2.73726	1.77414	2.3466	2.286	1.45478	Y	0.701067	Y	-0.29912	N
adamts1	6.47692	8.02749	6.26359	6.92267	2.9648	2.62393	3.03949	2.87607	7.56823	5.94897	12.6024	8.70653	-0.5144	Y	0.575518	N	-0.60343	N
CYYR1	6.28078	6.76229	6.7151	6.58606	6.98426	6.28394	8.79795	7.35538	5.14617	4.40396	3.98838	4.51284	3.25965	N	-0.21528	N	-0.314099	N
appa	39.9338	54.3832	36.5534	43.6235	43.5961	47.8091	50.7232	47.3761	60.6835	59.1248	65.6136	61.8073	-0.100461	N	3.86308	N	-0.0619488	N
atp5j	591.073	580.697	616.596	596.122	546.085	493.818	521.634	520.512	587.128	443.725	629.292	553.382	0.0536173	N	0.213637	N	-2.20736	N
ENSGACT00000019977	10.7063	8.65121	10.8967	10.0847	10.1806	12.3724	12.6745	11.7425	9.39626	6.96176	5.86021	7.40608	-3.1978	Y	0.115566	N	1.04431	Y
ENSGACT00000019979	15.4531	13.1989	15.5849	14.7456	18.0232	16.0958	15.8188	16.6459	13.4132	15.7528	8.87562	12.6805	0.456431	N	-0.990436	N	-0.320713	N
nrp2a	3.36901	5.89734	3.42855	4.23163	2.75505	1.60776	2.34602	2.23628	9.81598	2.99794	8.07089	6.9616	-0.409019	Y	-0.587875	N	0.884145	Y
abcb6a	34.0181	39.1166	30.8364	34.657	38.0314	61.0769	42.5638	47.224	20.2062	13.2372	14.4886	15.9773	0.23423	N	-0.0883057	N	0.370233	N
cnppd1	100.699	88.3781	101.984	97.0204	116.728	113.226	114.559	114.838	78.9339	82.9409	72.5051	78.1266	0.761654	Y	-0.649915	Y	0.170349	N
prkag3a	3.00453	2.91235	3.06805	2.99498	4.11708	2.20127	2.34568	2.88801	5.85302	4.42552	8.72746	6.33533	0.348636	N	0.391421	N	-0.154742	N
fam134a	16.8025	12.8269	15.4202	15.0165	18.9463	18.2946	17.1365	18.1258	11.3013	14.5172	13.2965	13.0383	-0.0616772	N	0.178287	N	-2.62559	Y
fastkd2 (1 of 2)	18.9382	19.2936	20.2043	19.4787	19.9606	22.5399	23.7435	22.0813	15.3443	14.5941	14.1295	14.6893	-2.74876	Y	0.0930645	N	0.70614	Y
fastkd2 (2 of 2)	19.7587	18.4134	18.6932	18.9551	23.8974	18.4483	20.2327	20.8595	19.6035	16.4018	18.5832	18.1962	0.838692	Y	-0.12317	N	0.615892	N
si:dkey-1h24.3	5.44707	5.82799	5.77963	5.6849	6.2763	4.92049	4.47413	5.22364	7.66349	5.34437	7.50001	6.83596	1.19225	Y	0.132552	N	0.874487	Y
cpb2	0	0	0	0	0.072996	0	0	0.024332	0	0.141103	0	0.0470343	-0.670325	Y	0.576361	N	-0.16234	N
zc3h13	8.24803	8.63248	7.70193	8.19415	10.4096	10.6756	10.1368	10.4073	13.3911	11.8024	10.9168	12.0368	-0.0235422	N	-1.54481	Y	-0.49276	Y
rpl31	2930.83	2932.22	2808.92	2890.66	2604.31	2464.75	2612.35	2560.47	2403.47	2328.8	2160.62	2297.63	-0.429191	Y	0.138798	N	0.339567	N
chst10	19.3719	15.1523	19.7091	18.0778	17.78	18.8388	19.3336	18.6508	15.9375	16.1742	14.6269	15.5795	1.62541	Y	0.0635693	N	-0.430568	N
MAP4K4	25.9214	26.9479	27.2814	26.7169	28.6887	33.3034	29.5374	30.5098	28.4078	24.5546	25.7112	26.2245	-0.628721	Y	1.28585	Y	-4.09724	Y
tmem47 (2 of 3)	0.983336	0	0.690603	0.55798	0.648291	0	0.644057	0.430783	0.719454	0	0.285521	0.334992	-2.36788	Y	-0.198153	N	1.22945	Y
dmd	3.26763	6.26979	3.21408	4.2505	3.10274	2.48913	3.15855	2.91681	1.74291	1.60708	3.82537	2.39179	0.3047	N	1.72936	Y	0.169362	N
gtf3c3	12.7426	10.9841	12.5483	12.0917	10.1835	11.0371	11.3302	10.8503	9.49712	10.1111	8.61146	9.40656	-0.206367	N	-0.924753	N	0.404703	Y
HECW2 (2 of 2)	3.88113	3.70752	3.62793	3.73886	2.23616	1.87996	2.48125	2.19912	4.48934	3.3195	4.04132	3.95005	0.521059	Y	-0.375729	N	-0.18676	N
sts	6.13494	8.184	6.29921	6.87272	11.546	18.2153	20.7302	16.8305	12.9198	15.013	14.1138	14.0155	0.104454	N	0.116355	N	0.304007	N
hdhd1	20.1435	17.7612	24.0286	20.6444	39.4202	16.7631	31.9677	29.3837	20.9624	20.6918	17.253	19.6357	0.549243	Y	0.291214	N	-0.293349	N
nlgn4	0.0692022	0.141221	0.138506	0.11631	0.280255	0.117959	0.131619	0.176611	0.118364	0.069342	0.371398	0.186368	0.521317	N	0.245236	N	-0.365252	Y
prkx	34.7133	34.1481	34.5599	34.4738	41.9822	28.5027	37.0557	35.8469	27.8606	35.1233	23.5169	28.8336	-0.253881	N	0.814666	Y	-0.0836853	N
mxra5a	0.948096	0.865447	0.714271	0.842605	0.446736	0.303746	0.4467	0.399061	2.15891	1.37842	3.89446	2.47726	0.0433901	N	0.111371	N	0.0547423	N
cep70	4.63484	5.6447	4.97988	5.08647	6.55824	4.7575	5.09335	5.4697	7.67806	8.46021	8.87837	8.33888	1.46759	N	0.127075	N	-0.50011	Y
sowahcb (2 of 4)	5.73147	3.72942	3.63657	4.36582	2.84767	2.7643	3.10526	2.90574	3.48481	2.52624	2.55702	2.85602	0.145271	N	1.41284	N	0.511874	N
sowahcb (3 of 4)	0	0	0	0	0.59518	0	0.23691	0.277363	0	0	0	0	0.118754	N	0.645381	Y	0.098187	N
si:ch73-272o12.2	4.55561	9.02861	7.31812	6.96745	3.499	4.26984	2.27647	3.34844	0.589035	0.128907	2.42784	1.04859	0.516097	Y	-0.39312	N	0.478469	N
ENSGACT00000028284	0	0	0	0	0	0	0	0	0	0	0	0	0.233309	N	0.41791	Y	0.102498	N
runx1	2.99361	2.57048	2.70662	2.7569	2.64234	3.3427	2.24671	2.74392	2.3021	3.89235	2.70266	2.9657	0.0781941	N	-0.24516	N	-0.448935	Y
DONSON	3.55075	3.18662	3.63886	3.45874	2.84407	3.62736	2.67445	3.04863	10.9802	12.1519	9.51321	10.8818	-0.483122	Y	-0.0243037	N	0.662945	Y
arl6ip6	107.984	84.6448	114.432	102.354	72.2916	88.9391	77.1286	79.4531	92.6627	99.9883	79.7104	90.7871	0.839972	Y	-0.0341873	N	-0.549084	Y
ENSGACT00000020196	0	0	0	0	0	0	0	0	0	0.0879129	0	0.0293043	-0.577733	Y	0.177027	N	-0.247256	N
cars2	20.9303	15.508	24.4238	20.2874	25.2589	18.7098	23.3571	22.4419	21.2144	19.1439	21.7433	20.7005	-0.292409	N	-0.0286492	N	-0.413624	Y
atp1b1b	199.938	374.521	169.452	247.97	244.284	216.608	151.976	204.289	265.894	306.216	796.703	456.271	-0.345946	N	-0.0451527	N	0.0279503	N
vasa	0	0.114169	0.228754	0.114308	0.158528	0.247924	0.217966	0.208139	0.177366	0.306088	0.0997666	0.194407	0.253924	N	0.0676779	N	-0.571668	Y
ENSGACT00000020257	5.17957	5.66215	7.48515	6.10896	6.57505	4.6378	4.26822	5.16036	11.6863	14.5048	12.2931	12.8281	-0.115961	N	0.225973	N	-1.85465	Y
hsf2bp	0.120895	0.373199	0.126926	0.207007	0.229844	0.109676	0.118901	0.152807	0.764018	0.634226	0.60357	0.667271	-2.01186	Y	0.455707	Y	0.0771861	N
dgkza	14.115	14.1985	15.7107	14.6747	17.1868	18.8707	19.632	18.5632	12.8369	16.8054	15.213	14.9518	0.0868418	N	-0.157208	N	0.0641488	N
mdkb	0.943108	1.63641	1.12341	1.23431	1.34129	1.17809	1.3098	1.27639	5.81699	3.56825	4.58043	4.65522	0.213895	N	0.00965561	N	-7.6798	Y
ENSGACT00000020283	0	0	0	0	0	0	0	0	0	0	0.0587966	0.0195989	-7.75	Y	0.149746	N	0.0228367	N
ENSGACT00000020285	0	0.161027	0	0.0536757	0.15453	0.266846	0	0.140459	0.174833	0	0	0.0582777	0.616935	Y	-0.0702013	N	0.450517	Y
TAAR1 (30 of 31)	0	0	0	0	0	0	0	0	0	0	0	0	0.00637179	N	0.594098	Y	-0.137433	N
fmnl2b	0.587138	0.357297	0.81609	0.586842	0.744842	0.423851	0.437593	0.535429	0.678645	0.717447	0.555726	0.650606	0.226521	N	-0.444145	Y	-6.21254	Y
sdprb	257.094	232.97	258.33	249.465	218.697	231.684	242.754	231.045	259.679	242.864	250.889	251.144	-6.20923	Y	0.363954	Y	-0.368063	Y
eef1b2	1437.89	1455.22	1419.86	1437.66	1283.14	1345.98	1371.28	1333.47	874.767	987.76	867.631	910.053	-0.552339	Y	0.00331214	N	-0.946616	Y
SNORD51	0	0	0	0	0	0	0	0	0	0	0	0	-0.807648	Y	-0.184276	N	-1.28461	Y
ZDBF2	59.4861	64.2752	68.4607	64.074	116.476	87.4742	112.804	105.585	94.4657	98.375	96.3861	96.4089	-0.745334	Y	0.138968	N	-0.12855	N
ENSGACT00000020358	4.43783	4.94972	9.40859	6.26538	7.54058	2.23123	4.08067	4.61749	3.3771	1.40287	4.34027	3.04008	0.273048	N	0.539279	Y	0.283665	N
CHAMP1	14.2296	11.5583	11.4006	12.3962	12.4775	9.54275	11.6909	11.237	10.0755	9.9257	11.294	10.4317	0.969891	Y	0.401597	Y	-0.167518	N
f2	0.391381	0.218479	0.173092	0.260984	0.128988	0.218996	0.0410421	0.129675	0.239683	0.630116	0.751787	0.540529	-0.4731	Y	0.686226	Y	-0.237289	N
f7	0	0	0	0	0	0	0	0	0	0	0	0	0.0198249	N	-0.305581	N	-0.211268	N
f7i	0	0	0	0	0.0648871	0	0	0.021629	0	0.123895	0.11844	0.0807783	0.0550209	N	0.257114	N	0.758569	Y
f10	0.111663	0	0.0646707	0.0587779	0	0.111002	0.183994	0.098332	0.11747	0.456829	0.0988018	0.224367	0.25849	N	0.266289	N	-0.421925	Y
ENSGACT00000020473	0	0.232005	0	0.077335	0.114031	0.0977482	0	0.0705931	0	0.109187	0	0.0363957	-0.0347118	N	-0.500079	Y	-0.0466129	N
U4atac	0	0	0	0	0	0	0	0	0	0	0	0	-0.22197	N	0.387213	Y	-0.16829	N
ephx2	56.8177	51.8367	44.7862	51.1469	51.0715	48.0303	50.506	49.8693	37.2875	28.3604	33.9646	33.2042	0.545323	Y	-0.175357	N	-0.421256	Y
cybb	22.0607	19.7389	23.3052	21.7016	12.359	10.215	16.5173	13.0304	30.2246	44.0645	36.475	36.9214	-0.423423	Y	0.713612	Y	-0.444183	N
nhej1	15.1699	12.3834	16.5219	14.6917	13.7528	14.9537	13.7386	14.1484	12.8448	13.0909	10.3683	12.1013	-0.652222	Y	-0.00216678	N	-0.306559	N
ihha	0.919325	1.09105	0.293174	0.76785	0.379342	0.242694	0.803071	0.475036	0.866131	0.976027	1.68337	1.17518	-0.7818	Y	-0.208039	N	0.267929	N
bin1	38.7249	43.5583	32.502	38.2617	33.5299	26.1836	26.7056	28.8064	31.7534	24.5347	49.3426	35.2102	0.250345	N	-0.475241	Y	1.19214	Y
desma (2 of 2)	27.1901	20.6333	1.80419	16.5425	0.137609	2.1519	0.655072	0.981527	18.3143	28.4664	35.4562	27.4123	1.65107	Y	-0.017583	N	0.407115	N
sumo1	74.9304	80.994	72.715	76.2131	74.0615	72.4002	78.3975	74.9531	61.1361	65.5019	63.1739	63.2706	0.00515245	N	0.458928	N	0.227688	N
ENSGACT00000020595	84.9216	58.2503	88.3085	77.1601	69.3148	52.9828	56.3231	59.5402	45.0502	63.9631	32.6974	47.2369	-1.05463	Y	-0.401962	N	3.00847	N
mstna	0	0	0.22418	0.0747267	0.443466	0.184435	0.713725	0.447209	0.636274	0.419606	0.496098	0.517326	1.44336	N	-1.28232	Y	0.292398	N
stat1a	56.9869	60.531	66.1093	61.2091	65.6995	80.7318	54.8164	67.0826	88.5994	139.325	118.197	115.374	0.0738606	N	-1.56511	N	1.434	Y
s100b	4.21244	7.32367	5.82319	5.78643	6.02071	2.56077	3.143	3.90816	12.3654	6.3755	11.55	10.097	1.47439	Y	-0.218537	N	1.82642	Y
ENSGACT00000020647	61.2563	92.441	33.1954	62.2976	49.0869	25.6707	21.4663	32.0746	78.777	21.0256	48.7494	49.5173	2.34575	Y	0.0403987	N	0.208182	N
aox1	17.7832	16.2733	14.4846	16.1804	18.4692	10.6649	15.7646	14.9662	5.36239	6.61916	7.8608	6.61412	-0.269594	N	0.51933	N	0.417015	Y
bzw1a (2 of 2)	81.2461	74.4456	83.0833	79.5917	59.1816	58.7267	58.1	58.6694	59.2597	63.9506	69.7361	64.3155	0.437144	Y	-0.477776	N	-0.0334375	N
IL1RAP	38.5558	41.1123	44.8956	41.5212	41.5381	43.4252	43.6757	42.8797	30.6943	30.3103	29.0409	30.0152	-0.12371	N	0.0201292	N	0.901232	Y
FGF12	0	0	1.17958	0.393193	0	0.506805	0.541697	0.349501	0.57139	0.912614	0.453979	0.645994	0.989057	Y	-0.0902727	N	0.385193	N
mb21d2a	12.2797	13.148	10.0662	11.8313	16.3234	12.7029	14.7582	14.5948	11.0912	12.0452	9.42399	10.8535	0.210581	N	0.0878252	N	-0.184725	N
exoc3l2b	3.27109	6.96511	4.30255	4.84625	4.81557	2.67081	3.51544	3.66727	5.30627	7.76604	36.2676	16.4466	-0.25433	N	-0.174612	N	-0.510126	Y
cldn15lb	0	0	0	0	0	0	0	0	0	0.14822	0	0.0494067	0.0814378	N	-0.0696051	N	1.05039	Y
PARL (1 of 2)	70.7841	74.4261	73.3663	72.8588	74.6022	77.2071	69.2493	73.6862	64.6971	55.476	64.5673	61.5801	0.998923	Y	0.591564	Y	-0.144431	N
col4a4	0.0360739	10.8956	0.579945	3.83721	1.02451	0.485355	0.480131	0.663332	0.114394	2.02315	15.8038	5.98045	-0.235045	N	-0.0514618	N	-0.250112	N
or112-1	0	0	0	0	0	0	0	0	0	0	0	0	0.655747	N	-0.0906137	N	0.797757	Y
ENSGACT00000006080	0	0	0.164013	0.054671	0.147371	0	0	0.0491237	0.157275	0	0	0.052425	0.0467944	N	0.905859	Y	0.304621	N
ENSGACT00000006097	0	0	0	0	0	0	0	0	0	0.120491	0	0.0401637	1.19499	Y	-0.750962	Y	1.12867	N
ENSGACT00000006105	0	0	0	0	0	0	0	0	0.140886	0	0.122609	0.0878317	2.1308	N	0.890369	Y	1.54956	Y
spcs2	227.191	229.084	246.204	234.16	227.462	214.827	222.799	221.696	182.279	208.559	168.68	186.506	2.15893	Y	1.00213	N	-0.109819	N
rnf169	10.2806	12.4951	7.39723	10.0576	10.9322	10.7513	10.899	10.8608	10.1933	9.57449	6.80407	8.85729	-0.0506745	N	0.609371	N	-0.278527	N
ENSGACT00000006132	0	0	0	0	0	0	0	0	0	0	0	0	-0.291895	N	0.059144	N	0.286648	N
ENSGACT00000006151	17.4263	15.0268	8.63531	13.6961	16.2649	17.0659	17.6449	16.9919	4.95471	4.91266	5.8334	5.23359	0.162715	N	-0.0133676	N	1.45524	Y
ABCF3	14.746	17.0461	13.3079	15.0333	13.1956	15.0562	12.9839	13.7452	23.6061	17.7938	22.7169	21.3723	2.59837	Y	-0.123933	N	-0.368867	N
ENSGACT00000006247	0	0	0	0	0	0	0	0	0	0	0	0	-0.35963	N	1.14313	N	-2.22589	Y
ENSGACT00000006269	136.397	116.374	138.53	130.434	145.846	172.633	151.223	156.567	220.416	176.42	169.319	188.718	-0.805522	N	0.00923695	N	0.0616584	N
clrn1	0.425015	0.297094	0.223482	0.315197	0.208138	0.254522	0	0.15422	0.301663	0.987701	0.356242	0.548535	-0.147565	N	1.42037	Y	-0.286123	N
ENSGACT00000006378	1.09688	0.936293	0.561143	0.864772	0.355019	0.319624	0.52204	0.398894	0.590522	0.325667	0.646479	0.520889	-0.0636103	N	-0.209223	N	0.336146	N
ENSGACT00000006382	0.45534	0.453358	0.154994	0.354564	0.143027	0.401983	0.734286	0.426432	0.310901	0.265345	0.382139	0.319462	-1.32366	Y	0.222512	N	-0.506858	N
DGKD	16.2689	16.7491	15.2455	16.0878	16.0284	14.1541	13.6919	14.6248	16.1371	16.6663	19.9338	17.5791	-0.88002	Y	-1.6598	Y	0.79487	N
IWS1	34.4081	32.6761	30.5317	32.5386	34.4733	38.7273	39.4584	37.553	40.7572	45.6603	38.0903	41.5026	1.01942	Y	-0.373163	N	-0.221001	N
zgc:162872	8.09125	7.4966	7.75658	7.78148	8.69268	11.2292	10.1517	10.0245	10.9578	10.644	10.0759	10.5592	-0.0583585	N	0.224553	N	1.44422	Y
zgc:162985	20.2189	20.9957	18.9708	20.0618	20.9403	21.9718	22.6824	21.8648	29.0634	23.928	26.0308	26.3407	1.6379	Y	0.162643	N	0.716663	Y
esrrd	0.641785	0.545344	1.02205	0.736393	0.0647998	0	0	0.0215999	0.146449	0.0970933	0.290347	0.177963	0.919561	Y	0.193679	N	-0.250555	N
SHKBP1	11.7557	13.0378	13.3986	12.7307	12.7444	12.4159	12.7045	12.6216	12.2902	13.0869	11.7098	12.3623	-0.136828	N	0.202897	N	-0.116993	N
triap1	78.5504	52.3611	67.3389	66.0835	40.2992	44.393	26.6165	37.1029	44.7639	48.2929	54.0398	49.0322	-0.100694	N	0.113728	N	0.171946	N
nf1a	16.9578	18.3063	15.2725	16.8455	17.7505	18.5683	19.285	18.5346	17.4183	15.9216	14.3958	15.9119	-0.116082	N	0.0162985	N	0.405881	Y
si:ch73-45m24.2	5.03548	9.40042	0	4.81197	7.19277	12.9693	12.4556	10.8726	9.88906	9.55755	21.5045	13.6504	0.431404	Y	-0.288028	N	0.426258	N
nlk2	13.2814	12.9979	12.4392	12.9062	15.7553	15.0301	16.9223	15.9026	13.8527	12.3973	14.6374	13.6291	0.0489661	N	0.0255231	N	1.55937	Y
usp2a	13.7461	13.8417	11.2727	12.9535	12.7009	9.59068	9.06837	10.4533	4.90643	2.78927	7.1097	4.93513	2.63659	Y	-0.377291	N	-0.087158	N
tbcela	24.8224	21.8357	24.3357	23.6646	30.7428	32.0564	33.2945	32.0312	20.9862	23.7499	23.7925	22.8429	-0.162093	N	1.07722	N	0.548079	Y
ENSGACT00000006718	0.15929	0.0689352	3.12336	1.1172	0.400864	0.197139	0	0.199334	0.474724	0.0441521	0.171902	0.230259	0.369818	N	-0.0749346	N	-1.01915	Y
ENSGACT00000006749	1.00772	1.16678	22.527	8.23383	3.2403	1.11085	0.645724	1.66562	1.17645	0.593434	1.8745	1.21479	-0.949787	Y	-0.178261	N	0.346693	N
hmbsb	14.9687	16.1663	14.4143	15.1831	14.0429	12.6218	8.92534	11.8633	16.0748	10.5934	10.7575	12.4752	0.219733	N	0.0693632	N	-0.196669	N
ENSGACT00000006960	5.37021	7.83544	9.01235	7.406	6.6541	4.82227	5.44885	5.64174	4.99776	5.14787	11.2715	7.13904	0.566229	N	-0.126961	N	0.265109	N
ENSGACT00000006975	10.4635	8.36123	14.6987	11.1745	32.0658	16.9299	13.9774	20.991	9.66285	11.9518	11.6038	11.0728	-0.0362051	N	0.762898	Y	0.526525	Y
ift20	31.0428	22.8639	29.7456	27.8841	15.9286	23.9206	21.4966	20.4486	34.8328	26.9322	37.3491	33.038	0.425751	Y	-0.301314	N	-0.357618	N
gemin4	9.47167	11.5411	9.68532	10.2327	10.7895	11.3002	12.4941	11.5279	10.8857	9.65155	8.27199	9.60308	-0.273954	N	-0.100774	N	0.0463905	N
tmem199	59.5236	59.144	52.0244	56.8973	41.0727	36.9167	35.3168	37.7687	31.9933	33.4862	33.819	33.0995	0.134099	N	0.0836639	N	0.888803	Y
ECEL1	0.124927	0.0434512	0.0426763	0.0703515	0.0848928	0	0.0400896	0.0416608	0.435685	0.20939	0.32294	0.322672	1.29978	Y	0.0877082	N	0.0490405	N
zgc:153039	1.44473	1.71561	1.0808	1.41371	1.57401	1.48163	1.52125	1.52563	2.10543	2.16366	1.78995	2.01968	-0.405552	Y	0.410972	N	0.833864	Y
acpl2	11.8485	8.70258	9.63439	10.0618	4.08999	10.0409	6.96288	7.03126	16.5375	9.32547	11.6385	12.5005	0.360185	N	-0.454593	Y	0.383381	N
si:ch211-276c2.2	0.528778	0.773473	0.472394	0.591548	0.539078	0.458618	0.544171	0.513956	0.407408	0.456448	0.402808	0.422221	0.451101	N	-0.473679	Y	-0.211378	N
lpar5b	5.34633	3.1464	2.99152	3.82808	4.58326	2.64675	2.90615	3.37872	3.39854	5.85781	3.78643	4.34759	0.339021	N	0.0677198	N	-0.251838	N
mrps22	42.2248	35.5243	36.6974	38.1488	42.1058	30.4688	33.429	35.3345	36.7988	23.7488	25.2533	28.6003	0.317969	N	0.5504	N	-2.40623	Y
ENSGACT00000007515	2.1788	2.07266	2.67512	2.30886	4.3508	3.38407	4.16476	3.96654	3.1583	3.02317	2.94042	3.04063	-2.50847	Y	0.569806	Y	-0.237339	N
RIN1	5.55967	7.4228	9.06962	7.3507	6.38608	6.41858	9.03602	7.28023	9.32306	11.6725	7.50494	9.50017	-0.130739	N	-0.102246	N	-0.167588	N
sirt2	33.6419	39.2733	39.223	37.3794	32.0639	38.8229	32.3423	34.4097	30.2163	31.1482	30.9123	30.7589	-0.27082	N	0.106599	N	-0.302222	N
si:ch1073-228b5.2	11.5908	8.40163	8.47302	9.48848	9.29652	9.35545	7.69861	8.78353	6.49559	9.66656	8.75619	8.30611	-0.37198	N	-0.103232	N	-0.0887807	N
ENSGACT00000007621	0.575538	0.444527	0	0.340022	1.3012	1.50656	0	0.93592	1.14214	1.22027	0.791091	1.05117	-0.57435	Y	-0.069758	N	0.191677	N
gltscr2	100.124	81.9655	101.938	94.6758	109.063	107.829	106.127	107.673	64.1571	70.4071	59.4152	64.6598	-0.123606	N	-0.48557	Y	-0.968727	Y
crx	0	0	0	0	0	0	0	0	0	0	0	0	-1.1065	Y	-0.315283	N	0.135232	N
psma6l	64.8683	68.3392	70.9803	68.0626	74.7109	77.1937	80.256	77.3869	105.344	159.16	85.197	116.567	0.0441584	N	-0.137774	N	-0.208173	N
ENSGACT00000007698	0	0.354694	0	0.118231	0.537175	0.208863	0.229401	0.325146	0	0	0	0	-0.412596	Y	-0.0910739	N	-0.648128	Y
sars2	10.348	10.7332	10.1239	10.4017	10.5686	12.4719	11.9823	11.6743	11.2202	11.4672	12.2038	11.6304	-0.450012	Y	-0.204423	N	0.135239	N
si:dkey-114g7.4	20.8852	20.7897	20.2305	20.6351	24.8654	20.9541	24.5996	23.473	20.462	19.2836	15.5999	18.4485	-0.600708	Y	0.198116	N	-0.0199498	N
si:ch211-11n16.2	37.499	26.9429	34.8727	33.1049	36.4079	35.4568	34.0276	35.2974	21.2816	21.2281	19.2596	20.5898	0.165602	N	-0.735947	Y	2.42131	Y
si:ch211-210b2.2	117.576	127.25	131.642	125.489	253.652	257.954	225.818	245.808	214.02	151.65	134.134	166.601	0.435774	N	0.185552	N	1.50079	Y
si:ch1073-280e3.1	0.566407	0.698269	0.765946	0.676874	1.88352	4.89129	5.22079	3.99853	1.11867	7.39909	2.74883	3.75553	1.09717	N	-1.98553	Y	0.0848693	N
nudt8	36.3883	34.9837	31.0533	34.1418	40.7247	33.6072	37.0452	37.1257	40.4872	45.9395	47.0405	44.4891	0.471963	Y	-0.403618	N	-0.141331	N
pcsk7	43.5879	34.6026	41.9058	40.0321	81.3107	74.251	73.7408	76.4342	45.0646	35.8815	35.2215	38.7225	-0.205408	N	0.387094	Y	-0.190635	N
BACE1	0	0	0.156546	0.052182	0	0.044179	0	0.0147263	0.057016	0	0.0924186	0.0498115	-0.315727	N	-0.0640768	N	-0.0162465	N
apoa1b	38.2076	20.2856	54.3912	37.6281	171.106	146.863	127.178	148.382	41.4147	42.5871	44.2237	42.7418	0.193611	N	-0.125093	N	0.342409	N
sidt2	40.4287	34.0027	37.6579	37.3631	48.0023	44.9763	44.4066	45.7951	29.0454	32.4188	26.0873	29.1838	-0.2055	N	0.209857	N	0.209263	N
ENSGACT00000008135	10.0518	8.19027	7.2117	8.48459	8.96623	8.34432	9.61805	8.9762	6.0438	15.3352	6.46566	9.28155	0.37059	N	-0.547909	Y	0.289566	N
LSAMP	7.57253	6.89557	5.95376	6.80729	4.37693	4.90721	3.86238	4.38217	6.57185	2.39974	5.88936	4.95365	0.647996	Y	0.161327	N	0.19832	N
igsf11	0.872669	1.28194	0.690236	0.948282	1.0635	1.04967	0.576705	0.896625	1.70025	0.632372	1.63257	1.32173	0.303194	N	0.35843	N	0.0646144	N
ENSGACT00000008167	817.293	934.526	977.871	909.897	703.217	730.986	741.906	725.37	537.106	609.476	828.413	658.332	0.106774	N	0.104873	N	-0.493762	N
ENSGACT00000008169	305.988	267.176	304.509	292.558	258.767	286.655	234.508	259.977	337.61	303.593	258.544	299.916	0.152619	N	0.0421597	N	-0.220992	N
ENSGACT00000008179	67.4446	68.9023	71.4859	69.2776	72.1559	81.2437	72.6237	75.3411	57.1677	70.6963	42.305	56.723	-0.682831	Y	0.646381	N	-0.13139	N
slc6a4a	0.474088	1.98162	0.863922	1.10654	0.356457	0.681552	0.753256	0.597088	0.664586	0.883989	1.81073	1.11977	0.130685	N	-0.461839	Y	-0.833312	N
blmh	76.7291	75.7604	70.9409	74.4768	81.4516	91.8906	87.1771	86.8398	104.901	91.9044	98.3991	98.4015	0.27911	N	0.262075	N	0.430185	N
rap1gap2a	27.3754	27.2418	25.7253	26.7808	22.5143	26.5452	25.1361	24.7319	11.4397	11.133	11.7987	11.4571	0.640856	Y	1.11242	Y	0.524565	N
VWA5A (2 of 3)	55.8494	44.2758	56.5463	52.2238	94.3259	80.4488	70.9537	81.9095	48.2581	81.9939	64.5014	64.9178	-0.477956	N	0.210671	N	-0.556276	Y
si:ch73-265h17.4	13.8232	11.5148	14.6915	13.3432	22.8567	0.863093	0.792736	8.17084	23.1046	8.7785	8.45531	13.4461	-0.363809	N	-1.00252	Y	0.249261	N
VWA5A (3 of 3)	6.7221	4.08003	4.88395	5.22869	10.945	10.2084	8.27187	9.80842	14.4912	27.0169	21.6849	21.0643	0.0160199	N	0.192467	N	-0.165824	N
ENSGACT00000008330	1.16748	1.00947	2.05054	1.40916	3.08627	1.29224	1.57476	1.98442	3.01129	1.74082	4.3103	3.0208	-0.523676	Y	-0.233241	N	-0.271899	N
si:ch211-132b12.8	0	0	0	0	0.185967	0	0.183203	0.123057	0	0	0.340193	0.113398	-0.292611	N	-0.357852	Y	0.866348	Y
AKT2 (1 of 2)	37.6495	34.2417	37.4235	36.4382	42.7863	38.9054	38.888	40.1932	32.5689	34.4047	37.662	34.8785	1.32227	Y	-0.0207115	N	-0.0693513	N
dhx40	7.80617	7.96404	8.4454	8.07187	8.32525	8.4728	8.37722	8.39176	11.9437	15.4576	16.3214	14.5742	-0.493502	N	0.455923	N	-0.401387	N
ENSGACT00000008366	7.0818	6.66461	5.47561	6.40734	6.56601	6.46771	6.82697	6.62023	6.16069	14.5811	8.50946	9.75042	-0.158762	N	-0.424151	N	0.245506	N
gdpd5b	10.7149	11.4397	9.37975	10.5114	12.9921	11.4645	12.9737	12.4768	11.9295	9.8842	15.04	12.2846	0.341828	N	0.242625	N	-0.396346	Y
gucy2f	0	0.0261194	0	0.00870647	0.0251597	0	0	0.00838657	0	0	0	0	-0.488486	Y	0.0963222	N	0.405579	N
mmp13b	66.1392	16.9227	35.3998	39.4872	16.489	18.2467	11.3043	15.3467	63.6304	58.2275	107.616	76.4913	-1.17261	Y	-0.0921402	N	1.13443	Y
siae (1 of 2)	20.4518	17.9262	21.3592	19.9124	20.7701	14.6469	15.6417	17.0196	16.1812	18.4247	15.8686	16.8248	0.960517	Y	-1.57819	Y	0.759369	N
siae (2 of 2)	25.4644	11.6231	11.9226	16.3367	19.7048	22.1383	21.5176	21.1202	21.1403	34.7904	32.276	29.4022	2.22224	Y	-0.173914	N	-0.38582	Y
si:dkey-224e22.2	0.984274	0.512061	0.728763	0.741699	0.707139	3.19484	2.79958	2.23385	0.868229	1.43069	0.462617	0.920512	-0.790438	Y	1.46287	Y	0.169361	N
srpr	58.992	49.2165	47.9433	52.0506	43.1613	48.0926	45.1469	45.4669	45.1096	44.4193	38.392	42.6403	0.106273	N	-0.404618	Y	-0.0813189	N
kcnj5	0.0627122	0	0	0.0209041	0	0	0	0	0	0	0	0	-0.1409	N	-0.063088	N	0.565562	N
fli1a	4.00385	10.9495	2.58823	5.84719	4.56613	3.3276	4.13396	4.00923	5.20034	4.36872	16.9699	8.84632	0.342133	N	-0.0595809	N	0.877832	Y
smtlb	0.256857	0.29993	0.391702	0.316163	0	0	0	0	0.548068	0	0.115368	0.221145	1.03862	Y	-0.223429	N	0.54623	N
barx2	109.935	87.647	87.0648	94.8823	110.216	91.82	112.1	104.712	65.0373	117.33	31.522	71.2964	0.448547	N	0.160784	N	3.53795	N
zgc:77304	78.9579	76.7022	76.5085	77.3895	83.1103	72.2174	65.6469	73.6582	68.6492	70.7672	60.9487	66.7884	-0.333499	N	-0.0976829	N	-0.033608	N
C5AR1	2.85164	3.227	4.46161	3.51342	3.50716	2.94197	4.4487	3.63261	5.75966	11.4938	6.2517	7.83505	0.141394	N	-3.87145	N	-0.724822	Y
ENSGACT00000008856	0.616303	0.475134	0.478209	0.523215	0.444552	0.538966	1.03907	0.674196	0	0.135052	0.53119	0.222081	-0.478797	Y	0.175002	N	0.135457	N
ccdc19	0.108133	0.0533439	0	0.0538256	0	0	0	0	0	0.0519356	0.0995901	0.0505086	0.246463	N	0.246025	N	0.119275	N
trappc4	66.4782	74.9563	63.2209	68.2185	57.061	65.3539	59.1508	60.5219	73.9553	61.8712	58.7432	64.8566	0.993463	N	0.111006	N	1.3243	Y
sacs	0.520877	1.2961	0.635032	0.817336	0.583084	0.530357	0.365847	0.493096	0.869907	0.534267	1.71858	1.04092	-0.401852	Y	-0.521126	Y	0.12609	N
mipep	7.05122	8.71564	7.55532	7.77406	10.6721	9.92293	8.63659	9.74387	13.6491	10.2169	13.9243	12.5968	1.73028	Y	0.405978	N	-0.113966	N
ENSGACT00000009143	13.3119	15.8006	14.9183	14.6769	17.1752	20.0446	18.6044	18.6081	18.1503	18.8867	16.9778	18.0049	0.0414837	N	-0.0846059	N	-0.259429	N
ENSGACT00000009171	0	0	0	0	0	0	0	0	0	0	0	0	-0.152245	N	-0.0382793	N	-0.384141	N
ENSGACT00000009185	0	0	0	0	0	0	0	0	0	0	0	0	-0.167869	N	0.0915599	N	0.192445	N
ENSGACT00000029365	0	0	0	0	0	0	0	0	0	0	0	0	0.0671411	N	0.451282	N	-1.9816	Y
ENSGACT00000009207	0.18415	0.454677	0.378299	0.339042	0.457829	0.345165	0.418213	0.407069	0.584565	0.484882	0.490932	0.520126	-0.355136	N	-0.547581	Y	-0.347986	N
ENSGACT00000009261	0	0	0	0	0	0	0	0	0	0	0	0	-1.43373	Y	0.547874	N	1.31433	Y
ATM (1 of 2)	3.30351	4.13029	2.65323	3.36234	3.9324	6.60866	4.79898	5.11335	6.06736	10.0985	8.28975	8.15187	-0.374981	N	-0.0269954	N	-0.275072	N
tubd1	1.0588	2.00834	1.41978	1.49564	2.11382	5.13583	5.43079	4.22681	5.1379	6.49946	3.88951	5.17562	0.824447	Y	-0.489883	N	1.15048	Y
slc33a1	12.3302	13.9428	15.7053	13.9928	17.1681	22.9787	19.2629	19.8032	24.8319	22.1009	25.9261	24.2863	-0.766672	Y	-0.4916	Y	0.234034	N
ssr3	454.461	389.993	485.186	443.213	342.383	394.331	350.304	362.339	390.165	393.435	341.268	374.956	1.76816	Y	0.617679	Y	-0.182377	N
veph	1.39549	1.7434	1.48967	1.54285	1.81434	2.78471	2.41569	2.33825	1.41023	2.01514	1.8579	1.76109	0.0343247	N	-0.199709	N	0.889936	Y
serpini1	30.1998	31.5188	26.6072	29.4419	19.7414	16.8246	23.4721	20.0127	31.4168	28.8609	37.8258	32.7012	-0.231394	N	-0.0490171	N	-0.465562	Y
MGAM	0.448562	0.79111	0.619304	0.619659	1.00211	0.299535	0.668453	0.656699	0.795597	0.187098	0.781161	0.587952	1.26685	Y	0.376911	N	0.695907	N
SLITRK3 (1 of 2)	0	0.29559	0.0326204	0.109403	0	0.113476	0.0944126	0.0692962	0	0.0916516	1.145	0.412217	-0.399333	Y	0.0662292	N	0.148942	N
ENSGACT00000009633	14.1915	11.6403	14.7491	13.527	18.7121	14.0171	12.7159	15.1484	23.1624	18.6265	36.2189	26.0026	0.938938	Y	0.24303	N	-0.399829	Y
zgc:158328	0.333967	0.264851	0.20101	0.266609	1.48044	3.43077	3.15719	2.68947	1.2657	0.710944	1.10326	1.02663	-0.0182367	N	-0.167179	N	-0.268486	N
dnaaf1	0	0.0635316	0.127567	0.0636995	0.0616587	0	0	0.0205529	0	0.120275	0	0.0400917	-0.703786	Y	-0.303958	N	0.158204	N
slc19a3a	0	0	0.0880617	0.0293539	0	0.0744171	0	0.0248057	0	0	0	0	0.141337	N	0.409823	N	-0.99216	Y
sphkap	2.60562	3.00928	2.41415	2.67635	3.50824	0.933316	0.879692	1.77375	0.761933	1.0743	1.94704	1.26109	-0.0111882	N	-0.169392	N	0.4262	Y
pid1	13.8877	12.2582	14.1905	13.4455	8.46293	5.12287	7.39291	6.9929	14.2333	12.2378	19.4195	15.2969	-0.875723	Y	0.116437	N	1.25737	N
dner	0.0452617	0	0.0953609	0.0468742	0	0	0.0888954	0.0296318	0.152549	0.127696	0.0411828	0.107143	0.170075	N	-0.256125	N	1.63943	Y
trip12	46.4747	46.4272	48.3492	47.0837	50.4838	54.2479	50.9202	51.884	45.9962	43.7705	38.1815	42.6494	1.02595	N	-0.231415	N	-1.14032	Y
ENSGACT00000009986	1.79963	1.33041	1.14165	1.4239	1.0361	1.95753	1.41621	1.46995	0.563853	1.6816	1.77442	1.33996	1.22389	Y	-0.41554	N	-0.152391	N
si:dkey-283j8.1	8.81203	8.14086	11.1713	9.37473	4.03964	2.26017	3.50615	3.26865	2.86566	1.71491	3.9973	2.85929	-0.941408	Y	0.198912	N	2.17844	Y
baz1b	10.9658	13.661	10.7475	11.7914	11.3632	14.4812	12.4278	12.7574	16.0775	16.406	14.1376	15.5404	-0.0578925	N	0.0944985	N	-0.150477	N
bcl7ba	10.0618	8.78699	10.5199	9.78956	6.15869	6.86832	8.43551	7.15417	11.3716	10.2815	10.7406	10.7979	-0.634976	N	-2.81342	Y	0.238682	N
ypel2b	16.113	16.0246	17.2233	16.4536	16.0097	11.9945	14.4171	14.1404	6.40536	8.51415	9.39115	8.10355	-0.740203	Y	-0.589726	Y	-0.704683	Y
gdpd1	51.2992	39.357	49.3775	46.6779	58.1312	58.6342	48.0307	54.932	52.0897	43.5858	33.4657	43.0471	0.444085	Y	0.205403	N	-0.240929	N
FAM124B	0.438486	0.451667	0.918048	0.602734	0.423351	0.129729	0.705866	0.419649	1.07934	1.65348	0.735163	1.15599	-0.660816	Y	0.0438674	N	-0.196306	N
cul3a (1 of 2)	25.6095	26.0173	25.9351	25.854	25.4853	28.2702	25.1416	26.299	26.9839	25.103	25.7637	25.9502	-0.369498	Y	-0.128569	N	0.0909413	N
PDE2A	14.8477	15.1268	15.2905	15.0883	17.2501	18.0236	22.2339	19.1692	8.35774	8.55845	8.85787	8.59135	-0.429543	Y	-0.233237	N	0.285462	N
ENSGACT00000028054	0	0	0	0	0	0	0	0	0	0	0	0	0.169904	N	0.078963	N	0.445015	N
si:ch211-135f11.1	36.4469	37.0946	35.458	36.3332	35.9326	39.0222	40.2218	38.3922	27.6232	33.2446	28.0037	29.6238	0.368616	N	0.0831541	N	-0.0423329	N
zgc:77147	150.024	116.526	154.202	140.251	150.07	170.757	151.66	157.496	110.274	138.616	81.5505	110.147	0.757412	Y	0.312396	N	0.690019	Y
inppl1a	7.88854	8.53981	8.33064	8.253	8.23823	8.08799	8.65823	8.32815	9.71584	10.5998	11.3161	10.5439	-0.135682	N	-0.0933492	N	1.24482	N
zgc:165502	0.156329	0.176289	0	0.110873	0	0	0	0	0	0.153299	0	0.0510997	0.752022	Y	0.0620031	N	-0.18595	N
LRTOMT	0	0	0	0	0	0	0.142507	0.0475023	0	0	0	0	1.17715	N	-0.0676713	N	0.541667	Y
ENSGACT00000010408	9.66321	11.5323	7.43298	9.54283	9.43818	7.89949	10.165	9.16756	10.6949	6.65916	7.57837	8.31081	0.0360153	N	0.221965	N	-0.00310563	N
lrtomt (2 of 2)	0	0.259602	2.07216	0.777254	0.945594	2.03759	0.74524	1.24281	1.01851	0.639736	0.213996	0.624081	0.583194	Y	0.0415268	N	-3.62667	Y
naalad2	4.90709	9.62748	3.10653	5.88037	3.07707	4.67645	1.65558	3.13637	5.28182	2.81007	5.51225	4.53471	-0.234563	N	-0.231457	N	0.384842	N
tyr	0.581591	0.766179	0.977736	0.775169	0.211697	0.232406	0.307321	0.250475	0.942941	0.253536	0.494117	0.563531	-2.76456	Y	0.86211	Y	0.872709	Y
fzd4	7.70181	13.9836	6.7284	9.47127	8.77881	7.28252	7.68015	7.91383	6.13318	9.0459	12.8343	9.33779	0.349241	N	-0.0356009	N	-0.341635	N
ENSGACT00000010694	31.2051	23.21	34.1334	29.5162	28.5419	22.9415	27.882	26.4551	12.8268	20.3709	11.7221	14.9733	0.0311487	N	-0.84156	Y	0.594238	Y
PDGFD	4.94465	3.47866	4.18399	4.20243	3.16256	1.65195	3.20379	2.67277	2.17827	3.01363	3.47858	2.89016	-0.37448	N	-0.0328449	N	1.03993	Y
msantd4	0.949887	1.24365	1.46547	1.21967	1.02788	1.10934	1.22164	1.11962	1.53385	1.45286	1.41676	1.46782	1.43213	Y	0.837893	Y	0.345572	N
GUCY1A2	0	0.0774704	0.155921	0.0777971	0	0	0	0	0.0419374	0.14556	0.0705099	0.0860024	1.5143	Y	0.474365	N	-0.201176	N
cwf19l2	13.5227	13.9232	15.3344	14.2601	15.5773	15.7234	15.3324	15.5444	12.7746	13.2018	11.4165	12.4643	-0.0868268	N	-0.432398	Y	-1.34688	Y
alkbh8	6.98276	7.11936	7.48599	7.19604	4.29565	5.11864	4.17786	4.53072	5.44288	4.83996	5.26226	5.1817	-0.295257	N	-0.0940813	N	-0.334843	N
kbtbd3	0.212344	0.164218	0.2739	0.216821	0.155565	0.0945031	0.155487	0.135185	0.115524	0.097928	0.0475363	0.0869961	-0.287478	N	1.0594	Y	0.418866	N
P2RY2 (1 of 2)	2.15036	3.51695	2.04022	2.56918	0.343201	1.12677	4.76879	2.07959	3.95009	2.13838	3.33648	3.14165	-0.586994	Y	-0.252151	N	0.153122	N
P2RY2 (2 of 2)	5.73688	9.42165	3.25116	6.13656	6.51901	2.81896	3.99032	4.44276	4.03138	4.42792	2.46894	3.64275	0.576564	N	0.157698	N	1.12498	Y
yif1b	8.03616	9.86306	7.17956	8.35959	7.46383	6.59479	7.58356	7.21406	12.8914	12.3786	15.4796	13.5832	-0.122061	N	-0.275183	N	0.00408731	N
bloc1s3	16.146	12.4543	15.5084	14.7029	16.5137	14.8867	13.5366	14.979	12.2586	9.97359	9.71514	10.6491	2.53489	Y	1.4099	N	0.314456	N
zgc:114130	22.621	19.7522	22.9417	21.7716	32.6861	22.4296	32.4066	29.1741	12.5899	18.5574	16.9126	16.02	-0.219111	N	-0.223198	N	-0.7927	N
zgc:162730	190.705	215.404	262.33	222.813	267.494	243.871	234.969	248.778	121.792	248.288	155.095	175.058	0.21665	N	-0.0978056	N	0.505316	Y
ENSGACT00000011067	0.2225	0.729577	0.335195	0.429091	0.373902	0.0483811	0	0.140761	0.0592615	0.104256	0	0.0545058	0.0437293	N	0.836429	N	2.93683	N
mettl16	11.1213	13.2567	12.2459	12.208	9.92938	11.8065	10.3398	10.6919	14.6595	12.7947	14.3588	13.9377	0.675592	Y	0.170276	N	-0.572923	Y
pafah1b1a (1 of 2)	55.5649	58.1994	47.3538	53.706	54.3934	59.4257	56.7153	56.8448	59.872	55.4506	58.7843	58.0356	3.00459	N	0.0677593	N	-0.265163	N
cluha	14.5265	16.6567	15.6641	15.6158	19.5174	21.118	18.3397	19.6584	19.9312	16.1205	17.2345	17.7621	-0.856331	Y	-0.283408	N	-0.343445	Y
tlcd2 (1 of 2)	42.4674	30.2219	35.4999	36.0631	37.373	47.1932	47.9122	44.1595	45.7531	49.2566	30.893	41.9676	-0.0511723	N	0.21399	N	-1.62235	Y
zgc:153372	17.4159	10.9727	16.9354	15.108	14.9208	9.54091	10.9001	11.7873	11.3551	9.36672	10.8502	10.524	-0.503214	Y	-0.159769	N	-0.690237	N
vtna	0.0413795	0.0828284	0	0.0414026	0.659811	0.435327	0.426692	0.507277	0	0.269194	0.115832	0.128342	-1.57194	Y	0.050401	N	0.985207	Y
slc46a1	7.32841	6.94786	5.96049	6.74559	3.83837	4.49196	3.98116	4.10383	6.60556	8.77719	7.46375	7.6155	1.50019	N	2.19042	Y	-0.438543	N
unc119a	1.22316	1.27963	0.868371	1.12372	0.221829	0.152802	0.226154	0.200262	0.364722	0.538823	0.426566	0.44337	0.199694	N	0.562732	Y	0.0366725	N
crybb1l3	0	0	0.157476	0.052492	0	0	0	0	0	0	0	0	1.54794	Y	-0.423075	N	0.779234	Y
si:dkey-151p21.9	0	0	0	0	0	0	0	0	0.28819	0	0.684481	0.324224	-0.861618	Y	-0.00842718	N	-1.02415	Y
si:dkey-230a20.1	0.898075	1.15279	1.06214	1.03767	1.02522	1.28234	1.69411	1.33389	0.531868	0.470928	0.232191	0.411662	0.0282454	N	-0.676614	Y	0.956681	Y
ENSGACT00000029029	0	0	0	0	0	0	0	0	0	0	0	0	0.10262	N	-0.261898	N	-0.335243	N
si:dkey-230a20.2	1.1506	0.720145	1.43696	1.10257	1.07448	0.778569	0.754014	0.869021	1.09361	2.42588	1.2678	1.59576	-1.28605	Y	1.36386	Y	-0.148266	N
bcap29	46.8564	48.7199	49.8053	48.4605	37.7732	45.2338	43.6887	42.2319	51.1745	48.7672	45.3503	48.4307	2.32054	Y	-0.261797	N	-0.101477	N
dus4l	19.065	14.9042	21.2727	18.414	19.075	17.737	21.8238	19.5453	15.1527	11.7049	11.8555	12.9044	-0.59704	N	0.119981	N	-0.0122897	N
ENSGACT00000011626	25.3572	26.235	23.0844	24.8922	18.9888	17.6072	13.5506	16.7155	17.5174	16.5121	20.2065	18.0787	-0.0282847	N	-0.379078	Y	0.134053	N
limk1a	2.3502	2.74057	1.28636	2.12571	1.76748	1.55476	1.60964	1.64396	2.86279	2.88817	3.36672	3.03923	-0.480555	Y	-0.126558	N	1.47349	Y
ENSGACT00000011665	20.3891	12.2326	25.1371	19.2529	20.4125	17.7342	14.2655	17.4707	30.6991	15.5136	50.9804	32.3977	-0.138847	N	-0.0642455	N	0.190637	N
ENSGACT00000011673	2.35587	1.21415	4.17921	2.58308	3.65714	1.26444	2.05116	2.32425	3.97045	1.71906	6.72268	4.1374	0.0698078	N	0.355489	N	0.210292	N
psph	24.0575	25.0671	29.7666	26.2971	14.4798	18.2375	19.0615	17.2596	37.7047	23.1865	30.9615	30.6176	1.82898	Y	0.128177	N	0.0189707	N
phkg1a	62.7843	53.8398	60.4838	59.036	38.3305	35.4375	38.9364	37.5681	28.8903	16.173	42.9894	29.3509	0.318814	N	-0.125939	N	0.109488	N
chchd2	110.897	117.925	99.2585	109.36	103.512	88.9932	85.0817	92.529	146.937	126.482	134.656	136.025	0.0843529	N	0.11104	N	-0.87008	N
im:7138535	11.4135	9.71853	10.5805	10.5708	14.2051	12.5845	11.6117	12.8004	16.8352	13.2231	14.2343	14.7642	0.130011	N	-0.0526247	N	2.35835	Y
rnf26	5.86564	5.47883	6.12688	5.82378	8.46437	8.14766	6.88246	7.8315	8.48516	8.15442	7.32367	7.98775	0.0568634	N	-0.312915	N	-1.07144	Y
cbl	9.81848	8.13127	8.96466	8.97147	12.0743	12.2535	12.4196	12.2491	10.7085	11.306	11.1471	11.0539	-1.18299	Y	-0.354949	N	1.3308	Y
grik4	0.391621	0.166927	0.299009	0.285852	0.127729	0.200541	0.0631178	0.130463	0.0717882	0	0.210843	0.0942104	2.0034	Y	1.07336	Y	0.153879	N
ENSGACT00000012003	26.7337	23.5582	24.131	24.8076	23.5968	25.1168	25.7466	24.8201	25.0267	20.1066	23.7907	22.9747	0.00191887	N	-0.0889404	N	0.213179	N
tmem136a	4.91912	7.43004	7.72869	6.69262	4.24132	0.924694	2.02253	2.39618	3.22155	2.62699	3.8319	3.22681	1.24186	Y	0.157456	N	0.156541	N
oafa	28.7485	27.8624	34.0247	30.2119	25.1703	24.7208	31.0574	26.9828	23.7285	22.7594	21.5996	22.6958	0.311335	N	0.0711244	N	-1.61521	Y
ENSGACT00000012032	0	0.0467191	0	0.015573	0	0	0	0	0	0	0.221466	0.073822	0.284304	N	0.264522	N	0.144847	N
hepacam	0.102892	0.105985	0.0527885	0.0872218	0.0597708	0.106927	0.200248	0.122315	0	0.0565466	0.141275	0.0659405	0.421062	Y	0.921982	Y	3.14882	N
spa17	0.795278	0.934716	0.640429	0.790141	0.851021	0.278243	0.234081	0.454448	0.294611	0.671992	0.0504639	0.339022	-0.693224	N	-0.217978	N	-0.364431	N
ankk1	13.8295	11.1135	17.9648	14.3026	15.0365	16.092	13.9257	15.0181	11.9913	10.629	10.0596	10.8933	-0.0731308	N	-1.44767	N	0.489281	N
ttc12	1.03995	0.55387	0.734098	0.775973	0.481627	0.267253	0.16849	0.30579	0.306177	0.153702	0.453213	0.304364	1.70116	N	-0.384701	N	-0.135104	N
ppp2r1a	189.028	170.592	204.403	188.008	160.856	195.834	172.45	176.38	231.562	194.472	229.564	218.533	-0.749132	Y	0.00282535	N	0.978439	Y
mlf1	22.3073	19.3299	20.8689	20.8354	27.9903	26.8135	23.7463	26.1834	23.3737	14.6566	42.6176	26.8826	0.492106	N	-0.212928	N	-0.0987855	N
rsrc1	14.8059	13.0487	16.7577	14.8708	12.2841	13.9489	13.5798	13.2709	11.1816	13.4012	12.0386	12.2071	-0.348032	N	-0.410776	N	0.175597	N
CEP57	5.89562	4.48839	4.92131	5.10177	4.12302	4.7433	5.0664	4.64424	7.12165	6.21637	6.23371	6.52391	0.567663	Y	-0.142609	N	-0.338555	N
tmprss4a	94.216	77.9673	92.158	88.1138	82.7739	107.528	111.352	100.551	101.817	95.7815	66.4904	88.0296	-0.241395	N	0.509148	Y	-0.329357	N
il10ra	5.1718	3.65763	4.81386	4.54776	4.52176	5.5932	5.67262	5.26253	6.58258	18.578	10.0526	11.7377	0.684746	Y	0.903265	N	0.870469	Y
ENSGACT00000012438	0.12387	2.74369	0.124537	0.997366	0.471783	1.52532	0.599244	0.865449	0.259103	0.338648	0.785115	0.460955	0.564711	N	3.77864	Y	0.660361	N
zgc:152692	19.5232	19.8134	18.9124	19.4163	9.84569	21.9629	22.6632	18.1573	16.1996	21.3641	14.8674	17.477	-0.400136	Y	0.0464267	N	1.43553	Y
zgc:175248	20.8567	17.34	19.053	19.0832	21.2162	22.9242	24.7249	22.9551	18.1282	21.6403	17.1443	18.9709	0.916896	Y	0.546855	N	0.737588	Y
strn4	22.8453	23.4482	22.6244	22.9726	22.251	24.826	22.2042	23.0937	22.4013	20.497	21.8336	21.5773	1.20722	Y	-0.0991849	N	-0.442984	N
slc1a5	12.3103	14.3465	13.0032	13.22	19.1865	28.3515	19.2823	22.2734	48.8312	34.5188	30.1411	37.8304	1.33635	Y	0.423009	N	-0.526557	N
egln2	12.8214	12.7344	13.2801	12.9453	15.6702	7.01823	10.2801	10.9895	5.77997	6.07748	8.8492	6.90222	1.1606	Y	0.253137	N	-0.159151	N
npas3b	0.260758	0.0899816	0.179666	0.176802	0.255771	0	0	0.085257	0	0.161186	0	0.0537287	-0.189846	N	-0.114502	N	-0.116571	N
ARHGAP35 (1 of 2)	25.4631	27.8005	26.1255	26.463	27.2057	28.0089	27.1741	27.4629	28.4056	24.3114	23.2342	25.3171	-0.641059	N	0.0883835	N	-1.05406	Y
rab4b	23.5404	26.446	25.021	25.0025	23.7047	28.0988	23.6544	25.1526	22.4866	22.5019	23.0214	22.67	-0.0707673	N	0.330155	N	0.464059	Y
rhoub	44.2651	44.2438	47.3345	45.2811	37.4228	33.5684	39.0959	36.6957	42.2337	35.2396	30.954	36.1424	0.213584	N	-0.544459	N	-0.501541	Y
rtn2a	23.4796	18.8353	14.8635	19.0595	18.0394	19.4062	16.797	18.0809	33.2472	25.147	52.3983	36.9308	-1.59851	Y	-0.210123	N	1.5903	Y
ptgir	5.19265	3.58432	4.36953	4.38217	7.85791	2.95783	6.70174	5.83916	4.48246	6.77128	4.80234	5.35203	0.253935	N	0.292049	N	-0.681073	Y
calm1b	103.092	101.54	90.7347	98.4556	81.2997	90.9078	79.8715	84.0263	101.009	79.3956	102.321	94.2419	-0.209492	N	0.456621	N	0.0134698	N
si:ch211-195m9.3	4.1604	2.03396	4.11399	3.43612	4.29361	1.69959	1.91776	2.63699	7.07432	10.1636	12.0212	9.75304	2.04692	Y	0.569174	N	0.903268	Y
relb	20.3173	18.3583	22.9788	20.5515	24.9642	24.7967	26.1493	25.3034	15.8898	24.3192	15.2278	18.4789	-0.111899	N	-0.179086	N	-0.361076	Y
clptm1	44.6497	45.022	44.1781	44.6166	35.6341	51.4959	45.0658	44.0653	51.2847	40.6181	55.5975	49.1668	-0.165616	N	-0.312043	N	0.532532	Y
tbcb	48.1245	53.753	44.1529	48.6768	53.8292	53.4462	55.9027	54.3927	53.2326	43.4097	47.3785	48.0069	0.591225	Y	-0.0891247	N	1.21688	Y
qpctla	8.36278	9.0505	10.6379	9.35039	11.3483	14.3782	11.7769	12.5011	15.916	9.2524	11.686	12.2848	-0.4502	Y	-0.320003	N	-1.77299	Y
si:dkey-149j18.1	30.946	30.7228	29.2455	30.3048	39.1636	42.9445	39.8759	40.6613	38.1029	36.0719	27.1169	33.7639	0.212528	N	-0.179736	N	0.223151	N
ttc9b	0	0.270209	0.545633	0.271947	0	0.233519	0.25673	0.163416	0	0	0.226219	0.0754063	1.03714	Y	3.5279	Y	0.347502	N
si:ch211-160d20.3	9.41432	9.91367	8.1589	9.1623	8.96278	8.61812	9.61088	9.06393	9.90669	8.72735	8.24712	8.96039	1.75491	N	-0.085718	N	0.0672795	N
fosb	7.66815	6.54398	11.2596	8.49058	1.68828	1.89128	2.83405	2.13787	8.32042	12.9514	4.45367	8.57516	0.137433	N	-0.0534489	N	-0.811509	Y
capn12	110.824	64.7299	122.291	99.2816	100.884	84.1945	96.8482	93.9756	117.745	106.671	92.1995	105.538	0.294053	N	0.238258	N	-0.819097	N
clasrp	37.2922	37.2139	39.809	38.105	47.4638	47.4036	48.6281	47.8318	37.6933	36.7782	40.8265	38.4327	0.305537	N	0.365678	N	0.236831	N
ENSGACT00000013000	5.86767	7.44656	8.24288	7.1857	10.2097	13.3824	10.5764	11.3895	5.06365	3.78828	5.33212	4.72802	-0.445832	Y	0.4656	N	-0.519651	Y
ENSGACT00000013007	2.09213	3.57627	3.29553	2.98798	1.37081	2.79806	1.34834	1.83907	2.43731	2.42425	2.7265	2.52935	-0.353497	N	0.0502356	N	0.393491	N
snrpa	60.6768	56.5832	63.2528	60.1709	59.7212	53.6384	51.2281	54.8626	104.319	93.0706	96.4307	97.9401	0.287066	N	-0.0422192	N	0.0337714	N
itpkcb	40.8912	42.2188	42.4863	41.8654	50.0827	46.2153	44.4271	46.9084	27.8575	32.959	33.6418	31.4861	-0.56187	Y	0.283106	N	-0.231787	N
ENSGACT00000013045	22.7342	21.4134	20.379	21.5089	23.2197	21.9087	24.1568	23.0951	14.4467	15.8732	12.812	14.3773	0.676597	Y	0.635309	N	-0.0317045	N
neu4	0	0	0	0	0	0	0	0	0.0908277	0.380867	0.293508	0.255068	0.66908	Y	0.214029	N	-0.61878	Y
srprb	64.7907	60.7003	58.2396	61.2435	53.2432	59.2139	49.2362	53.8978	71.1361	65.081	73.2269	69.8147	-0.0177572	N	0.0562236	N	0.128879	N
FUT5	45.1428	47.1283	46.7671	46.3461	39.6243	36.4252	37.8143	37.9546	18.5037	22.074	15.5221	18.6999	0.0245191	N	0.454699	N	-0.520459	Y
si:ch211-235m3.11	3.66866	3.65249	1.93542	3.08552	3.41814	3.95222	4.34365	3.90467	3.25533	4.44538	3.58813	3.76295	-0.164081	N	-0.137168	N	-0.788586	Y
caspa	121.877	108.497	137.385	122.586	32.0161	51.8327	48.4378	44.0955	23.8849	28.5146	19.0559	23.8185	-0.00828832	N	0.128473	N	-0.686983	Y
si:ch73-128c2.6	7.36015	4.80049	6.09025	6.08363	6.47005	3.67471	5.66892	5.27123	0.419205	1.43492	0.358805	0.737643	-0.391986	Y	0.328493	N	-0.922337	Y
nmd3	104.079	92.9968	103.511	100.196	104.329	95.7871	102.243	100.786	35.8255	37.1859	31.9984	35.0033	-0.460093	Y	-0.594354	Y	-0.228087	N
smc4	10.5709	9.54	13.5633	11.2247	9.70298	10.3215	8.07727	9.36725	37.3214	43.7583	35.2729	38.7842	-1.28134	Y	2.00228	Y	-2.02883	Y
ENSGACT00000029102	0	0	0	0	0	0	0	0	0	0	0	0	1.07994	Y	-0.27892	N	-0.0420731	N
ENSGACT00000029042	0	0	0	0	0	0	0	0	0	0	0	0	-0.507006	N	1.4736	Y	0.16427	N
ENSGACT00000013452	0.209004	0	0.213071	0.140692	0.395495	0	0.404034	0.26651	0	0.17702	0	0.0590067	-0.555228	N	0.148599	N	-0.386123	Y
schip1	22.296	29.4475	19.6101	23.7845	19.1885	17.049	16.7748	17.6708	44.8532	37.4725	45.5478	42.6245	0.106526	N	-0.916674	Y	-0.412906	Y
MFSD1	20.085	28.8519	23.0398	23.9922	35.0989	38.421	38.449	37.323	27.4454	31.9298	25.7147	28.3633	-0.752404	Y	-0.219386	N	-1.11404	Y
p2ry13	1.33011	3.33981	2.84661	2.50551	1.99134	2.70672	2.74548	2.48118	4.60174	8.0769	4.69233	5.79032	-0.605508	Y	-0.174687	N	1.11927	Y
p2ry12	3.22136	2.27013	3.07899	2.85683	0.936392	0.982645	0.606968	0.842002	11.5837	7.46219	7.66848	8.90479	-0.587593	Y	-0.446954	Y	-0.309004	N
si:ch73-64e16.2	1.11384	0.957873	0.879727	0.983813	0.425901	0.439081	0.528896	0.464626	1.09971	1.45165	1.48373	1.34503	-1.561	Y	-0.36072	Y	-1.08839	Y
SUCNR1	0.118692	0.61038	0.366747	0.365273	0.681233	0	0	0.227078	0.989403	0.726405	1.02004	0.911949	0.758546	Y	-0.243834	N	0.364779	N
si:dkey-119o24.1	11.2732	11.5952	12.7927	11.887	11.9871	13.258	14.5528	13.266	14.1258	13.2969	13.5282	13.6503	-0.552837	Y	2.08991	Y	-1.59872	Y
GPR149	0.466985	0.767648	0.67241	0.635681	0.55557	0.985942	0.636298	0.725937	0.153499	0.174045	0.251612	0.193052	1.00153	Y	0.580312	Y	0.0919841	N
ENSGACT00000013644	0	0	0	0	0	0	0	0	0	0	0	0	0.945091	Y	0.616521	Y	-0.128642	N
olfcj1	0	0	0	0	0	0	0	0	0	0	0.0341564	0.0113855	-0.982196	Y	-0.154046	N	-0.250688	N
olfch1	0	0	0.0426688	0.0142229	0	0	0.0415836	0.0138612	0	0	0	0	-0.0620616	N	-0.259922	N	3.80101	Y
ENSGACT00000013658	0	0	0	0	0	0	0	0	0	0	0	0	-0.388564	Y	1.44446	Y	-0.220807	N
v2ra17	0	0	0	0	0	0	0	0	0	0	0	0	1.19378	Y	-3.48468	Y	1.99712	Y
si:ch211-203b20.7 (1 of 2)	0	0	0	0	0.137794	0	0.145835	0.094543	0.039146	0	0	0.0130487	0.316331	N	0.608635	N	0.342039	N
si:ch211-203b20.7 (2 of 2)	0	0	0.0402072	0.0134024	0	0	0.0779771	0.0259924	0.165859	0.179381	0.281173	0.208804	0.387828	N	0.0751658	N	-0.444058	Y
plch1	0.128435	0.0849776	0.10522	0.106211	0.0207912	0.0915119	0.061174	0.0578257	0.138701	0.10214	0.0202787	0.0870399	2.07229	Y	0.33253	N	-0.0660176	N
c3orf33	19.5681	17.7597	19.2985	18.8754	23.4637	20.5157	20.5585	21.5126	20.3518	20.9792	19.2867	20.2059	0.674569	Y	0.0472628	N	-0.945648	Y
zgc:112083	15.7139	15.2774	18.8824	16.6246	15.1794	14.8651	14.0601	14.7015	11.6302	13.5967	10.898	12.0416	-0.396795	N	0.428895	Y	-0.275886	N
si:ch211-207l3.1	0.910632	0.533975	0.731869	0.725492	0.636213	0.228415	0.126267	0.330298	0.492673	0.179806	0.759393	0.477291	0.362878	Y	-0.277762	N	-0.289017	N
prkrirb	12.6559	12.8311	11.5943	12.3604	13.5807	12.6149	14.5956	13.5971	14.9767	15.9273	14.128	15.0107	-1.22341	Y	0.0417185	N	0.00859049	N
dyrk1ab	32.1108	32.0452	30.7746	31.6435	31.5065	32.8932	32.9704	32.4567	31.1095	30.5531	27.9942	29.8856	-0.234167	N	-0.0909481	N	-0.389559	Y
alcamb	38.632	42.5289	36.3751	39.1787	38.0047	46.2929	47.5699	43.9558	45.963	54.3903	48.3164	49.5566	-0.379966	Y	0.323004	N	0.173343	N
zpld1b	0	0	0	0	0	0	0	0	0	0.211816	0	0.0706053	0.331595	N	0.051733	N	4.37136	Y
si:dkey-4p15.5	0.255299	0	0	0.0850997	0	0	0	0	0	0.109637	0	0.0365457	-0.337826	Y	-0.0565485	N	-0.0787686	N
lim2.3	0	0	0	0	0	0	0	0	0	0	0.5181	0.1727	0.116795	N	-0.0238752	N	0.47449	N
zgc:77784	0.580688	0.492035	0.133132	0.401952	0.365499	0.090567	0.104054	0.186707	0.460529	0.299417	0.481898	0.413948	4.34748	Y	0.15489	N	-1.91889	Y
acad8	32.8841	36.7737	33.7838	34.4805	37.9251	41.1432	36.8137	38.6273	32.1597	33.7815	30.8589	32.2667	0.0761211	N	-0.0865002	N	0.860863	Y
vps26b	63.7608	65.4983	65.836	65.0317	58.7024	62.6888	62.3674	61.2529	61.7024	68.9058	62.2212	64.2765	0.38799	N	-0.739555	Y	-0.543331	Y
jam3a	0.609644	0.713282	0.50852	0.610482	0.493743	0.788277	0.0973748	0.459798	0.432987	0.471815	0.915197	0.606666	-2.65844	Y	0.389317	Y	-1.06211	Y
ENSGACT00000014162	0	0	0	0	0	0	0	0	0	0	0	0	1.25018	Y	-0.0516467	N	0.216448	N
cadm1b	12.7127	11.9349	11.4901	12.0459	4.81719	5.93472	5.45	5.40064	18.5367	8.21507	12.2138	12.9885	-0.594977	Y	0.224523	N	1.75093	Y
dixdc1a	11.3407	12.8416	9.47294	11.2184	10.7446	7.85331	9.51906	9.37232	14.8447	15.9482	14.2157	15.0029	-0.837589	Y	0.0718876	N	0.567295	Y
mb21d2b	0.104501	0.0819124	0.173237	0.119883	0.119893	0.034367	0.0762948	0.0768516	0.0586533	0	0	0.0195511	0.288336	N	0.0122917	N	-0.0664518	N
ENSGACT00000014308	0.15997	0	0	0.0533233	0	0.141119	0	0.0470397	0	0	0	0	1.76322	Y	0.781332	Y	-0.389394	N
socs9	20.4283	19.6837	19.7663	19.9594	18.4542	19.2572	18.3489	18.6868	20.8807	17.2833	17.9598	18.7079	1.34863	Y	0.178224	N	-0.218947	N
SAMD4B	18.4097	17.2709	16.993	17.5579	21.003	23.023	19.876	21.3007	18.9246	16.1947	15.574	16.8978	0.111772	N	0.222996	N	-0.670673	Y
paf1	39.7993	35.8655	40.6581	38.7743	34.0813	35.4282	35.5084	35.006	27.5403	29.8943	28.5028	28.6458	-0.166398	N	-0.058886	N	0.819284	Y
TAOK1 (1 of 2)	33.032	34.0992	33.2371	33.4561	31.0416	33.0641	29.8512	31.319	33.838	32.3869	28.2638	31.4962	-0.277833	N	-0.342286	N	-0.403387	Y
dph1	20.6125	18.0521	21.2173	19.9606	21.7368	24.7045	21.3351	22.5921	15.1551	11.9332	15.2961	14.1281	-1.01296	Y	-0.0451224	N	1.20795	Y
rpa1	6.92354	7.56572	6.31987	6.93638	5.73188	8.2193	5.07914	6.34344	30.9187	29.8515	32.3196	31.0299	0.774162	Y	0.0461104	N	1.00926	Y
serpinf2b	0.0603084	0	0	0.0201028	0	0	0	0	0	0.0555794	0.0543027	0.0366274	-0.357277	N	1.01666	Y	0.360188	Y
wdr81	8.69214	8.13789	8.76207	8.5307	8.98135	9.41904	9.07149	9.15729	8.704	10.8028	9.13055	9.54578	2.22461	Y	0.341924	N	-0.130331	N
si:dkey-175a17.5	0.0644055	0	0	0.0214685	0	0	0	0	0	0	0.110804	0.0369347	1.35118	Y	-0.210107	N	-1.03548	Y
pitpnm3	0.257828	0.366815	0.0997066	0.24145	0.251688	0.40064	0.314325	0.322218	0.742351	0.304178	0.351621	0.46605	0.150081	N	-0.0757881	N	0.113398	N
si:dkey-243i1.1	2.75254	2.89832	2.15803	2.60296	2.30353	2.67489	2.24681	2.40841	4.29474	3.92922	3.70179	3.97525	-0.206119	N	0.191375	N	-0.0799656	N
rnmtl1a	4.97182	5.73839	5.84054	5.51692	5.28432	5.33298	5.31363	5.31031	6.04321	4.43721	4.90756	5.12933	-0.844106	Y	1.11769	Y	0.0406722	N
ENSGACT00000014727	1.43558	1.08377	0.212529	0.910626	0.832669	0.182733	0.586452	0.533951	1.86884	0.191218	0.748408	0.936155	1.23109	Y	0.551671	Y	-0.46331	Y
tada2a	22.0222	20.1009	21.5021	21.2084	18.7214	18.4275	19.092	18.747	20.6777	23.4319	19.5797	21.2298	0.471706	Y	-0.0661809	N	0.658395	Y
traf4a	21.2914	21.637	19.5149	20.8144	21.3471	27.1697	24.7792	24.432	15.9253	19.3253	13.4808	16.2438	-0.0255087	N	0.0845198	N	0.21735	N
nek8	0.932354	1.23617	1.15333	1.10728	0.559318	0.300047	0.576651	0.478672	0.937432	1.01471	1.3548	1.10231	-0.37879	N	-0.210971	N	-0.294915	N
ENSGACT00000014897	0.698043	0.552937	0.560641	0.603874	0	0	0.13711	0.0457033	1.21766	0.913477	1.03914	1.05676	0.447424	N	-0.151054	N	0.164521	N
zgc:194737	0.825815	0.874131	0.818258	0.839401	1.03425	1.01019	0.738939	0.927793	0.0746072	0.329268	0.973699	0.459191	0.0662954	N	-0.527928	Y	-0.282688	N
ucp3	37.7754	31.0899	34.388	34.4178	24.7742	33.5023	44.8875	34.388	10.9634	10.2909	7.8354	9.69657	-0.822843	Y	-0.098456	N	-0.374219	N
ENSGACT00000014937	10.766	11.8006	11.457	11.3412	12.4885	13.5096	11.6297	12.5426	12.5384	13.4692	16.3906	14.1327	0.0660648	N	-0.0686171	N	-0.640859	Y
si:ch211-149e23.1	7.41712	8.284	7.55659	7.75257	8.83772	9.14079	8.2933	8.75727	9.10045	8.64023	8.17824	8.63964	-0.351306	N	0.538896	N	1.05706	Y
p4ha3	1.7111	1.05964	1.29157	1.3541	1.68757	1.88206	1.90971	1.82645	3.3727	3.8004	3.24509	3.47273	0.164677	N	0.818646	Y	2.45338	Y
or129-1	0	0	0	0	0	0	0	0	0	0	0	0	0.177787	N	-0.418837	N	-0.459805	Y
ENSGACT00000014986	0	0	0	0	0	0	0	0	0	0	0	0	0.638221	N	-1.22207	Y	-0.091739	N
ENSGACT00000014989	0.152689	0	0	0.0508963	0	0	0	0	0	0	0	0	1.23131	Y	0.388874	Y	0.512551	Y
ENSGACT00000014993	0	0	0	0	0	0	0	0	0	0	0	0	-0.0709304	N	-0.153898	N	0.904872	Y
ENSGACT00000014997	0	0	0.165992	0.0553307	0	0	0	0	0	0	0	0	-0.245637	N	-0.0342836	N	-0.00251314	N
si:ch211-149e23.3	10.2135	10.4403	10.0915	10.2484	13.0312	11.4872	8.93204	11.1501	9.90073	9.66765	10.4032	9.99053	0.478267	Y	0.304536	N	-0.384268	Y
robo2	9.83792	8.20444	6.90049	8.31428	8.48671	9.26698	8.44707	8.73359	3.87408	5.25571	2.6498	3.92653	1.20941	Y	-0.184812	N	0.103802	N
si:dkey-24p1.6	26.6311	22.4243	19.8141	22.9565	28.3133	50.4758	31.5358	36.775	10.9641	16.1905	4.19389	10.4495	-0.187325	N	0.106867	N	0.0575588	N
stim1a	92.259	94.3552	102.543	96.3857	117.855	146.741	121.602	128.733	108.828	103.266	98.9942	103.696	-0.277401	N	-0.118367	N	0.265251	N
PGAP2 (1 of 2)	0	0	0.0914971	0.030499	0	0	0.0885329	0.029511	0.0902675	0	0	0.0300892	-0.0145653	N	-0.0520164	N	-0.345568	N
ENSGACT00000015130	0	0	0	0	0	0	0	0	0	0	0	0	0.00554246	N	-0.413396	N	-0.955825	Y
hmgb1a	178.325	193.292	177.994	183.204	160.162	166.492	149.551	158.735	299.201	241.126	303.655	281.327	-0.148145	N	0.206778	N	-0.819127	Y
si:ch211-250i4.2	18.9241	19.1893	21.7881	19.9672	27.286	21.3301	23.3587	23.9916	14.3087	15.3448	15.3833	15.0123	-0.13879	N	-0.474226	Y	-0.506488	Y
dckl1b	0.125024	0	0.125233	0.083419	0.0393682	0.0362001	0.040086	0.0385514	0.303404	0.15085	0.589637	0.347964	-1.43005	Y	0.0624409	N	-0.800219	Y
spg20b	12.2858	11.474	12.2923	12.0174	16.1299	11.5975	13.0679	13.5984	10.8071	10.4169	10.9945	10.7395	-0.756686	Y	-0.115452	N	-0.334858	N
postnb	81.0803	57.5478	56.8694	65.1658	41.3167	23.2605	23.5502	29.3758	141.275	104.574	179.229	141.693	-0.621941	Y	0.269581	N	-0.208547	N
trpc4b	0.192922	0.227595	0.0975093	0.172675	0.0465177	0.463461	0.218261	0.242747	0.237815	0.573384	0.436429	0.415876	-0.530637	Y	-0.842629	Y	0.643082	N
trim3a	18.9915	13.4083	14.0847	15.4948	26.0681	22.9995	23.1682	24.0786	11.1845	8.58204	6.88271	8.88308	-1.17749	Y	0.0733188	N	-0.520923	Y
arfip2a	7.97317	5.31996	6.98173	6.75829	4.90449	8.51575	5.91576	6.44533	15.2042	11.5524	18.2983	15.0183	-0.135228	N	-0.688347	N	0.322862	N
dchs1a	2.31544	1.82503	1.97605	2.03884	1.68254	1.64575	1.80669	1.71166	2.52864	1.44159	2.43043	2.13355	-0.0452655	N	0.395845	Y	0.386852	N
zgc:136739	19.0043	15.3523	20.3998	18.2521	15.2119	19.9991	18.3402	17.8504	14.9779	16.4403	18.4183	16.6122	-0.125078	N	-0.139273	N	-0.311708	N
usp16	17.3908	16.4323	17.6778	17.167	15.3907	17.1374	16.2976	16.2752	15.0271	15.2472	14.5268	14.9337	0.183589	N	0.129335	N	0.475589	Y
cadm2b	0.138591	0	0	0.046197	0	0.0599244	0	0.0199748	0.0734326	0.0654039	0.129685	0.0895072	0.516187	Y	-0.152742	N	-2.02694	Y
stoml3a	1.38202	1.76403	1.39452	1.51352	4.05468	3.17261	3.27335	3.50021	0.649237	1.21445	0.655146	0.839611	-0.464449	Y	0.116099	N	0.255145	N
cog6	25.4863	23.2945	27.2613	25.3474	22.7129	31.7937	24.3214	26.276	20.8775	20.8588	20.2375	20.6579	0.591688	Y	-0.114537	N	-2.4498	Y
lpar6a	14.7899	10.946	11.5913	12.4424	7.08495	7.56213	11.6479	8.76499	17.5977	15.5514	15.7484	16.2992	-2.14148	Y	-0.178129	N	-0.375339	Y
rcbtb2	17.7361	19.1858	19.1687	18.6969	19.9683	25.8328	26.8881	24.2297	18.2136	19.8228	19.0282	19.0215	0.0770159	N	0.0361738	N	-0.509495	Y
yap1	8.35244	6.35931	8.16787	7.62654	6.02896	14.8411	14.9377	11.9359	10.683	14.8426	8.92776	11.4845	-2.41363	Y	-0.259151	N	-0.112148	N
ENSGACT00000016101	19.0031	14.8491	23.2292	19.0271	23.4971	15.0245	17.7402	18.7539	19.819	17.9392	11.2908	16.3497	-0.634489	Y	-0.277677	N	0.630537	Y
si:dkey-3b8.4	0.508572	1.0387	0	0.515757	0.16434	0.452354	0.164941	0.260545	0.353808	0.295541	0.712291	0.45388	-0.787172	Y	0.660139	Y	0.0881234	N
ARHGAP42	1.54109	6.11821	2.28669	3.31533	2.55689	2.73851	2.61672	2.63737	3.14887	5.42606	8.22337	5.59943	0.547991	Y	-0.468753	Y	0.878767	Y
cntn5	0.0263545	0.0806878	0.0536122	0.0535515	0.130481	0.27483	0.101411	0.168907	0.117359	0.0512731	0.22161	0.130081	0.161784	N	0.0812547	N	-2.41965	Y
ttc36	39.5013	34.3124	37.5351	37.1163	27.0756	23.7545	32.2453	27.6918	21.6356	21.8923	23.2798	22.2692	0.169378	N	-0.0331256	N	-1.2442	Y
ENSGACT00000016229	0.86606	1.87787	1.26086	1.33493	0.239089	0.759259	1.08319	0.693846	0.656274	0.336368	0.761083	0.584575	0.845642	Y	-0.103811	N	0.0192081	N
treh	0.486047	0.764736	0.438369	0.563051	0.409465	0.710099	0.469584	0.529716	0.11297	0.097673	0.0474154	0.0860195	-2.52346	Y	2.13178	Y	-2.06049	Y
ddx6	38.4252	39.1467	37.5516	38.3745	35.3274	38.4254	39.9499	37.9009	34.6862	33.6107	38.8979	35.7316	0.887584	N	-0.255395	N	-1.01962	Y
bcl9l	29.4219	26.5854	30.271	28.7594	27.4987	29.7686	31.8458	29.7044	25.0005	23.8867	23.4799	24.1224	-0.236187	N	0.368421	Y	-0.0410333	N
cdon	3.35477	3.33604	3.23254	3.30778	2.84398	2.40585	2.90179	2.71721	3.23939	3.70962	5.2928	4.0806	-1.69207	Y	0.859784	N	-0.32185	N
prdm10	7.36533	8.00317	6.53044	7.29965	8.55611	8.9645	8.80101	8.77387	6.60943	8.40499	6.32327	7.11256	-0.15984	N	1.03463	Y	2.9235	Y
ENSGACT00000016288	0.513443	0	0.0935006	0.202315	0	0	0.0958619	0.031954	0	0	0	0	0.993598	N	0.164329	N	0.0650388	N
ENSGACT00000016291	0	0	0.240064	0.0800213	0	0	0.232917	0.077639	0	0	0	0	-0.157521	N	1.03	N	-0.265639	N
ccdc9	6.90599	7.44006	7.27088	7.20564	8.25397	9.59195	10.505	9.45031	8.55661	10.1759	9.55892	9.43048	3.9535	Y	-0.00209583	N	0.977634	Y
sae1	17.4861	18.0241	17.4628	17.6577	13.8592	18.4973	16.6485	16.335	42.9369	41.6881	44.0932	42.9061	0.062943	N	0.190652	N	-0.741108	N
klc3	5.66766	5.69929	4.93526	5.43407	4.7531	5.81399	6.32502	5.6307	4.50261	4.3041	2.56235	3.78969	-0.0749869	N	-0.165617	N	0.761289	Y
si:dkey-31m14.7	11.314	11.5063	11.942	11.5874	15.1553	12.9944	15.9734	14.7077	14.5906	14.0362	12.846	13.8243	0.812018	Y	0.434524	N	0.96565	Y
si:dkey-182i3.8	4.12724	4.94917	4.03524	4.37055	5.76709	5.63043	5.79889	5.73214	8.95192	8.15188	8.9374	8.6804	-0.306584	N	1.01372	Y	2.26968	Y
ENSGACT00000016583	10.8569	10.5695	8.86832	10.0982	11.9275	11.8	12.1155	11.9477	11.0782	8.39454	10.8849	10.1192	1.77501	Y	1.51853	Y	0.192796	N
si:ch73-262h23.4	1.22724	1.20715	0.714112	1.0495	1.16031	0.931599	0.697563	0.929824	1.86492	0.335639	0.638527	0.946362	2.48418	Y	-0.725701	Y	-0.395007	Y
kcnk6	19.6034	19.7978	18.9944	19.4652	14.504	24.7751	21.5767	20.2853	11.9556	13.941	15.1017	13.6661	1.54398	Y	-0.383846	Y	0.476301	Y
si:ch211-14c7.2	0.154025	0.63585	0.319544	0.369806	0.300977	0.272835	0.592988	0.388933	0.978442	0.271425	1.73312	0.994329	-0.19105	N	0.0955773	N	0.0648649	N
ENSGACT00000016672	25.0136	35.4353	33.9958	31.4816	24.0545	19.0794	18.4031	20.5123	10.918	7.11762	16.3195	11.4517	-0.29943	N	-0.7359	Y	1.50002	Y
prx	3.63261	6.57601	4.65012	4.95291	3.49307	2.77872	2.80949	3.02709	0.633351	0.621031	2.2746	1.17633	-0.259599	N	-0.20468	N	-0.157657	N
ENSGACT00000016688	1.33839	4.16305	2.74791	2.74978	2.18188	1.77079	3.52753	2.4934	0.694274	1.14645	4.34399	2.06157	-0.139815	N	-0.392006	N	-1.15028	Y
pld3	34.0984	36.1729	36.9107	35.7273	34.5006	30.3562	33.274	32.7103	23.8709	36.8162	25.6276	28.7716	1.10801	Y	0.454125	Y	-0.10402	N
foxa3	39.2546	36.803	34.8227	36.9601	51.0834	83.0549	58.9573	64.3652	25.4299	47.8338	9.00184	27.4218	0.296468	N	0.221836	N	0.785564	N
irf2bp2a	19.3921	16.8189	19.6928	18.6346	22.542	20.5106	23.0978	22.0501	15.9866	12.2981	11.967	13.4172	-0.928449	Y	0.107725	N	-0.202717	N
nova2	1.02763	2.20513	1.71511	1.64929	0.634219	1.20857	0.992162	0.944984	0.642321	0.618327	1.19067	0.817106	0.00370458	N	-0.209248	N	0.475539	Y
gpr4	4.53877	4.94629	2.06978	3.85161	0.978914	1.67559	1.11128	1.25526	5.30111	2.70434	9.63171	5.87905	0.576316	N	-0.338629	N	-1.12295	Y
eml2	134.042	122.386	132.843	129.757	115.477	187.076	166.621	156.391	115.506	121.439	113.491	116.812	-0.541346	Y	-0.123743	N	-0.409262	Y
CALN1 (1 of 2)	0.164398	0	0	0.0547993	0	0	0	0	0	0	0	0	0.351797	N	1.30762	Y	-0.666376	Y
tyw1	8.75383	10.0832	6.63011	8.48905	11.3419	11.9416	12.4455	11.9097	12.9878	12.9401	11.7173	12.5484	0.184665	N	-0.0138423	N	0.0245794	N
ENSGACT00000016830	25.0064	23.6633	23.3393	24.003	22.6214	24.2449	33.5548	26.807	20.3001	17.4647	17.5463	18.437	-0.423104	Y	0.313932	N	-0.171229	N
cldnj	1.10419	0.714434	3.31244	1.71035	0.67159	0.987036	0.654005	0.770877	7.99918	6.82455	6.13812	6.98728	-0.352444	N	-0.174891	N	-0.468263	Y
CLDN4 (1 of 10)	22.5368	24.4751	23.4289	23.4803	11.4457	9.6074	10.6667	10.5733	4.75574	5.11397	3.60961	4.49311	-0.150311	N	-0.0571611	N	0.592821	Y
cldne (1 of 2)	77.2593	64.8469	88.1747	76.7603	64.7638	57.9419	63.0546	61.9201	54.2834	68.8353	49.5014	57.54	-0.22839	N	-0.201489	N	0.59387	N
cldne (2 of 2)	15.6215	5.87401	17.3384	12.9446	25.566	23.8588	24.3411	24.5886	5.20806	11.4293	4.66317	7.10018	-0.669751	Y	-0.692626	Y	0.19304	N
cldnf	128.981	141.134	160.895	143.67	187.695	143.614	149.989	160.433	109.635	159.155	116.143	128.311	-0.0998055	N	1.13532	Y	-0.254049	N
CLDN4 (4 of 10)	15.0888	88.1942	20.7418	41.3416	39.77	21.6426	24.9935	28.802	33.9198	71.3505	209.747	105.006	1.72919	Y	0.391923	Y	-0.994669	Y
CLDN4 (5 of 10)	908.045	726.508	1057.48	897.344	1087.95	1131.56	1326.49	1182	949.106	1128.21	863.154	980.157	0.584963	Y	0.0110807	N	-0.787018	Y
THAP8	25.8447	25.1529	26.5834	25.8603	19.9957	22.4752	19.2423	20.5711	19.0671	19.1907	18.3831	18.8803	-0.242969	N	1.36383	Y	0.00825136	N
ppp5c	24.0215	24.693	24.2013	24.3053	22.9497	34.6201	27.9634	28.5111	36.542	30.2887	34.4632	33.7646	0.369163	N	0.0517768	N	-0.317143	N
tgfb1b	29.7054	33.2165	31.5768	31.4996	22.6827	20.6391	22.182	21.8346	34.2417	36.1826	36.3473	35.5905	-0.735241	Y	-0.164507	N	0.649528	N
cyp2y3	48.0652	49.5007	40.621	46.0623	140.612	136.637	114.198	130.482	1.2946	4.16189	1.60813	2.35487	-0.156255	N	-1.71192	Y	-1.18521	Y
si:zfos-411a11.3 (1 of 2)	0.235084	0	0.410762	0.215282	0.158334	0.277945	0.0762628	0.170847	0.0885416	0.668289	0.215747	0.324193	-2.02906	Y	0.445322	N	0.336041	N
LGALS4	2.84136	3.58705	2.37077	2.93306	7.3255	5.46074	7.47891	6.75505	5.06983	14.6484	2.47064	7.39629	1.09485	Y	0.667721	Y	-0.303844	N
ryr1b	2.9901	3.89071	2.78531	3.22204	2.94185	2.82195	2.60005	2.78795	1.72766	1.24302	2.6213	1.86399	-0.517492	N	-0.0528754	N	-2.65697	Y
HNRNPUL1	135.163	145.092	158.204	146.153	160.35	171.84	158.382	163.524	155.588	159.345	158.571	157.835	0.283166	N	0.274627	N	-0.09944	N
opa3	36.1142	41.1821	39.4975	38.9313	27.5166	31.8074	25.0803	28.1348	34.2733	31.009	36.9021	34.0615	-0.029217	N	0.289033	N	-0.504197	Y
exosc5	28.7757	31.0715	30.1939	30.0137	27.3971	31.7327	22.3012	27.1437	36.913	28.4747	52.3313	39.2397	-2.36794	Y	0.0332002	N	0.716735	Y
napa	62.4698	62.2492	76.9601	67.2264	62.6107	61.5323	65.1496	63.0975	64.2836	66.188	54.4512	61.6409	-0.0662398	N	0.0536287	N	-0.206834	N
nup88	16.1974	15.4409	15.3649	15.6677	12.9992	14.7364	12.4759	13.4038	29.717	26.0982	25.544	27.1197	-0.450568	Y	-0.463695	Y	-1.12916	Y
dhx34	7.0717	7.95012	6.53557	7.1858	7.06836	7.41124	7.27781	7.25247	9.54298	7.91006	8.40289	8.61864	0.25304	N	-1.22439	N	-0.214497	N
st14a	159.348	149.718	183.18	164.082	197.416	205.808	193.093	198.772	179.556	183.413	155.158	172.709	0.247509	N	0.454344	Y	-0.127111	N
aplp2	163.621	153.145	140.112	152.293	146.546	136.87	153.459	145.625	136.747	93.0511	103.137	110.978	-0.176609	N	0.952552	Y	0.982238	Y
U1-3	0	0	0	0	0	0	0	0	0	0	0	0	-0.0746301	N	0.139867	N	-1.75285	N
U2-4	0	0	0	0	0	0	0	0	0	0	0	0	0.7761	Y	0.903211	Y	-0.277584	N
U1-4	0	0	0	0	0	0	0	0	0	0	0	0	1.22491	Y	0.242674	N	1.32039	Y
U2-5	0	0	0	0	0	0	0	0	0	0	0	0	1.88068	N	3.63353	Y	2.22289	Y
U1-5	0	0	0	0	0	0	0	0	0	0	0	0	-0.477941	Y	-0.200357	N	-0.224294	N
U2-6	0	0	0	0	0	0	0	0	0	0	0	0	1.6044	Y	0.284007	N	-0.0409255	N
ACTN4	128.964	123.568	137.661	130.064	103.074	125.265	106.5	111.613	152.23	126.03	136.249	138.17	0.340108	N	-1.88279	N	0.26402	N
zgc:85932	100.011	86.1174	117.215	101.114	109.798	100.87	115.368	108.679	54.5211	63.1368	47.6805	55.1128	-0.000155312	N	0.224139	N	-0.377093	N
eif3k	195.296	192.286	179.498	189.027	183.489	162.291	191.872	179.217	139.614	144.419	113.297	132.443	1.92557	Y	1.96649	Y	2.08065	Y
ENSGACT00000017478	5.89554	6.71552	6.12872	6.24659	10.7849	5.16859	13.6152	9.85623	7.39008	10.4234	8.32413	8.71254	-0.0401644	N	-0.304184	N	0.296651	N
snoU2-30	0	0	0	0	0	0	0	0	0	0	0	0	-0.416751	N	-0.0396577	N	0.120764	N
snoU2-30-1	0	0	0	0	0	0	0	0	0	0	0	0	0.187642	N	-1.89301	Y	0.240986	N
snoU2-30-2	0	0	0	0	0	0	0	0	0	0	0	0	0.751411	Y	0.45476	Y	0.0924127	N
ENSGACT00000017482	7.6467	5.3149	6.44006	6.46722	10.1169	7.22381	13.3374	10.226	6.04755	5.75261	4.81631	5.53882	-0.133094	N	-0.253858	N	-3.12756	Y
KIAA1731	3.04676	2.09302	4.66248	3.26742	5.00502	3.63655	8.12481	5.58879	3.46364	5.83111	2.42485	3.90653	0.113238	N	-0.127748	N	-1.12718	Y
VSTM5	51.391	33.5169	50.116	45.008	42.4685	42.1682	42.9425	42.5264	47.7259	53.4861	43.7977	48.3366	-0.0506556	N	-0.143068	N	0.0652169	N
panx1a	21.1289	22.5829	25.7118	23.1412	18.4765	22.3796	20.7261	20.5274	18.5892	16.5423	11.3707	15.5007	-2.19345	Y	0.934109	Y	0.0676442	N
myo7aa	0.747865	0.648455	0.879681	0.758667	0.637891	0.39478	0.473073	0.501915	0.948046	0.502816	0.833004	0.761289	-1.48862	Y	-0.361437	N	0.777675	Y
capn5a	97.0552	74.7705	93.9625	88.5961	93.4869	100.224	110.52	101.41	84.7212	59.558	60.9237	68.401	-0.0291264	N	-0.0943433	N	-0.0977329	N
dcun1d5	34.421	34.1965	33.7819	34.1331	26.4413	32.5434	30.5256	29.8368	38.3066	38.9125	35.7377	37.6523	1.25591	Y	1.18826	Y	-0.316809	N
cul5a	8.45281	9.60794	8.57455	8.87843	9.59146	11.4667	9.79322	10.2838	7.60738	7.64279	9.05161	8.10059	0.654702	Y	-0.122973	N	-0.616477	Y
U1-6	0	0	0	0	0	0	0	0	0	0	0	0	-0.155089	N	-0.0573563	N	0.373575	Y
U2-7	0	0	0	0	0	0	0	0	0	0	0	0	-0.581373	Y	-0.264564	N	-0.145588	N
zgc:194330	14.7385	5.95042	12.412	11.0336	13.5782	30.687	12.4753	18.9135	0.436152	0.371569	0.614166	0.473962	-0.229497	N	0.38698	Y	-0.00547743	N
U1-7	0	0	0	0	0	0	0	0	0	0	0	0	0.630363	Y	0.256788	N	0.172468	N
U2-8	0	0	0	0	0	0	0	0	0	0	0	0	-0.410437	Y	-0.264849	N	-0.710923	Y
U1-8	0	0	0	0	0	0	0	0	0	0	0	0	-1.04334	N	-1.03786	N	0.419264	N
U2-9	0	0	0	0	0	0	0	0	0	0	0	0	0.205308	N	0.0328402	N	-0.130177	N
si:ch73-39g20.4	12.3304	19.818	12.521	14.8898	24.5023	20.1775	21.8413	22.1737	16.7549	16.5078	16.592	16.6182	-0.537687	Y	0.173236	N	-0.384814	N
si:ch73-39g20.5	27.653	20.4246	25.7477	24.6084	37.2644	38.6236	40.6952	38.8611	23.5862	20.3924	21.0443	21.6743	-0.0637711	N	-0.483035	N	-1.04655	Y
rps3	1791.37	1831.97	1768.32	1797.22	1704.59	1689.54	1822.09	1738.74	1478.69	1451.66	1339.3	1423.22	-0.159194	N	-0.0290163	N	-0.83275	N
SNORD15	0	13.3254	0	4.4418	19.5528	24.5815	0	14.7114	0	0	8.44744	2.81581	-0.381452	N	0.00336243	N	0.813447	Y
SNORD15-1	0	0	26.8543	8.95143	0	0	0	0	8.91694	0	0	2.97231	-2.8686	Y	-1.82205	Y	0.327097	Y
SNORD15-2	0	0	0	0	0	0	0	0	0	0	0	0	-0.756126	N	0.0766242	N	-3.03857	Y
SNORD15-3	0	13.3127	0	4.43757	0	0	11.6464	3.88213	0	0	0	0	0.500089	Y	-0.313358	N	0.0286457	N
SNORD15-4	0	16.1801	31.4099	15.8633	0	0	28.5805	9.52683	0	7.18459	0	2.39486	0.160758	N	-0.16634	N	-7.57599	N
ENSGACT00000017743	0.733108	0.912838	0.90192	0.849289	1.38862	1.40395	1.89186	1.56148	0.983865	1.28403	1.01174	1.09321	-2.39297	Y	0.645597	N	0.109392	N
ENSGACT00000017761	0	0	0	0	0	0	0	0	0	0	0	0	-0.0638105	N	-0.0924562	N	-0.454891	N
si:dkey-8e10.2	0.368591	0.272386	0.278771	0.306583	0.0844066	0.0814973	0.26895	0.144951	1.47238	1.19176	1.54574	1.40329	-0.0150591	N	7.56093	N	-0.365853	Y
NAIF1 (1 of 3)	7.89403	7.4374	5.82218	7.0512	7.5375	5.89384	5.23509	6.22214	6.87602	6.23756	6.66799	6.59386	0.821227	Y	0.711835	Y	-0.0380882	N
zgc:101731	31.1276	37.7298	32.5373	33.7982	27.5291	26.998	29.5572	28.0281	23.5442	19.5785	20.0284	21.0504	-1.45092	Y	-0.996031	Y	0.718652	Y
capns1b	759.709	644.098	751.571	718.459	667.784	734.955	659.708	687.482	714.419	617.2	559.349	630.323	-0.727089	Y	-0.361236	Y	0.159098	N
ENSGACT00000017815	11.7387	11.3966	11.8623	11.6659	27.2198	23.0212	21.5322	23.9244	9.51035	24.7525	10.5328	14.9319	0.0555187	N	0.0936069	N	-0.069338	N
ENSGACT00000017824	1.57249	0.766839	0.761887	1.03374	1.19719	0.715333	0.987168	0.966564	0.745956	1.17476	1.85967	1.26013	0.354503	N	-0.364149	N	-0.367367	N
ENSGACT00000017827	21.0027	20.2601	19.1221	20.1283	31.8687	35.7973	35.6748	34.4469	20.8399	34.7812	18.5314	24.7175	0.625795	Y	0.466697	N	0.0257732	N
ENSGACT00000017831	0	0	0.213759	0.071253	0.202566	0	0.204881	0.135816	0	0	0	0	0.125491	N	0.194829	N	0.115651	N
clip3	0.181897	0.376858	0.558894	0.37255	0.24443	0.213747	0.584372	0.347516	0.679671	0.354841	1.37066	0.801724	-0.230137	N	0.13723	N	-0.272454	N
tpst1	29.2767	24.3312	29.7101	27.7727	28.3386	24.3186	27.2687	26.642	25.5232	27.5227	32.6008	28.5489	-0.175663	N	-0.201436	N	0.571666	Y
ENSGACT00000017873	0	0	0	0	0	0	0	0	0	0	0	0	-0.575458	Y	-0.691109	Y	-0.272484	N
aldh3a1	3.0427	3.59878	2.80155	3.14768	1.73412	2.25694	1.96004	1.9837	3.79431	3.03027	5.30917	4.04458	-0.636318	Y	-0.363864	Y	-0.148068	N
aldh3a2a	50.4483	46.2106	60.9321	52.5303	39.3113	33.6817	45.5376	39.5102	50.8354	44.316	45.7526	46.968	0.421421	Y	-0.150245	N	-0.625126	Y
ulk2	16.4731	15.5681	19.4057	17.149	16.4627	12.2871	17.2978	15.3492	10.8836	9.34392	9.88978	10.0391	-0.110189	N	0.162294	N	-0.117412	N
tmem97	17.5761	10.1528	19.1456	15.6248	19.7475	13.0111	17.8897	16.8828	32.2503	27.3547	30.8912	30.1654	-0.352103	Y	-0.204035	N	0.386039	N
usp32	10.4352	13.3822	9.26144	11.0263	10.7266	13.2343	12.2364	12.0658	10.1142	10.453	10.3462	10.3045	-0.275467	N	0.34966	Y	-0.257926	N
appbp2	17.939	19.4101	17.0095	18.1195	19.0672	18.314	20.1888	19.19	16.83	15.4084	17.4424	16.5603	-0.12766	N	-0.0102484	N	0.00141711	N
ppm1db	7.11659	7.51837	6.98896	7.20797	6.53054	7.22693	5.99227	6.58325	5.50447	6.50288	4.96946	5.65894	0.108121	N	-0.277918	N	-1.67812	Y
tbx4	0.431255	0.142337	0.224278	0.265957	0.380094	0.241824	0.289577	0.303832	0.2404	0.389205	0.526468	0.385358	-0.282136	N	-0.0242098	N	0.0433601	N
tbx2b	45.5784	50.3172	45.4512	47.1156	51.9869	62.0933	68.5971	60.8924	57.1435	45.9915	38.1508	47.0953	0.0792985	N	0.0778814	N	0.152836	N
bcas3	11.3316	14.2515	10.2586	11.9472	13.6507	11.2468	13.2586	12.7187	14.4867	10.1701	11.4855	12.0474	0.380458	N	2.05858	Y	0.334569	Y
ENSGACT00000029286	0	0	0	0	0	0	0	0	0	0	0	0	0.102697	N	0.0593364	N	4.50374	Y
lhx1a	0	0	0	0	0	0	0	0	0	0	0	0	-1.78836	Y	-1.94119	Y	0.263334	N
ENSGACT00000018024	0	0	0	0	0	0.972443	0	0.324148	0	0	0	0	0.463299	Y	0.128731	N	0.0446439	N
dhrs13a.3	18.95	16.9316	17.0042	17.6286	15.1793	16.5349	19.1824	16.9655	17.5474	13.611	13.1939	14.7841	0.392364	Y	0.12903	N	0.362832	N
dhrs13l1	116.579	127.114	124.15	122.614	102.622	104.59	85.496	97.5693	74.0122	52.7412	43.3846	56.7127	0.178683	N	0.134039	N	0.71352	N
ENSGACT00000018134	0	0	0	0	0	0	0	0	0	0	0	0	-0.321762	N	-0.684594	Y	-1.9777	N
nfkbiz	12.7064	17.2024	13.3168	14.4085	26.9613	24.7061	25.1119	25.5931	22.5487	29.7917	29.0036	27.1147	-0.296476	N	-1.01	N	0.185915	N
zgc:172295	12.0627	11.0832	11.1089	11.4183	9.34938	10.2537	10.109	9.90403	14.5593	11.3137	14.1695	13.3475	-2.03231	N	-0.0546055	N	-1.46294	Y
mtrf1	6.34349	4.94122	8.63878	6.64116	7.4932	8.44147	6.67988	7.53818	14.6667	7.5668	10.2454	10.8263	0.392229	N	0.206314	N	-1.46227	Y
TSC22D1 (2 of 2)	7.81343	8.56734	9.26695	8.54924	10.833	9.66554	9.72919	10.0759	7.36959	8.08141	5.55562	7.00221	-0.718957	Y	0.743982	Y	0.333665	N
CXorf22	0.0677105	0.0706078	0.0351129	0.0578104	0	0.0301478	0	0.0100493	0.0373981	0.0318362	0.0305377	0.0332573	-1.04746	Y	0.414802	Y	-0.200569	N
ENSGACT00000018187	7.83423	8.48001	7.3309	7.88171	8.57484	8.90304	7.7411	8.40633	8.6333	6.42749	8.71201	7.92427	1.31842	Y	0.984751	Y	-0.103378	N
zgc:171476	5.60557	5.30993	4.24743	5.05431	5.07367	8.02411	4.76497	5.95425	6.7354	4.14569	4.66261	5.18123	-0.318861	N	-0.118293	N	-0.0956515	N
si:dkey-211e8.3	0.546857	0.351699	0.228055	0.375537	0.569075	0.481998	0.629317	0.56013	0.261517	0.330143	0.107462	0.233041	-0.132577	N	-0.0291995	N	1.81637	Y
BMPR2 (2 of 2)	14.1197	15.8302	12.9422	14.2974	11.7908	12.9389	11.6926	12.1408	15.8346	14.2604	16.3973	15.4974	-0.356856	Y	-0.261204	N	-0.238799	N
stk24b	24.1515	27.1024	25.0371	25.4303	19.4398	20.7447	20.63	20.2715	25.5616	26.6479	24.5171	25.5755	2.49639	Y	0.680022	N	1.00246	Y
gcga	0	0	0	0	0.221901	0	0	0.073967	0	0	0	0	-0.429571	Y	-0.190772	N	0.612094	N
dpp4	3.88086	4.10149	3.76107	3.91447	4.2999	2.3298	3.9753	3.535	4.1624	3.24995	4.57134	3.99456	0.864243	Y	-0.138219	N	0.257558	N
ENSGACT00000018401	0.720331	0.588861	0.438649	0.582614	0.557754	2.88862	1.93373	1.79337	4.68585	5.39836	4.73342	4.93921	0.81432	N	0.202227	N	-0.313248	N
caskb (1 of 2)	0.623434	0.56596	0.448676	0.546023	0.785969	0.385879	0.7489	0.640249	0.502318	0.842322	0.601778	0.648806	0.640761	Y	0.383204	N	0.1736	N
si:dkey-240h6.1	1.71307	2.62068	1.7341	2.02262	1.96152	1.45928	2.55847	1.99309	1.90576	3.20756	1.46746	2.19359	-0.261422	N	0.0518267	N	-2.77515	Y
ENSGACT00000018418	0.133353	0.147833	0.0961053	0.125764	0.139165	0.278724	0.0434876	0.153792	0.26438	0.308125	0.209173	0.260559	0.418151	Y	0.244551	N	-0.144301	N
abcb11b	0	0	0.0231145	0.00770483	0	0	0	0	0.0508305	0.0218049	0.0207749	0.0311368	0.788954	N	3.5641	Y	-0.760825	Y
zgc:163069	467.773	488.1	433.086	462.986	509.139	470.523	484.284	487.982	483.107	425.378	503.465	470.65	-0.183411	N	-0.0391103	N	-0.473897	Y
hs6st3a	0.303959	0.411983	0.29622	0.337387	0.576199	0.166347	0.148077	0.296874	0.273453	0.185048	0.647829	0.368777	-0.442688	N	0.318137	N	-0.657401	N
si:busm1-52i16.2	0.440465	5.73537	0.797507	2.32445	2.78257	1.53727	1.28253	1.86746	1.28669	2.02659	9.53102	4.28143	-0.639711	Y	-0.165814	N	-0.333165	N
ENSGACT00000018532	15.38	21.8465	15.6417	17.6227	38.015	46.6112	37.2669	40.631	17.5681	18.2188	17.3108	17.6992	-1.37059	N	-0.713193	N	0.417876	N
timmdc1	23.7177	25.6997	24.1844	24.5339	22.4067	26.3449	20.2557	23.0024	30.0172	25.5668	30.0997	28.5612	-0.073681	N	0.259484	N	-0.979854	Y
poglut1	6.2715	6.55394	5.30071	6.04205	6.52423	6.47929	5.68122	6.22825	11.6338	9.14732	9.94483	10.242	0.327082	N	-0.0907937	N	-0.0695801	N
VANGL1 (2 of 2)	36.9075	27.4535	28.6313	30.9974	25.301	30.6392	28.8723	28.2708	23.581	22.8433	17.4655	21.2966	-1.09119	Y	-0.111339	N	-0.44555	Y
nhlh2	0	0	0	0	0	0	0	0	0	0	0	0	-0.595321	Y	-0.52574	Y	0.367635	Y
GJA3 (2 of 2)	0	0	0	0	0.0735795	0	0	0.0245265	0.0830647	0	0	0.0276882	-0.321417	N	0.124132	N	0.775802	N
nid2a	5.99972	5.76714	5.60694	5.79127	5.7619	4.1327	3.78316	4.55925	7.14896	4.27124	12.2351	7.8851	-0.0427158	N	-0.410351	Y	-0.010406	N
txndc16	11.1179	10.7326	11.0273	10.9593	14.0125	11.498	11.4361	12.3155	10.5729	12.4972	11.1619	11.4107	1.52216	N	0.746359	N	-0.232013	N
ACP2	39.2056	36.7643	33.4851	36.485	39.2342	36.4047	40.4514	38.6968	39.4983	37.9705	31.6469	36.3719	-0.311047	N	-0.300641	N	0.0243144	N
si:dkey-1h24.2	2.05062	0.851409	2.50552	1.80252	3.97326	7.18698	4.40099	5.18708	2.6794	3.38917	0.460344	2.1763	-0.24219	N	-0.0101773	N	-0.16489	N
nudt15	2.21497	2.55574	2.02555	2.26542	2.78798	3.0348	4.28328	3.36869	4.83559	4.28642	4.67688	4.59963	0.436575	N	0.412261	N	-0.279035	N
trak2	7.36246	8.21497	7.41894	7.66546	7.86407	8.1346	8.15974	8.0528	6.86949	7.47691	7.77864	7.37501	0.237764	N	0.402654	N	-0.206831	N
ENSGACT00000018777	0	0.287473	0	0.0958243	0	0.124657	0.0850577	0.0699049	0	0.205807	0.12661	0.110806	-0.209302	N	0.069733	N	-0.532667	Y
ZC3H12C (2 of 2)	2.46252	2.69375	1.43354	2.1966	0.998484	1.10172	1.31823	1.13948	1.60707	1.01865	1.77274	1.46615	-0.624548	Y	-0.417716	N	-0.338198	N
CHN1 (2 of 2)	3.17173	2.88582	2.67603	2.91119	1.20385	2.13376	1.6418	1.6598	3.66459	3.09644	4.20047	3.65383	0.02142	N	0.554087	Y	0.359041	N
ggact.2	40.4596	33.4424	29.8196	34.5739	17.1111	14.7888	20.0031	17.301	13.4623	16.5029	19.9633	16.6428	-0.875624	Y	-0.537426	Y	-0.590841	Y
ENSGACT00000018824	0	0	0	0	0	0	0	0	0	0	0	0	0.106078	N	-0.252963	N	0.586673	Y
n6amt1	26.0477	22.4205	20.5698	23.0127	19.9474	20.4668	23.7983	21.4042	19.3464	16.1144	18.378	17.9463	-0.334769	Y	0.256071	N	-0.480448	Y
jagn1b (1 of 2)	13.8286	10.3346	14.3191	12.8274	19.0333	18.2298	18.4514	18.5715	21.0061	13.0534	14.9251	16.3282	1.44104	Y	0.854366	Y	0.743782	Y
ENSGACT00000018880	37.2295	30.0508	32.6509	33.3104	25.0339	19.1687	25.8848	23.3625	26.2869	36.9851	16.4981	26.59	-0.911748	Y	-0.4313	Y	0.414977	Y
igfbp2a	19.4068	17.0223	20.9083	19.1125	21.2792	18.7002	18.5779	19.5191	21.3073	21.1378	28.851	23.7654	1.01525	Y	0.271464	N	-0.955036	Y
inha	0	0	0.131799	0.043933	0	0.221591	0.120986	0.114192	0.293818	0	0.118231	0.13735	0.191019	N	-0.223958	N	-0.213604	N
OBSL1 (3 of 4)	3.2965	3.33913	3.05857	3.2314	2.53809	2.16733	2.65586	2.45376	10.6078	5.24581	15.1459	10.3332	-0.947699	Y	0.00733701	N	0.301969	N
obsl1a	0.53494	1.15976	0.520403	0.738368	0.519956	0.942617	0.612422	0.691665	1.06038	0.814163	1.99502	1.28985	-0.151631	N	0.0619732	N	0.0605161	N
PROX2 (3 of 4)	1.13264	1.66779	1.16647	1.3223	1.73863	1.11648	0.971198	1.27544	1.46789	2.04619	1.45079	1.65496	0.744534	Y	0.442565	Y	0.072508	N
zgc:158292	52.6846	37.1529	47.2262	45.6879	64.3466	68.7738	57.6032	63.5745	41.0963	52.8661	24.7752	39.5792	0.0362256	N	-0.0242905	N	0.376967	Y
CCNYL1 (2 of 2)	21.768	22.7497	21.0818	21.8665	21.5832	21.248	20.4877	21.1063	23.2769	23.4794	24.3136	23.69	0.00511328	N	-0.0673947	N	0.299514	N
GPR180	2.39718	1.41495	1.2259	1.67934	1.50682	4.64335	1.72687	2.62568	6.52689	3.28807	6.50083	5.4386	0.104438	N	-0.272529	N	0.307706	N
ddx3 (2 of 2)	23.5124	25.7682	24.2738	24.5181	23.5005	23.9285	22.3117	23.2469	30.2972	23.511	29.7385	27.8489	0.532693	N	0.233179	N	-0.011767	N
si:ch211-132g1.7	22.6955	22.4765	22.2007	22.4576	25.2939	24.6958	21.5994	23.863	19.8235	20.1564	13.8345	17.9381	0.381739	N	0.0740337	N	-0.463077	Y
si:dkey-11f4.20	24.3067	15.8481	23.4725	21.2091	20.4314	18.7346	17.0513	18.7391	9.86579	38.1053	23.3863	23.7858	-0.257412	N	-0.245645	N	-0.566025	Y
zgc:85722	0.320986	0.214304	0.350364	0.295218	0.856843	0.395789	0.939427	0.730686	0.0580173	0.516362	0.148446	0.240942	-0.596447	Y	-0.13337	N	-0.342842	N
crygmxl1	5.0546	1.65213	8.9189	5.20854	5.39708	9.97873	7.66718	7.681	5.2599	4.86095	5.03096	5.0506	-0.290838	N	0.275187	N	0.0126366	N
crygm3	0	0	0	0	0	0	0	0	0	0	0	0	0.987821	Y	1.33066	Y	-0.194159	N
gart (2 of 2)	0.878465	1.18409	1.21363	1.09206	4.83387	7.18978	5.64482	5.88949	8.35189	5.20154	8.41317	7.3222	0.0104799	N	-0.00215673	N	0.550249	Y
ENSGACT00000019152	0.241548	0.143227	0.281639	0.222138	0.402841	0.331822	0	0.244888	0.266306	0.1252	1.12387	0.505125	0.0739978	N	0.268157	N	-1.285	Y
ENSGACT00000019158	0.158786	0.492798	0.162459	0.271348	0	0.693915	0.151915	0.281943	0	0	0.707209	0.235736	0.0651469	N	-0.485102	Y	-0.201053	N
im:7144090	7.95696	7.61032	6.89515	7.48748	9.06177	9.8452	10.3572	9.75472	9.43871	8.65871	11.3225	9.80664	-1.47899	Y	-0.193989	N	0.16639	N
ENSGACT00000019166	0.41501	1.30631	1.96963	1.23032	1.21156	0.978928	0.538032	0.909507	1.06133	2.35027	1.53241	1.648	-0.631464	Y	-0.430411	Y	0.251074	N
zgc:92380	4.92601	3.06128	3.1604	3.7159	2.04653	95.5619	41.1658	46.2581	7.5327	27.4138	15.6989	16.8818	0.314991	N	0.148601	N	-1.18016	Y
GPBAR1	0	0	0	0	0.156547	0	0.151417	0.102655	0.172831	0.140214	0.266683	0.193243	0.193459	N	-0.057615	N	-0.214471	N
aamp	36.2226	34.8908	36.5034	35.8723	38.3026	38.3397	34.6941	37.1121	33.2355	30.427	31.0578	31.5734	-0.356985	N	0.823178	N	-0.219003	N
gpm6ba	2.8849	11.2917	4.27622	6.15094	5.77309	3.40292	2.63393	3.93665	1.64251	4.02337	11.0317	5.56586	-0.223921	N	-0.00944992	N	0.19322	N
gemin8	18.4099	17.4506	18.2077	18.0227	16.7894	15.6516	19.9511	17.464	16.6605	16.0726	19.0624	17.2652	-0.0270275	N	0.191976	N	1.66541	Y
ENSGACT00000019304	2.82784	2.57295	2.25795	2.55291	1.09049	1.74526	1.23441	1.35672	2.13903	8.42375	2.63462	4.39913	0.418244	N	0.225025	N	0.121155	N
ENSGACT00000019366	13.0414	7.67852	7.22308	9.31433	8.10045	10.1372	7.8851	8.70758	15.8528	14.76	12.7949	14.4692	1.63551	Y	-0.0299009	N	-0.37051	Y
stoml2 (1 of 2)	53.2409	56.7801	53.3975	54.4728	56.1826	60.6461	52.1433	56.324	61.8145	62.8798	62.4166	62.3703	0.187755	N	0.0665998	N	0.552856	Y
cyp4f3	6.74501	4.22779	4.33575	5.10285	2.92374	2.16581	3.44185	2.8438	7.11796	5.2698	5.95224	6.11333	-0.277942	N	0.0925687	N	-0.14775	N
CREB1 (2 of 2)	13.3345	14.0024	14.8879	14.0749	16.263	15.7041	17.5859	16.5177	18.5379	21.4351	18.5089	19.494	0.605137	Y	0.0522811	N	0.0347169	N
zgc:91818 (2 of 2)	29.8107	38.1012	25.7965	31.2361	41.3026	36.7194	32.3068	36.7763	29.2221	18.4413	38.8653	28.8429	-0.0725027	N	-0.364755	N	-0.145717	N
cacnb4.1	0.167491	0.114635	0	0.094042	0	0	0.0579518	0.0193173	0	0	0.0533524	0.0177841	-0.512505	N	1.31108	Y	0.125664	N
sema5bb	0.0888476	0.410792	0.466937	0.322192	0.580019	0.390951	0.720103	0.563691	1.41863	1.72506	3.76134	2.30168	1.3458	Y	0.139595	N	1.76826	Y
atg13	45.2139	36.1287	44.7084	42.017	46.1253	39.8387	44.2215	43.3952	28.1461	29.2063	22.4441	26.5988	-0.00612197	N	-0.264395	N	0.390186	N
zgc:110699	0.38848	0	0	0.129493	0.184454	0.171848	0	0.118767	0	0	0.168247	0.0560823	-0.138732	N	0.400296	N	-2.4789	Y
ndufs1	68.3827	72.8718	66.9987	69.4177	86.8984	73.3362	79.7631	79.9992	74.2948	64.5609	83.4978	74.1178	2.16856	Y	-0.414973	N	0.501031	Y
si:dkey-4e7.3 (2 of 3)	337.255	282.809	349.169	323.078	393.614	334.752	367.74	365.369	394.402	359.788	331.15	361.78	-0.0247868	N	0.243484	N	0.504823	Y
si:dkey-4e7.3 (3 of 3)	607.62	489.788	624.09	573.833	421.174	461.16	384.675	422.336	460.115	470.473	391.428	440.672	-2.23541	Y	0.700478	Y	0.0736353	N
ptk2ba	8.15026	7.98633	8.55153	8.22937	9.368	8.19521	10.5236	9.36227	8.70836	15.7229	10.8103	11.7472	1.20151	Y	-0.61465	Y	-0.320988	Y
atp11a (2 of 2)	30.364	35.4314	30.5966	32.1307	26.8074	26.6741	27.4352	26.9722	31.31	28.0168	27.263	28.8633	-0.109827	N	0.0650534	N	-0.0946947	N
ENSGACT00000019664	0.145689	0.565288	0.282358	0.331112	0	0.251453	0	0.0838177	0.739595	0.255848	0.382465	0.459303	0.138689	N	-0.0509926	N	0.398706	Y
cab39l	55.189	45.7042	56.4424	52.4452	54.3087	60.6804	57.9254	57.6382	44.7322	37.8114	34.8637	39.1358	-0.371981	Y	0.201539	N	-0.246534	N
mcf2la	7.06869	7.21324	5.91989	6.73394	6.90695	7.62719	6.47519	7.00311	6.49477	7.70027	5.56298	6.58601	0.106845	N	0.155669	N	0.783504	Y
arhgap20	0	0.0613863	0.0614634	0.0409499	0	0.0525891	0.0577573	0.0367821	0.333354	0.33768	0.328542	0.333192	0.554374	Y	-0.11808	N	-0.546625	Y
pspc1	10.5197	9.18682	10.9245	10.2103	9.58863	10.9713	9.81628	10.1254	16.7914	18.1511	15.7949	16.9125	-0.364614	Y	0.304822	N	0.0914929	N
zgc:92335	53.0296	53.8022	59.8635	55.5651	50.1858	39.6571	48.6543	46.1657	31.3881	29.7212	32.4694	31.1929	1.08833	Y	0.274325	N	-0.313857	N
rnd3a	27.9432	32.1343	27.8683	29.3153	17.1417	18.541	19.0284	18.237	13.5591	10.3713	15.0259	12.9854	-0.272301	N	0.0806235	N	0.260838	N
r3hdm1	7.17032	8.46057	6.60323	7.41137	9.33619	8.98781	9.57998	9.30133	9.57864	6.83809	7.23349	7.88341	0.172116	N	0.171621	N	0.0595544	N
ccnt2b	25.0227	24.6087	22.7169	24.1161	24.279	26.6788	24.1164	25.0247	25.0584	20.6409	26.0629	23.9207	-0.142236	N	0.347179	N	0.717014	Y
mgat5	21.8697	20.5215	22.0317	21.4743	35.1728	28.9994	27.7897	30.654	23.3549	26.0522	18.6892	22.6988	0.608017	Y	-0.0343877	N	-0.462301	Y
clic5a	20.8653	32.7438	28.3672	27.3254	17.4759	10.6012	13.4193	13.8321	1.12894	0.300227	0.881533	0.770233	0.0251667	N	-0.332092	N	-0.284718	N
XKR6 (2 of 2)	0	0.0785986	0	0.0261995	0	0	0.071398	0.0237993	0	0.136346	0.129229	0.088525	0.384922	Y	-0.153036	N	0.0385008	N
ENSGACT00000019762	0	0.125705	0	0.0419017	0.239215	0.109023	0	0.116079	0	0	0.0575082	0.0191694	-0.615337	Y	0.105866	N	-1.56422	Y
ENSGACT00000019766	11.5955	13.9024	15.396	13.6313	11.6237	16.6263	10.268	12.8393	8.96527	11.8834	8.13727	9.66198	-0.178852	N	0.112427	N	-4.46725	N
eng1b	0.285311	0.751052	0.29901	0.445124	0.144703	0.125514	0.41339	0.227869	0	0.134236	0.127237	0.0871577	0.150928	N	1.06585	Y	1.92268	Y
c1ql2	1.15671	1.20677	0.907374	1.09028	0.150055	0.124787	0.441206	0.238683	1.33354	0.279778	0.412199	0.675172	-0.49837	Y	1.61544	Y	0.00174323	N
ENSGACT00000019776	0	0	0	0	0	0	0	0	0	0.163469	0	0.0544897	-2.85181	N	-0.796553	Y	1.37261	Y
SCTR	0.188268	0.064399	0.129774	0.12748	0	0	0	0	0.132202	0.333299	0.32349	0.262997	1.12613	Y	-0.190874	N	0.0570756	N
GABRG3 (2 of 2)	0	0	0	0	0	0	0.0921352	0.0307117	0.102088	0	0.0875237	0.0632039	-0.18913	N	-0.210866	N	-0.100482	N
gabra5 (2 of 2)	0	0.283103	0.20799	0.163698	0.482402	0	0	0.160801	0.0773876	0.201158	0.391067	0.223204	1.16174	Y	-0.324093	N	0.358821	N
wu:fc18f06	23.5222	19.2961	21.2402	21.3528	24.8534	31.8776	31.1907	29.3072	16.0289	14.6049	13.1621	14.5986	-0.267017	N	0.0347115	N	0.635458	N
ENSGACT00000019863	0	0	0	0	0	0	0	0	0	0.167084	0	0.0556947	-0.06577	N	0.37428	N	-0.113863	N
MID1 (2 of 2)	3.00161	3.15602	2.6443	2.93398	1.44851	1.48907	1.4376	1.45839	3.64314	1.90642	3.73973	3.09643	0.733101	N	1.67167	Y	-1.68453	Y
ARHGAP6	2.74513	2.9433	2.75804	2.81549	3.23933	2.55602	2.80682	2.86739	2.10075	2.46449	3.07644	2.54723	2.30712	Y	0.0904613	N	-4.1433	N
caskb (2 of 2)	5.49027	4.29283	3.68473	4.48928	3.16566	3.90399	3.96698	3.67888	4.90291	4.18043	4.74028	4.60787	-0.0234012	N	-0.931411	Y	0.531464	N
fundc1	42.2073	39.5099	40.4379	40.7184	39.0998	40.6134	37.915	39.2094	38.6734	43.6479	37.6973	40.0062	-2.61594	Y	-3.0183	Y	-0.85838	Y
ENSGACT00000028217	0	0	0	0	0	0	0	0	0	0	0	0	-7.1616	N	-0.277647	N	-0.723423	Y
ENSGACT00000028989	0	0	0	0	0	0	0	0	0	0	0	0	0.253817	N	1.15114	Y	1.63858	Y
jam2a	3.26733	4.33439	2.0319	3.21121	4.05193	3.42187	2.72782	3.40054	7.59391	2.08293	4.73299	4.80328	0.292755	N	0.0231114	N	0.838229	Y
mrpl39	14.6067	21.8195	19.0043	18.4768	19.0616	18.5544	21.5772	19.7311	25.0082	21.5828	24.3413	23.6441	-0.700312	Y	-1.47229	Y	-0.49751	Y
rap2ab	3.46688	3.92133	2.67562	3.35461	1.3858	0.703508	1.35943	1.14958	5.10289	4.51199	14.5582	8.05769	0.166293	N	0.885548	Y	-0.0872102	N
mbnl2	4.16864	7.17685	4.24483	5.19677	5.29325	5.23932	5.54276	5.35844	7.4243	4.86625	7.90848	6.73301	1.72378	Y	0.232253	N	-1.22512	Y
ENSGACT00000019968	0.117111	0.0753139	0	0.0641416	0	0.0648337	0	0.0216112	0	0	0	0	-0.265257	N	-0.471312	N	-0.437716	Y
ENSGACT00000019972	0	0	0	0	0	0	0	0	0	0	0	0	-0.558522	N	-0.301765	N	-0.153989	N
mdh1b	2.17068	2.37173	2.84352	2.46198	1.55249	2.05099	1.81857	1.80735	1.65767	2.81826	2.41036	2.29543	-1.52688	Y	0.180798	N	0.201454	N
si:dkey-1h24.4	0	0	0	0	0	0	0	0	0	0.918261	0	0.306087	-0.256919	N	-1.60489	Y	0.136593	N
alg11 (2 of 2)	23.7342	21.7385	25.3437	23.6055	23.2588	23.3916	24.324	23.6581	21.0645	21.6216	18.4796	20.3886	-1.75888	Y	0.961737	Y	-0.149952	N
ENSGACT00000020065	0	0	0	0	0	0	0	0	0	0	0	0	1.16319	Y	-0.117016	N	-0.0944629	N
ENSGACT00000020066	0.106268	0	0	0.0354227	0	0	0	0	0	0	0	0	0.0195771	N	-0.265913	N	0.570565	Y
pnpla4	12.0433	9.82572	11.291	11.0533	14.3422	12.8822	14.808	14.0108	5.80136	4.42307	6.35322	5.52588	-0.415865	N	0.360903	N	0.537515	N
gyg2	2.39326	2.06723	3.50977	2.65675	4.48175	1.83406	1.27497	2.53026	1.72668	1.48034	0.718357	1.30846	0.26644	N	0.287883	N	-0.140535	N
cd99	177.08	158.709	189.276	175.022	182.812	177.12	177.038	178.99	194.241	133.084	157.98	161.768	0.858447	Y	0.343027	N	-1.33056	Y
dhrsx	6.47925	6.98238	5.1061	6.18924	3.93953	4.59696	4.67253	4.40301	9.59303	5.30282	6.62907	7.17497	0.880542	N	-0.371194	N	0.764424	N
sowahcb (4 of 4)	0.666554	0.276669	0.616955	0.520059	0.397159	0.873765	1.53374	0.934888	0.449739	1.68598	0.376233	0.837317	-0.511729	Y	-0.363129	N	0.853199	N
adarb1a	3.959	6.80437	3.8684	4.87726	5.42121	4.74508	2.39515	4.18715	2.89627	2.36394	2.54238	2.60086	-1.69369	Y	0.777755	N	-0.353855	N
fam207a	7.46192	7.63796	5.83772	6.9792	7.56356	8.44744	7.87869	7.96323	9.61376	8.89639	8.59172	9.03396	1.54218	Y	-0.250541	N	0.432561	Y
plcd4a	0.809974	0.571547	0.692071	0.691197	0.218623	0.367673	0.0738759	0.220057	0.523675	0.106909	0.382935	0.33784	0.602658	N	-0.23181	N	-0.344527	N
rcan1b	42.6162	39.3566	38.8842	40.2857	33.3214	36.1795	35.1409	34.8806	45.9723	43.1216	32.2449	40.4463	-0.585665	Y	0.0694985	N	-0.766456	N
ENSGACT00000020179	0	0	0	0	0	0	0.129471	0.043157	0	0	0	0	0.502059	Y	0.175135	N	1.32294	Y
arhgap1	42.9701	44.9759	51.0616	46.3359	48.9294	55.4833	57.523	53.9786	37.1973	35.7692	35.0084	35.9916	-0.169392	N	0.713265	N	-0.279605	N
slc19a2	10.2894	10.5607	8.40528	9.75179	9.93912	9.61519	11.294	10.2828	8.22204	8.39464	7.43496	8.01721	-0.0531906	N	0.120221	N	-0.148071	N
apg3l	64.3532	56.4476	65.2059	62.0022	57.2857	60.3664	58.7226	58.7916	47.8864	49.8374	49.6132	49.1123	1.44316	Y	-0.316445	N	0.457231	Y
ddrgk1	62.0793	66.0211	59.4543	62.5182	60.5855	66.0453	61.3416	62.6575	60.5247	58.5968	56.3919	58.5045	-0.596051	N	-0.269676	N	-0.852938	Y
ube3a	27.8179	24.4399	27.6408	26.6329	27.8799	29.6453	28.7718	28.7657	28.6481	28.7986	29.6636	29.0368	-0.417747	Y	0.0397579	N	-0.398214	Y
ankrd10a	9.68949	9.51421	10.722	9.97523	8.41039	9.48584	9.35763	9.08462	18.3203	18.2803	17.5252	18.0419	0.496989	Y	-0.152962	N	-0.15896	N
cryaa	0.33244	0.458041	0.227058	0.33918	0	0.195947	0.107739	0.101229	0.239564	0	0.203451	0.147672	-1.0059	Y	0.714759	Y	0.131711	N
chrm4a	0.689691	0.948778	1.08686	0.908443	1.0311	0.476355	1.25089	0.919448	0.421047	0.124846	0.555479	0.367124	0.316545	N	0.177423	N	0.274193	N
ENSGACT00000020288	0	0	0	0	0	0	0	0	0	0	0	0	0.0184623	N	-0.152271	N	0.0943478	N
SON (1 of 2)	12.4836	9.0214	14.4946	11.9999	12.3048	11.3086	14.0152	12.5429	10.7782	12.5284	16.1014	13.136	-0.0205598	N	0.162668	N	0.449251	N
SON (2 of 2)	4.27115	4.04355	4.92417	4.41296	4.21711	5.58387	4.64159	4.81419	4.61734	5.1717	5.48831	5.09245	0.436862	N	-0.278258	N	0.279507	N
ENSGACT00000020301	0	0	0	0	0	0	0	0	0	0	0	0	-0.183911	N	0.218189	N	0.120957	N
CDK5R2 (2 of 2)	7.20151	5.97685	16.9579	10.0454	8.75117	8.7337	10.3317	9.27219	10.0272	7.47015	9.32341	8.94025	0.66744	N	0.12365	N	-0.0439603	N
rgn	22.6058	21.9645	21.2237	21.9313	19.9819	23.6248	21.2723	21.6263	21.8654	19.8251	15.5316	19.074	0.403158	Y	0.387867	N	-0.0157649	N
vps16	54.7526	51.3462	59.7211	55.2733	50.2644	52.8097	53.2103	52.0948	42.1623	39.1667	46.7259	42.685	0.508824	N	0.206652	N	0.486626	Y
arl11	81.7789	72.04	102.506	85.4416	84.9978	77.3095	80.4487	80.9187	85.317	86.5212	82.5432	84.7938	0.162692	N	0.162836	N	0.000549996	N
ftcd	0.105709	0.326703	0.163454	0.198622	0.258209	0.233999	0.256155	0.249454	0.173422	0.542498	0.42781	0.381243	0.147071	N	0.0170745	N	-0.609502	N
IMPG2 (3 of 3)	0	0.024704	0.0245052	0.0164031	0	0	0	0	0	0.0238669	0.0231705	0.0156791	0.5037	Y	-0.534173	Y	0.132795	N
senp7	20.8073	19.9805	26.6981	22.4953	25.2836	21.1954	25.2411	23.9067	22.6115	22.2507	23.3739	22.7454	-0.533623	Y	0.586858	N	0.862332	Y
ENSGACT00000020385	0	0	0	0	0	0	0	0	0	0	0	0	-0.0226432	N	0.143291	N	-0.642681	Y
cdk15	0.0959198	0.0979209	0	0.0646136	0	0	0	0	0.101684	0	0.166956	0.0895467	0.276086	N	-0.367917	N	-0.234981	N
ENSGACT00000020394	0	0.389083	0.16727	0.185451	0	0.100864	0	0.0336213	0	0	0.212344	0.0707813	0.494415	Y	0.637209	Y	0.717151	Y
fbxo3	64.2484	64.1238	63.9023	64.0915	70.2447	65.8025	67.8095	67.9522	57.4038	62.3701	62.7444	60.8394	-0.0054728	N	0.230414	N	-0.438776	N
xdh	39.0519	44.1099	45.2039	42.7886	51.6529	51.9645	52.8512	52.1562	44.958	58.5406	41.2097	48.2361	-0.00456719	N	-0.105923	N	0.275918	N
dnajc27	23.5706	22.2889	23.7184	23.1926	21.8017	21.9841	22.2157	22.0005	23.3891	20.7126	24.9354	23.0124	0.611228	Y	0.237903	N	-0.198558	N
creg1	140.42	208.919	111.652	153.664	167.186	122.356	107.213	132.252	73.5632	44.5748	50.4317	56.1899	-0.200873	N	0.243629	N	-2.71465	Y
SETDB2	15.2259	12.1631	14.8127	14.0672	17.0155	15.4204	14.991	15.809	18.074	18.7759	17.5235	18.1245	0.519547	Y	-0.341845	N	0.580153	Y
pcid2 (2 of 2)	37.6904	27.1349	34.9891	33.2715	27.8715	38.7923	31.7226	32.7955	37.5209	43.1485	51.7326	44.134	-0.540403	Y	0.293251	N	-0.176874	N
SFT2D2 (2 of 2)	40.0076	32.3713	35.4846	35.9545	40.7897	34.5392	45.3758	40.2349	32.6907	31.7714	22.2432	28.9018	-2.4214	Y	0.55178	Y	0.2795	N
si:ch211-155d24.7	1.35392	1.01656	0.917285	1.09592	0.962687	1.57203	0.52212	1.01895	0.875271	0.662419	1.46837	1.00202	1.13193	Y	-0.284049	N	-0.713067	N
tspan7b (2 of 2)	13.0044	12.3447	14.5041	13.2844	14.553	20.4991	15.6529	16.9017	21.7372	18.0472	20.1662	19.9835	-0.460923	Y	0.0699349	N	0.0583323	N
zgc:171422	18.5287	18.2557	21.7452	19.5099	26.0245	23.3015	25.4803	24.9354	20.1902	20.5027	19.2516	19.9815	0.349435	Y	-0.40532	N	-0.574951	Y
lrrfip1b	73.0117	68.5015	72.3089	71.274	66.0476	69.9046	59.8546	65.2689	56.9053	69.5903	55.6837	60.7264	-1.11839	Y	-0.384008	Y	-1.24578	N
CLASP1 (2 of 2)	2.85025	5.25729	3.92824	4.01193	3.89993	4.24408	3.38876	3.84426	4.89622	4.30893	4.41653	4.54056	-0.325676	N	0.172344	N	-0.231569	N
clcn4	25.9863	26.4803	26.5578	26.3415	32.2469	27.05	31.7517	30.3495	36.1679	29.9332	31.8468	32.6493	-0.402607	N	0.139528	N	-0.440702	Y
ENSGACT00000020515	0.127171	0	73.7553	24.6275	0.101413	0.0449844	0.244954	0.13045	0.144662	0.123864	0.118196	0.128907	-1.10625	N	-0.00903591	N	1.09928	Y
ENSGACT00000020524	26.377	25.2832	23.9598	25.2067	35.8123	26.4749	29.2499	30.5124	33.5614	33.7307	38.9952	35.4291	-0.240605	N	1.09241	Y	-0.769752	Y
ZNF513 (2 of 2)	7.76256	7.32112	7.10796	7.39721	9.03734	8.0637	8.28694	8.46266	10.4581	11.3508	11.4844	11.0978	0.651711	Y	-1.01584	Y	0.212277	N
DUSP27	9.01812	9.48858	6.57429	8.36033	5.83366	3.29301	5.64216	4.92294	1.22525	1.221	2.71548	1.72058	0.0834403	N	1.81429	Y	-0.161497	N
GHR (2 of 3)	1.7553	2.10217	1.09415	1.65054	0.668542	0.578215	0.363829	0.536862	0.868609	0.177604	0.755968	0.600727	1.04454	Y	0.051205	N	1.08639	Y
dynlt3 (2 of 2)	54.1389	56.7623	57.1214	56.0075	74.0166	64.5783	59.1642	65.9197	71.8286	77.1257	83.1344	77.3629	0.263482	N	0.139177	N	-0.393176	N
rpgrb	8.14873	8.61728	8.35227	8.37276	9.14808	9.04036	8.452	8.88015	6.58123	7.62867	5.9489	6.7196	-0.0223202	N	-0.444581	N	-0.320518	N
TDP2 (2 of 2)	32.8019	32.8827	41.2714	35.652	23.6605	21.9572	19.6844	21.7674	36.5295	35.4658	28.4857	33.4937	0.641807	N	-0.175483	N	0.530069	Y
ptprnb	0.136014	0.0726311	0	0.0695484	0.2104	0	0	0.0701333	0	0	0	0	-0.568658	Y	0.0532175	N	-0.259852	N
ENSGACT00000028288	0	0	0	0	0	0	0	0	0	0	0	0	-0.267301	N	0.0145086	N	1.79226	Y
dnpep (2 of 2)	26.3843	28.4384	32.5901	29.1376	31.2423	35.1821	35.0877	33.8374	21.4345	17.6651	18.6968	19.2655	0.544578	Y	0.125214	N	0.0102998	N
ENSGACT00000020585	37.157	35.0075	28.312	33.4922	28.3376	32.9171	30.9263	30.727	22.2183	21.9903	17.9049	20.7045	-0.134637	N	-0.291148	N	-0.915271	N
si:dkey-32h20.5	9.56074	9.05454	9.63503	9.41677	11.4555	10.0555	9.95574	10.4889	8.80313	10.2736	8.46142	9.17938	1.50111	Y	-0.261454	N	0.169139	N
SHROOM2 (2 of 2)	0.633592	0.432303	1.98654	1.01748	3.81274	2.91758	3.44287	3.39106	6.285	4.86018	1.76259	4.30259	-0.251154	N	-0.658685	N	0.0340206	N
glsa	2.82334	3.10527	2.30244	2.74368	1.54329	2.26832	2.17456	1.99539	3.32166	2.69021	7.37797	4.46328	-1.57396	Y	0.821918	Y	0.469112	Y
nab1a	9.16844	9.7968	9.68151	9.54892	12.0093	12.1942	11.9388	12.0474	10.6017	8.15303	7.55404	8.76959	0.991057	Y	-0.117492	N	-0.28366	N
mfsd6a	75.5884	66.8517	71.6166	71.3522	80.4054	85.6959	88.6753	84.9255	67.2562	77.6001	52.0411	65.6325	-0.0834717	N	-0.10366	N	-1.57855	Y
ahr1b (2 of 2)	0.905587	1.20161	0.671755	0.926317	0.587673	0.296621	0.291442	0.391912	1.51275	0.303426	0.753063	0.856413	0.365451	Y	-0.124533	N	0.19526	N
ahr2 (2 of 2)	36.5938	41.9599	36.392	38.3152	37.8384	36.0976	41.3102	38.4154	29.9756	35.1951	32.2907	32.4871	-0.408194	Y	0.255534	N	0.389151	Y
sh3bp4a	1.25892	1.76996	0.696854	1.24191	0.236051	0.181674	0.14367	0.187132	1.0002	0.610712	1.37714	0.996017	-1.32301	Y	-0.0939217	N	0.219016	N
si:ch73-379f7.2	0	0	0	0	0	0	0	0	0	0.0614554	0	0.0204851	0.101338	N	-0.134038	N	-0.374007	N
ENSGACT00000020686	18.9311	15.6097	14.8254	16.4554	10.436	9.97557	13.0787	11.1634	2.13232	1.41202	3.13604	2.22679	0.255112	N	-0.475423	N	1.09397	Y
si:ch211-246m6.5 (1 of 2)	1.11948	1.53621	1.19719	1.28429	0.322819	0.644272	0.669339	0.545477	1.22725	0.901384	1.23478	1.12114	-0.256407	N	0.241731	N	1.27112	Y
si:ch211-246m6.5 (2 of 2)	1.5094	1.57204	1.07131	1.38425	0.44149	1.08395	0.96221	0.829217	1.96473	0.557996	1.24608	1.25627	-0.132275	N	0.212588	N	-0.0811592	N
zeb2b	3.55	6.19516	4.63543	4.79353	3.28009	3.02335	3.87133	3.39159	4.60091	4.0734	7.08394	5.25275	1.30655	Y	-0.0503648	N	-0.106863	N
MTHFS	27.115	27.7451	27.6888	27.5163	20.6843	20.7288	21.8419	21.085	21.5514	23.6641	25.5599	23.5918	1.22075	Y	0.626614	Y	0.460272	Y
asb7	8.11704	6.95979	7.38701	7.48795	6.6995	7.16162	6.62213	6.82775	7.43884	5.86783	6.42662	6.57776	0.545455	Y	-0.0706264	N	0.762086	Y
aldh1a3	3.60775	3.42819	4.31992	3.78529	3.81754	3.03015	3.00056	3.28275	3.42759	5.41366	2.04158	3.62761	-0.177489	N	-0.124435	N	1.05199	Y
LRRK1	18.8062	16.5652	19.5195	18.297	22.6277	22.9595	25.9862	23.8578	12.6645	16.5245	12.6513	13.9468	0.335837	N	0.327949	N	1.07623	Y
si:ch73-343m12.1	4.91894	0.98443	10.6854	5.52959	0.229845	11.4382	0.405512	4.02452	0.2401	3.22349	0.0370561	1.16688	1.09003	Y	-0.137618	N	-0.0779614	N
muc5f	29.8937	3.80357	65.7821	33.1598	0.821575	65.7249	1.50836	22.6849	0.581877	52.7738	0.214811	17.8568	0.914369	Y	-0.48408	N	-0.116767	N
MUC5B (2 of 2)	572.019	372.034	638.018	527.357	853.907	1649.22	993.182	1165.44	464.055	605.175	126.917	398.716	0.592151	N	0.00919605	N	-0.10109	N
shcbp1	1.48074	1.78537	3.09106	2.11906	3.63312	2.6221	3.3157	3.19031	11.5047	12.0336	9.84244	11.1269	-0.0687653	N	0.0215593	N	-0.165963	N
pdcd7	20.1598	19.6677	16.7632	18.8636	15.9711	20.6523	15.4164	17.3466	21.338	19.5041	18.21	19.684	-0.0952073	N	0.482361	Y	0.0596038	N
ENSGACT00000018713	8.17676	4.76642	4.16866	5.70395	8.24961	12.5357	7.6074	9.46424	1.38301	2.28259	0.31523	1.32694	0.381271	Y	0.15018	N	0.052198	N
ENSGACT00000018723	0	0	0	0	0	0	0	0	0	0	0	0	-0.0157821	N	0.774517	Y	-0.51869	Y
zgc:194678	0.252081	0.257248	0.460823	0.323384	0.195073	0.177877	0.195649	0.189533	0.871677	0.655277	1.33164	0.952865	0.834121	Y	-0.228113	N	0.0528608	N
ccnd1	43.7383	48.3982	46.1876	46.108	50.0025	49.0478	49.3895	49.4799	28.986	28.0429	20.5815	25.8701	-0.175915	N	-0.176595	N	-1.64661	Y
fgf3	6.3148	8.59705	8.98597	7.96594	6.69473	5.56757	5.26116	5.84115	4.90842	6.96323	3.32669	5.06611	-0.695285	Y	0.248782	N	-0.517434	N
fgf4 (1 of 2)	0.229568	1.4254	0.481556	0.712175	0.662587	0.406876	0.226071	0.431845	0.241454	0.585663	0	0.275706	0.301643	N	0.955901	Y	0.409075	N
fgf19	0	0	0	0	0	0	0	0	0	0	0	0	-0.690712	N	-0.292819	N	0.118159	N
vps35	76.8757	75.1824	81.9073	77.9885	75.0651	81.1389	78.3452	78.1831	78.1203	76.6457	84.8497	79.8719	-0.810254	Y	0.529514	N	0.152363	N
zgc:92818	40.1288	37.0304	33.786	36.9817	34.0824	37.3416	33.9423	35.1221	30.8926	32.0652	28.4382	30.4653	0.938589	Y	0.916353	Y	-0.775751	N
gpt2	18.4303	15.1256	16.6405	16.7321	18.9133	26.269	19.9781	21.7201	27.2754	21.469	30.0639	26.2694	1.03451	Y	0.576753	Y	-0.0214415	N
mtfmt	8.78348	10.8872	7.00027	8.89032	8.25655	7.71833	6.92173	7.6322	13.7912	12.5145	13.8298	13.3785	0.729116	Y	1.367	Y	0.771216	N
celf1	15.2458	20.6715	15.2947	17.0707	19.4195	20.2504	18.3871	19.3523	12.4056	11.4434	14.7911	12.88	0.591252	N	1.00417	Y	0.523379	N
znf536	1.99542	1.78765	1.70199	1.82835	1.65692	1.52259	2.03506	1.73819	2.3141	2.21725	2.71311	2.41482	0.98273	Y	2.52927	N	1.99224	N
ZNF507	3.13666	2.97565	3.11289	3.07507	4.98989	3.51006	4.38455	4.29483	4.40844	4.12717	3.72633	4.08731	3.30048	Y	0.383892	N	0.156907	N
DPY19L3	2.0009	1.98136	1.4493	1.81052	2.22688	1.49394	1.28711	1.66931	2.40931	1.69176	4.2788	2.79329	0.907271	N	-0.0917324	N	0.0904157	N
U4	0	23.5311	0	7.8437	15.5937	0	0	5.1979	0	0	0	0	0.0651748	N	-0.359262	N	-1.20243	Y
dhcr7	41.2977	29.3963	49.9511	40.215	34.7189	35.6078	35.3922	35.2396	69.6435	58.3996	54.8643	60.9691	-0.268846	N	0.967376	N	0.542019	Y
ENSGACT00000018891	24.4904	21.0916	16.3468	20.6429	22.4725	15.3009	13.088	16.9538	14.12	37.8136	18.9811	23.6382	-0.235055	N	-0.156407	N	-0.0405359	N
slc7a6os	33.1171	32.4669	33.7	33.0947	34.3801	39.335	38.3535	37.3562	34.2302	29.5281	32.1465	31.9683	0.385611	Y	-0.0299493	N	-0.282771	N
gpr56 (1 of 2)	4.48024	4.67942	2.8421	4.00059	2.85244	5.27379	2.59813	3.57479	2.34517	3.32649	1.9869	2.55285	-0.0704853	N	-0.196691	N	-0.392586	N
phospho2	9.65559	11.6752	11.1195	10.8168	9.15059	9.71073	10.3693	9.74354	13.6357	14.066	11.2187	12.9735	-0.479462	Y	0.0596041	N	0.273326	N
CDH8	0	0	0	0	0	0	0.0306291	0.0102097	0	0.0648814	0.0314873	0.0321229	-0.332981	N	-0.586718	Y	0.46134	Y
BNC1	13.9526	13.0106	11.9295	12.9642	10.4829	10.8245	8.33672	9.88137	16.425	15.8704	15.8872	16.0609	-0.313392	N	0.330045	N	-0.418424	Y
sh3gl3a	1.2452	2.8189	2.35622	2.14011	3.28669	1.40579	5.00213	3.23154	2.66643	3.29198	2.25213	2.73685	0.791385	Y	0.0820888	N	0.440467	Y
zgc:158785	0	0.242077	0.480224	0.240767	0.11235	0.103452	0.110998	0.108933	0	0.212188	0	0.0707293	-0.336335	N	0.00162856	N	1.42557	Y
ADAMTSL3 (1 of 2)	2.23588	2.64759	1.76407	2.21585	0.753499	0.363906	0.557936	0.558447	0.285675	0.283954	1.12776	0.565796	0.442096	Y	-0.130574	N	-0.0471983	N
ADAMTSL3 (2 of 2)	3.63329	4.54876	2.35502	3.51236	1.08201	0.397848	0.834221	0.77136	0.695773	0.929825	1.70937	1.11166	1.29499	Y	0.436188	N	-0.453319	Y
ano1	34.6876	34.7009	65.189	44.8592	36.2272	30.7826	35.3702	34.1267	17.4565	21.9302	18.6432	19.3433	0.388989	N	-0.318523	N	0.513777	Y
fadd	33.246	28.1723	35.186	32.2014	33.4912	30.4302	39.3109	34.4108	38.3082	38.6494	35.7108	37.5561	-0.771841	Y	-0.619574	Y	0.232999	N
ASTL (11 of 13)	0	0	0	0	0	0	0	0	0.161404	0	0.13431	0.0985713	-0.105797	N	-0.302253	N	-0.0294694	N
mtch2	111.122	108.552	112.507	110.727	125.815	133.589	126.993	128.799	132.769	150.345	132.816	138.643	-0.0692539	N	0.470368	Y	-0.160341	N
gas8 (2 of 3)	7.35458	6.5846	7.86621	7.26846	4.26219	4.98899	3.55192	4.2677	6.98443	8.13482	6.66857	7.26261	0.440899	Y	-0.202599	N	0.30787	N
RWDD3	6.67891	7.02508	4.81147	6.17182	5.66384	6.48184	5.79243	5.97937	5.66957	4.70595	4.50372	4.95975	-0.36294	Y	-0.237597	N	0.53178	Y
PCSK6	8.06589	4.05017	3.07675	5.06427	2.78945	1.16149	2.25679	2.06924	7.76794	2.8287	4.94842	5.18169	0.0702724	N	-0.0986541	N	0.316902	N
efcab2	1.83708	0.513744	0.774424	1.04175	0	0.227969	0.251265	0.159745	0	1.1159	0.69351	0.603137	0.433126	Y	0.613261	N	-0.0275509	N
ENSGACT00000019196	0	0	0	0	0	0	0	0	0	0	0	0	0.930163	Y	0.175282	N	-0.0144276	N
ENSGACT00000019198	0	0	0	0	0	0	0	0	0	0	0	0	0.147731	N	-0.359528	N	-1.05302	N
txlng	21.1336	22.587	21.8092	21.8433	25.0054	25.3632	23.7426	24.7037	21.3772	23.0719	20.688	21.7124	-0.373956	N	-0.0125264	N	0.594353	N
pepd	39.8699	41.1162	34.7805	38.5889	33.4624	30.9001	37.2615	33.8747	25.5402	33.0001	28.6155	29.0519	-1.06554	N	0.525943	N	0.454961	N
larp6	10.4699	11.3011	8.93468	10.2352	10.7454	6.41257	9.36937	8.84245	15.6956	11.9031	11.0996	12.8994	1.1203	N	-0.251484	N	1.00371	Y
ulk3	6.60123	5.58418	7.23547	6.47363	8.33636	5.96877	7.14826	7.15113	7.70523	6.51617	5.06125	6.42755	0.203477	N	-0.296387	N	0.420259	Y
SEMA7A	8.3114	10.818	10.6675	9.9323	12.707	10.7894	12.2321	11.9095	9.39334	14.6232	24.5097	16.1754	0.707324	Y	-0.107333	N	0.107853	N
ap3s2	31.8122	32.005	31.8748	31.8973	39.8834	33.7304	35.7884	36.4674	31.3294	31.815	30.2085	31.1176	0.312926	N	-0.0398881	N	-0.414036	Y
ANPEP (2 of 2)	19.1191	17.7848	19.7757	18.8932	18.4387	16.6002	15.0372	16.692	18.3435	18.5244	16.3516	17.7398	0.0679649	N	0.220525	N	-0.489382	Y
AKAP13 (2 of 2)	6.28258	6.17648	6.1155	6.19152	6.67377	9.64488	7.15595	7.82487	5.99839	9.86169	6.72077	7.52695	-0.193512	N	0.114848	N	-0.316665	N
mrps11	35.4621	37.3306	30.9148	34.5692	29.503	28.0015	28.3608	28.6218	39.4636	32.4642	29.8548	33.9275	-0.374533	N	-0.016187	N	-0.121124	N
kif13ba	3.87473	5.50686	4.1038	4.49513	4.95309	5.26253	4.92943	5.04835	5.61418	5.48947	8.36419	6.48928	-0.332852	N	-0.276668	N	-0.121845	N
eprs (2 of 2)	49.2347	46.7887	43.764	46.5958	52.8272	60.6418	49.6794	54.3828	48.9465	47.5002	38.8092	45.0853	-0.397791	Y	-0.0181558	N	-0.151157	N
GLO1 (2 of 2)	106.887	98.8357	101.434	102.386	91.2728	89.9279	81.6353	87.612	84.78	90.8142	102.044	92.5461	-0.140001	N	0.185181	N	2.04727	Y
gnrhr2 (1 of 2)	0.432153	0.381919	1.80276	0.872277	1.11154	1.81277	1.22287	1.38239	0.193465	1.73971	2.16962	1.3676	0.0340239	N	-1.92726	Y	-0.120383	N
SLCO3A1 (2 of 2)	0	0.159578	0.052798	0.070792	0	0	0	0	0	0.096791	0.416255	0.171015	0.120004	N	0.31127	N	-0.0947522	N
ENSGACT00000019639	1.43879	1.17217	1.97267	1.52788	0.0861984	0.983775	0.495429	0.521801	2.06085	1.22106	0.624836	1.30225	0.190887	N	-0.149257	N	0.0616151	N
zgc:165481	5.75639	3.63519	2.42893	3.94017	2.02815	3.50788	0.648203	2.06141	3.74996	2.06321	9.16032	4.99116	-0.24401	N	-0.135417	N	-0.779278	Y
slc7a10a	3.9368	3.00232	2.98845	3.30919	1.39202	1.9966	3.05022	2.14628	8.80239	4.07544	6.195	6.35761	-0.0738016	N	0.133784	N	-0.0971897	N
phkb (1 of 2)	29.7028	27.015	25.8582	27.5253	29.3888	31.8743	29.6746	30.3126	18.7183	16.8941	23.5548	19.7224	-0.645495	Y	-0.194308	N	-0.168866	N
phkb (2 of 2)	31.7697	28.9455	33.9133	31.5428	33.6822	36.7606	33.1317	34.5248	24.2279	24.2804	30.7266	26.4116	-0.291498	N	-0.372181	N	0.336577	N
ss18l2	25.969	26.4107	29.1846	27.1881	20.6044	17.7256	26.7281	21.686	22.7132	19.2399	23.9225	21.9585	-0.541047	Y	0.610632	Y	0.220242	N
gpib	205.76	230.4	216.768	217.643	187.484	154.676	153.99	165.383	105.151	54.2257	216.734	125.37	0.947209	Y	0.194313	N	0.121914	N
zgc:101040	7.39277	10.6004	4.821	7.60472	7.49004	7.37149	7.45824	7.43992	8.37511	13.9303	14.2004	12.1686	0.414555	Y	-0.023289	N	-0.273002	N
zgc:112425 (1 of 2)	166.48	179.737	164.355	170.191	150.896	177.658	165.616	164.723	280.195	220.847	284.053	261.698	0.0986245	N	-0.157606	N	-0.519776	Y
ENSGACT00000019795	87.6274	96.1735	92.3705	92.0571	91.7812	85.6012	80.6482	86.0102	123.978	123.073	132.999	126.683	-0.430608	N	0.384101	Y	-0.192689	N
scg3	12.0634	15.0762	15.6811	14.2736	12.4552	11.0694	18.4135	13.9794	11.3897	18.6653	9.6192	13.2247	-0.135675	N	0.183666	N	0.47238	N
tmod2	96.2907	85.4679	106.458	96.0722	84.9725	108.945	87.404	93.7738	102.852	85.5266	97.4175	95.2654	-0.00902312	N	-0.218542	N	-0.382589	Y
leo1	22.2271	23.9977	23.2581	23.161	19.3168	22.3987	21.1565	20.9573	31.6157	27.096	29.5935	29.4351	0.253837	N	-0.0144605	N	2.07881	Y
mapk6	53.2968	51.4118	52.979	52.5625	51.2434	53.3303	52.036	52.2032	49.0615	50.7233	43.5366	47.7738	-0.39705	Y	0.112041	N	-0.120099	N
USP50	0.429031	0.450271	0.112079	0.33046	0.108736	0.193256	0.209017	0.170336	0.242221	0.20208	0	0.1481	2.19085	Y	0.109593	N	1.05215	Y
hdc	0.617171	1.46039	1.04894	1.04217	1.17485	1.14933	1.19543	1.1732	1.01787	0.743964	0.602956	0.788263	-0.0105051	N	0.0855398	N	-0.353449	N
gatm	2.13192	1.4739	1.1147	1.57351	2.09075	1.803	1.79888	1.89754	16.9664	10.9247	41.6082	23.1664	1.13769	Y	0.870241	N	2.26384	N
pde8a	16.877	21.554	14.1114	17.5141	12.5817	10.1301	10.5677	11.0932	7.90646	5.43303	8.45167	7.26372	0.516792	N	1.80587	N	0.553312	Y
ENSGACT00000019879	66.0486	61.2582	65.1015	64.1361	78.9627	87.5491	77.4432	81.3183	68.709	59.401	62.6402	63.5834	4.06971	N	-0.273366	N	0.500965	Y
SCARNA15	0	0	0	0	0	0	0	0	0	0	0	0	0.279946	N	0.308278	N	0.0971141	N
SCARNA15-1	0	0	0	0	0	0	0	0	17.555	0	0	5.85167	0.809243	Y	0.143779	N	0.441344	Y
WHAMM	11.8422	12.9028	10.6447	11.7966	12.3456	12.597	13.8021	12.9149	6.88372	7.71388	7.09652	7.23137	0.240893	N	-0.586521	Y	-0.302723	N
FAM103A1	18.8241	18.5682	14.8088	17.4004	17.81	11.2289	12.7913	13.9434	34.4581	28.3473	29.1974	30.6676	-0.145177	N	0.161666	N	-0.462419	N
TM6SF1	3.17684	1.76613	2.97421	2.63906	3.66244	2.99635	1.67181	2.77687	8.10917	5.03367	15.9223	9.68838	-0.141056	N	-0.027368	N	0.445295	N
zrsr2	7.12988	8.3439	6.60131	7.35836	7.32507	8.69864	7.59125	7.87165	7.31371	7.72163	7.53671	7.52402	-0.489787	N	-1.58408	Y	1.03995	Y
PHKA2	23.8923	26.3426	29.874	26.703	28.3787	27.7556	16.6712	24.2685	10.6911	15.0057	12.9613	12.886	-1.13878	Y	1.223	Y	0.298664	N
RS1 (2 of 2)	0	0	0	0	0	0	0	0	0	0	0	0	2.26295	Y	-0.0974799	N	0.203798	N
si:dkey-163f14.1	1.51155	1.62577	2.1616	1.76631	2.17322	2.25007	2.18102	2.20144	2.21539	2.62025	2.44293	2.42619	0.201184	N	-0.125073	N	0.180333	N
ace2	0.122037	0.090651	0.0302568	0.0809816	0.442704	0.480836	0.196707	0.373416	0.131092	0.332936	0.310351	0.258126	0.0787244	N	-0.116808	N	-2.4677	Y
zgc:113276	6.79048	9.39126	9.14995	8.4439	11.3453	7.99874	7.01588	8.78664	3.40912	2.83342	4.60161	3.61472	0.0635259	N	0.0586494	N	0.219012	N
pir	31.3959	29.8715	35.2221	32.1632	22.0851	9.88572	18.9456	16.9721	22.2587	21.7684	20.7398	21.589	-2.40905	Y	0.226577	N	0.383958	Y
figf	1.12395	1.02255	1.09498	1.08049	0.558168	0.792323	0.55216	0.634217	0.180492	0.304321	0.588483	0.357765	0.44559	Y	-0.424841	Y	-1.67925	N
GPA33 (2 of 2)	76.1737	67.6138	72.9292	72.2389	90.1524	96.0028	92.0135	92.7229	147.639	174.005	147.939	156.528	-0.0408826	N	0.737285	N	-0.437218	Y
si:zfos-1011f11.2	3.65481	1.75807	2.51026	2.64105	0.588794	0.552025	0.720015	0.620278	1.3301	0.4524	1.93761	1.24004	-0.941967	N	-0.171136	N	-0.382551	Y
ildr1a	72.0462	69.9408	68.5951	70.194	76.1928	88.0283	80.8418	81.6876	52.2005	65.1446	43.3637	53.5696	-0.608354	Y	-0.169356	N	3.39425	Y
tmem39a	19.6775	17.0898	18.7455	18.5043	14.7353	18.4464	16.8824	16.688	18.7073	18.6242	16.4589	17.9301	-0.551907	Y	-2.21239	N	0.450746	N
IL18R1	3.94167	5.97777	3.0859	4.33511	5.84556	6.93895	6.26853	6.35101	4.42279	5.44514	8.03867	5.96887	1.18186	Y	-0.276842	N	-0.124264	N
ENSGACT00000020009	8.70214	8.45056	6.00757	7.72009	15.9197	19.0939	23.7101	19.5746	17.7327	19.1059	25.2375	20.692	0.173903	N	0.591419	N	0.0687275	N
stk16	70.3701	65.2151	71.4865	69.0239	54.3531	66.243	60.9938	60.53	55.4742	54.0491	50.0565	53.1933	0.467155	N	0.119229	N	2.16208	Y
mnx2a	3.92768	4.81674	6.47336	5.07259	1.72406	14.9351	4.80721	7.15546	0.291652	1.08624	0	0.459297	0.187956	N	-0.0213555	N	0.488191	Y
atic	89.3332	84.4859	85.297	86.372	86.2871	86.8098	92.396	88.4976	56.61	51.0166	48.8497	52.1588	2.14073	Y	0.272587	N	0.8117	Y
rbms1a	6.95924	7.50448	6.52892	6.99755	5.45737	6.48768	5.20194	5.71566	5.71483	5.27577	7.27377	6.08812	0.760778	Y	-0.144277	N	-0.725399	Y
itgb6	48.823	40.5505	45.6286	45.0007	53.0847	64.2478	56.2015	57.8447	51.9795	51.3688	41.9982	48.4488	0.667423	Y	0.634571	Y	-1.54497	Y
PLA2R1	9.00413	10.3126	8.7263	9.34768	6.31428	6.45633	6.31104	6.36055	12.0219	7.26343	10.5949	9.96008	-0.0908282	N	0.480296	Y	-0.197933	N
ly75	40.3601	40.5239	45.0828	41.9889	68.1948	81.3813	64.6091	71.3951	48.2836	62.7623	44.5598	51.8686	-1.06468	Y	-0.162805	N	0.323098	N
baz2ba (1 of 3)	18.4135	21.8314	23.3974	21.2141	27.5465	28.4543	31.2959	29.0989	25.552	26.0574	21.5133	24.3742	-0.360739	Y	0.179831	N	-1.99777	Y
baz2ba (2 of 3)	26.1346	30.5314	30.4418	29.0359	42.4732	38.7211	41.5667	40.9203	36.6068	37.4213	29.8449	34.6243	0.502929	N	-0.131051	N	-1.57107	Y
baz2ba (3 of 3)	57.3334	54.8523	59.9251	57.3703	69.6291	77.7851	77.7547	75.0563	66.6496	66.7872	59.31	64.2489	-2.12882	Y	-0.153641	N	-0.229111	N
wdsub1	11.4054	9.82964	11.618	10.951	9.29415	11.2742	11.1505	10.573	7.25568	7.92803	6.42542	7.20304	-1.72471	Y	-0.036455	N	-0.120044	N
ercc3	30.1912	27.9548	28.1638	28.7699	20.7721	22.0832	23.4045	22.0866	22.8564	19.0048	22.1152	21.3255	-0.265566	N	0.254181	N	-0.729595	Y
cyp27c1	15.7199	10.1442	10.2509	12.0383	9.82119	9.99398	7.40455	9.07324	10.6679	6.22592	14.056	10.3166	0.134136	N	2.92091	Y	-0.292275	N
zgc:109736	14.6202	13.07	13.7564	13.8155	16.077	13.7248	14.5059	14.7692	14.4522	14.6775	13.1109	14.0802	2.19132	Y	0.114508	N	-0.464556	Y
RNF219	8.61643	11.1201	8.47516	9.4039	8.37127	9.27595	9.65418	9.10047	8.63675	8.63886	5.35985	7.54515	-0.177767	N	-0.309554	N	0.00139267	N
pou4f1	0	0	0	0	0	0	0	0	0	0	0	0	-0.77411	Y	1.26551	N	-0.0606232	N
si:ch211-165a18.1	0.879197	0.56879	0.731507	0.726498	1.14188	2.01888	2.22955	1.79677	2.00504	2.36867	1.68145	2.01839	1.2669	N	0.205697	N	0.0487703	N
ENSGACT00000020162	1.13405	0.230632	0.231796	0.532159	0.664706	0.393946	0.434983	0.497878	0.480485	1.37676	0.972943	0.943396	0.145074	N	0.150917	N	-0.537934	Y
PCDH20	17.3644	20.6108	41.1334	26.3695	51.1008	40.6936	42.0239	44.6061	6.77398	9.70868	3.84932	6.77733	0.199687	N	-0.490333	Y	0.847593	Y
diaph3	1.84802	2.18731	2.67988	2.2384	3.17599	3.20466	3.25245	3.21103	7.85482	13.4216	7.90632	9.72758	-1.02827	Y	-0.537964	N	-1.01122	Y
NKPD1	0.284053	0.143748	0.0718749	0.166559	0.407809	0.437408	0.955027	0.600081	0.679078	1.69002	1.02301	1.1307	0.309629	N	0.0684062	N	0.367412	N
trmt10c	7.8064	8.3086	7.26115	7.79205	10.8471	8.86872	9.23879	9.65154	6.93553	5.82457	6.36714	6.37575	-0.942813	Y	0.0572991	N	0.406127	N
ercc5	2.257	2.63355	2.44528	2.44528	2.08224	2.95881	2.45243	2.49783	3.72418	3.63128	4.04939	3.80162	0.424711	Y	-0.385101	N	0.740036	Y
zgc:92518	47.12	52.5115	46.5111	48.7142	64.2182	47.3729	50.3928	53.9946	37.2669	25.688	52.9795	38.6448	0.0210266	N	-0.0823871	N	0.494818	Y
si:ch73-244f7.3	104.301	85.0081	51.8453	80.3848	75.6343	50.2474	51.7125	59.1981	14.6543	9.26389	24.5673	16.1618	0.657649	Y	-0.185271	N	-0.148539	N
rasa3	7.81273	9.0668	6.06733	7.64895	8.0332	7.83809	6.73977	7.53702	7.47424	6.40671	9.7492	7.87672	0.309547	N	0.0315946	N	1.11467	Y
pros1	12.2439	14.3915	11.2198	12.6184	10.9757	8.33265	9.60554	9.63796	8.39645	6.46902	6.89953	7.255	-0.116944	N	-0.194279	N	-0.220253	N
gas6	47.6057	55.1114	50.6578	51.125	52.9792	40.9873	52.6147	48.8604	30.4702	43.0165	44.0105	39.1657	0.920391	Y	-0.0265407	N	0.175948	N
ATP4B	0	0	0	0	0	0	0	0	0	0.0609975	0	0.0203325	-0.246793	N	0.678065	N	-1.10197	Y
dcun1d2b	22.5018	26.3498	23.4659	24.1058	20.3478	24.2248	21.2433	21.9386	15.9269	11.8866	17.8089	15.2075	0.854013	Y	0.715326	Y	0.498904	N
adprhl1	2.88018	3.52493	1.93544	2.78018	3.0245	2.03285	1.65045	2.23593	8.65292	5.74802	16.5746	10.3252	-0.386641	Y	0.0195686	N	-0.685155	Y
GRTP1 (2 of 2)	64.5162	69.8518	64.5138	66.2939	64.6705	92.2322	75.181	77.3612	51.0973	65.4132	57.8583	58.1229	0.518473	N	-0.239161	N	-0.131066	N
tgfbrap1	9.46856	10.7297	10.6684	10.2889	9.95527	8.72093	9.54881	9.40834	12.9507	10.2246	11.9703	11.7152	-0.924316	Y	-0.0922558	N	-0.0287746	N
mrpl16	70.6705	74.1553	75.1874	73.3377	72.1088	67.3418	62.8952	67.4486	65.3865	59.9171	72.7323	66.012	-0.223321	N	0.0580978	N	0.26021	N
ENSGACT00000028334	0	0	0	0	0	0	0	0	0	0	0	0	0.0293232	N	0.438486	N	0.604365	N
efnb2b	0	0	0	0	0	0	0	0	0	0	0.0929862	0.0309954	0.698696	Y	-0.365057	N	0.0259067	N
ENSGACT00000028993	0	0	0	0	0	0	0	0	0	0	0	0	0.239308	N	-0.294205	N	-0.448084	N
ENSGACT00000028191	0	0	0	0	0	0	0	0	0	0	0	0	-0.268298	N	-0.421272	N	0.156063	N
ENSGACT00000029068	0	0	0	0	0	0	0	0	0	0	0	0	-0.869356	Y	-0.00417544	N	2.00066	Y
ENSGACT00000029026	0	0	0	0	0	0	0	0	0	0	0	0	0.151888	N	-0.179527	N	-0.253654	N
ENSGACT00000028236	0	0	0	0	0	0	0	0	0	0	0	0	1.82114	Y	0.0205359	N	-0.969166	Y
ENSGACT00000027991	0	0	0	0	0	0	0	0	0	0	0	0	-0.233118	N	0.197812	N	0.476135	Y
GPC5	4.91767	15.3139	6.24164	8.8244	6.54023	5.00548	6.09169	5.87913	4.75674	5.68661	14.5779	8.34042	-0.771354	Y	0.033134	N	-0.257034	N
lmo7b	4.591	2.08712	2.80715	3.16176	8.02294	6.60056	7.08058	7.23469	3.90496	9.88995	4.29986	6.03159	0.509269	Y	0.270346	N	0.39931	N
rrad	6.68186	9.7499	9.554	8.66192	6.44315	6.85918	5.34397	6.21543	10.0384	7.61133	21.5448	13.0648	0.0133116	N	-0.173914	N	-0.406182	N
CDH16	0	0.0749928	0	0.0249976	0.0362245	0	0	0.0120748	0	0	0.034794	0.011598	0.225396	N	-1.05968	N	-0.171081	N
nae1	21.5866	18.2974	26.9202	22.2681	21.2091	23.4886	24.4203	23.0393	18.6559	20.9526	20.7145	20.1077	-1.46587	Y	-1.31242	Y	-0.537752	N
dync1li2	37.9623	39.217	41.0631	39.4141	41.0199	42.8243	42.8012	42.2151	38.4322	36.9784	36.8924	37.4343	-1.4835	Y	-1.43713	Y	-0.399883	Y
cmtm4	58.0992	46.5361	53.8872	52.8408	58.5645	66.7446	57.2496	60.8529	43.3278	41.4531	34.1902	39.657	-1.97488	Y	-0.424893	Y	2.26521	Y
ACSF3	3.60543	4.63173	3.41562	3.88426	3.33836	3.54034	2.57998	3.15289	6.04981	3.86381	4.77551	4.89638	-0.824776	Y	-0.0989762	N	-1.40499	Y
cdh15	9.16582	11.1764	6.82258	9.05493	5.63569	6.19728	5.50119	5.77805	5.232	4.42553	7.7076	5.78838	2.16623	Y	0.174436	N	0.695469	Y
ankrd11	13.7887	15.4616	13.8055	14.3519	17.2349	19.6703	21.0368	19.314	13.3681	15.2211	11.3824	13.3239	-1.23055	Y	-0.232319	N	0.0957174	N
SLC22A31	0.641818	1.02722	2.44057	1.36987	1.23584	0.697029	0.866136	0.933002	0.680029	0.540008	1.62542	0.948486	0.46315	N	0.0278013	N	-0.480573	Y
sult5a1	0.866215	1.53389	2.84018	1.74676	2.48925	1.28362	3.68719	2.48669	3.29069	1.85305	3.81104	2.98493	0.123519	N	0.0328536	N	-0.200311	N
pkd1l3	44.2098	52.6403	39.8793	45.5765	27.3089	21.0935	33.0827	27.1617	26.9958	38.7334	13.284	26.3377	-0.44772	Y	-0.510709	Y	0.0950464	N
mcee	73.2783	76.1184	73.439	74.2786	60.9655	60.1918	60.7203	60.6259	47.4954	41.7506	46.8076	45.3512	-0.71102	Y	-0.0624501	N	-0.285335	N
ENSGACT00000020493	0	0	0	0	0	0	0	0	0	0	0	0	0.0325963	N	0.155448	N	0.0826965	N
METTL15	3.05192	3.35592	4.5806	3.66281	3.43855	3.77956	3.39627	3.53813	3.35486	2.59174	3.12164	3.02275	-0.129888	N	0.229102	N	-0.164703	N
LGR4	23.5717	20.2182	23.9869	22.5923	27.8778	31.7948	30.5942	30.0889	20.3106	19.8665	17.9626	19.3799	0.311798	N	0.0691255	N	0.0831843	N
slc39a13	55.2962	58.1537	54.092	55.8473	44.6803	38.9435	40.0899	41.2379	40.7817	40.8234	51.5233	44.3761	-0.0955773	N	0.240217	N	0.331211	N
ENSGACT00000020535	0.0898655	0.187473	0.27675	0.184696	0.0899077	0.315465	0.262062	0.222478	0.708889	0.864369	0.847358	0.806872	0.323401	N	-0.609235	Y	0.0967759	N
igdcc3	0.0397364	0.0825979	0.0817088	0.0680144	0	0	0	0	0.134741	0.116139	0.111499	0.120793	-0.278024	N	-0.105959	N	0.171866	N
cilp	27.9708	19.2442	21.5028	22.9059	13.0208	12.5125	13.1388	12.8907	23.2217	17.1799	26.0416	22.1477	-0.00918281	N	0.0307526	N	-0.181277	N
sord	17.4591	15.1626	21.3662	17.996	19.337	14.6651	22.7969	18.933	17.7185	18.0618	17.3857	17.722	0.202619	N	-0.309568	N	0.701297	Y
ENSGACT00000020603	0	0.469055	0	0.156352	0	0.41223	0	0.13741	0	0	0.369088	0.123029	-0.490845	Y	0.711327	Y	0.128697	N
CPSF7	24.1128	23.5211	25.5711	24.4017	20.1462	22.0303	19.2505	20.4757	21.2041	17.787	21.4098	20.1336	1.41262	Y	-0.339678	N	-0.00520697	N
dagla	9.11761	7.74535	10.9279	9.26362	12.0014	12.0432	11.8894	11.978	6.97441	6.52047	6.02653	6.50714	-0.210981	N	-0.360816	Y	-0.0270532	N
ext2	36.9152	35.1312	34.5012	35.5159	33.769	38.4108	38.2065	36.7954	33.0296	34.1028	33.5847	33.5724	-0.366023	Y	0.328742	N	0.779827	Y
caprin1a	29.184	32.9265	28.3656	30.1587	29.2336	33.5169	31.6446	31.465	49.4932	45.5605	45.9321	46.9953	0.301689	N	0.0417536	N	-0.361698	N
plekha7b	0.741181	1.05229	2.12601	1.30649	0.530666	0.988943	0.954008	0.824539	1.34148	0.787991	2.31311	1.48086	0.821581	Y	0.428563	Y	-2.73012	Y
sox6	8.18672	6.21735	8.40403	7.6027	9.18294	7.79712	7.52424	8.1681	6.31331	6.29238	6.93331	6.513	0.0668651	N	1.3176	Y	-0.365147	N
cyp2r1	0.0653583	0.196701	0	0.0873531	0	0	0.0627289	0.0209096	0.637668	0.552571	0.596107	0.595449	-1.41252	N	0.140707	N	0.221024	N
copb1	86.1809	81.4302	91.1192	86.2434	82.5914	112.865	84.3741	93.2768	125.062	114.684	118.571	119.439	-0.22444	N	0.0288225	N	0.526243	N
rras2	18.6449	20.0146	17.6043	18.7546	17.1315	17.1211	15.1863	16.4796	12.7109	21.8131	28.5029	21.009	0.249846	N	0.449741	N	0.769929	N
TUB	0.063333	0	0.0630035	0.0421122	0	0.0964155	0	0.0321385	0.120642	0.107635	0.157871	0.128716	0.975984	Y	0.711261	N	-0.421018	Y
swap70a	15.4439	14.9683	14.0553	14.8225	13.885	8.36488	10.767	11.0056	15.9999	17.0373	16.1066	16.3813	1.48119	N	0.23088	N	-0.15264	N
adma	21.7263	19.398	25.1455	22.0899	9.9119	13.1757	11.2912	11.4596	6.62545	7.91353	12.735	9.09133	-0.190138	N	-0.217765	N	-0.0522507	N
ampd3a	0.73257	5.70086	2.86363	3.09902	5.7371	4.3846	4.32555	4.81575	3.47886	8.26524	26.4249	12.723	-0.370404	Y	0.695816	Y	-0.0972051	N
ctr9	28.4688	28.0545	29.3586	28.6273	34.0354	36.3466	35.5476	35.3099	29.9934	30.3921	26.2736	28.8864	0.643565	Y	1.07365	N	0.76631	Y
btbd10b	47.7271	46.172	44.8157	46.2383	47.0781	47.3944	47.7554	47.4093	46.7623	47.4828	43.3407	45.8619	0.976448	N	0.109781	N	0.05651	N
dkk3a	1.57801	1.4318	1.86072	1.62351	0.398632	0.882049	0.967916	0.749532	0	0.536059	0.0745525	0.203537	0.876091	Y	0.144237	N	0.0696509	N
ENSGACT00000020821	1.0124	1.11923	1.51137	1.21433	1.68281	1.68079	1.19462	1.51941	0.927663	0.979589	0.923048	0.943433	0.200747	N	-0.214794	N	0.0928683	N
NFAT5 (2 of 2)	21.3362	20.5274	25.2327	22.3654	26.881	27.4014	24.4248	26.2357	15.0838	16.1261	15.3581	15.5227	-0.145143	N	0.890476	Y	1.24953	Y
kars	138.857	139.169	147.632	141.886	140.432	147.881	139.277	142.53	119.606	129.593	107.451	118.883	0.983344	Y	0.025208	N	0.710174	N
rpl13	2174.14	1996.54	2116.66	2095.78	2062.79	2048.73	2091.43	2067.65	1895.07	1900.98	1704.32	1833.46	1.27474	Y	1.38202	N	0.188848	N
snoMBII-202	0	0	0	0	0	0	0	0	0	0	0	0	2.0922	N	1.10815	Y	0.516951	N
snoMBII-202-1	0	0	0	0	0	0	0	0	0	0	0	0	1.297	Y	-1.45353	N	-0.538093	N
si:ch211-261o3.4	0	0.15989	0.0639275	0.0746058	0.122051	0.0559172	0.0516625	0.0765436	0.0675104	0	0.145758	0.0710895	-0.936575	N	2.32637	N	1.02019	Y
zgc:162592	0	0.135668	0	0.0452227	0	0	0	0	0	0	0	0	1.78827	N	-0.320888	N	1.29105	Y
dhx38	12.8304	13.8214	14.1315	13.5944	15.7519	16.6739	16.5005	16.3088	14.1366	14.8469	13.4877	14.1571	0.699306	Y	-0.354365	N	-0.110269	N
marveld3	14.819	16.4502	19.6225	16.9639	15.8971	17.2415	16.0837	16.4074	22.1289	18.667	18.6514	19.8158	0.936682	Y	-0.1186	N	1.07984	Y
ZNF821	4.76458	3.36958	2.60347	3.57921	3.07724	3.24041	3.14249	3.15338	3.27259	2.21686	3.72538	3.07161	-0.228869	N	-0.200798	N	0.764722	Y
myo1ea	41.5672	45.2132	37.7639	41.5148	37.8982	40.364	36.6872	38.3165	29.528	28.0317	27.8037	28.4545	0.879042	Y	-0.044636	N	1.08913	Y
sltm	51.1392	51.5633	54.7084	52.4703	64.2748	62.1248	62.5413	62.9803	87.2266	74.9766	65.0918	75.765	0.720086	Y	0.952746	N	0.418408	N
adam10a	56.2543	57.3894	66.8687	60.1708	57.3216	62.9732	55.9243	58.7397	53.9129	59.7513	52.5133	55.3925	2.04187	Y	0.677149	N	-0.0244349	N
aldh1a2	22.3988	26.3476	27.5271	25.4245	19.73	15.3082	19.9906	18.3429	16.0382	10.9225	21.0704	16.0104	1.09556	N	-0.144929	N	0.180494	N
znf280d	10.2326	9.82986	13.4721	11.1782	10.7061	12.6119	11.1567	11.4916	9.70971	10.1941	11.228	10.3773	-0.169364	N	-0.101105	N	-0.765439	Y
mns1	0.441088	0.561968	0.854835	0.619297	0.535011	0.41108	0.138406	0.361499	0.942316	0.694526	1.56652	1.06779	0.0793891	N	0.0266858	N	-0.136152	N
RFX7 (2 of 2)	6.24729	5.4356	5.57588	5.75292	5.11052	6.13216	6.22822	5.82363	5.65583	3.93185	6.00556	5.19775	-0.738753	Y	0.00910458	N	0.197354	N
NEDD4	58.6098	63.1446	55.2247	58.993	48.8801	49.0649	58.2019	52.049	38.4586	35.8459	50.4276	41.5774	-0.127048	N	-0.613927	N	-0.340081	N
PRTG (2 of 2)	0.0520362	0.0532929	0.0264584	0.0439292	0.101751	0.0456584	0.201903	0.116437	0.113695	0.123811	0.263461	0.166989	-0.416573	N	-0.724544	N	0.0415247	N
PBXIP1	36.9296	34.8107	46.3436	39.3613	54.5495	49.5963	50.1743	51.44	18.0224	26.4034	21.6516	22.0258	-1.06462	N	-0.374764	Y	1.2236	Y
rab27a	208.681	175.64	216.264	200.195	173.651	223	197.972	198.208	134.603	135.283	73.5321	114.473	-0.333239	N	-0.90913	Y	0.330186	N
vrk3	31.7074	23.86	30.1675	28.5783	28.3634	30.4794	24.8243	27.889	22.7252	23.5604	20.5429	22.2762	0.314467	N	1.08329	Y	-0.229726	N
cpsf5	88.8877	84.493	84.1353	85.8387	84.9361	84.0259	81.7634	83.5751	137.318	121.923	127.288	128.843	1.41348	Y	-0.114389	N	-0.286226	N
ogfod1	24.8119	21.6514	29.1904	25.2179	21.464	26.1775	21.173	22.9382	16.0837	15.1211	15.6329	15.6126	-0.344115	Y	0.0740393	N	-0.00494052	N
tradd	36.5116	31.8446	35.1381	34.4981	34.9404	37.1362	34.3529	35.4765	44.5159	53.285	47.0144	48.2718	-0.212186	N	-0.787821	Y	-0.0620902	N
gnao1b	0.466096	0.843307	1.21155	0.840318	0.545083	0.403817	0.987107	0.645336	1.00095	1.04202	0.600052	0.881007	-0.792762	Y	-0.442719	Y	-0.44664	Y
ENSGACT00000020992	0	0	0	0	0	0	0	0	0	0.267679	0.134976	0.134218	-0.504809	Y	0.376273	Y	0.260659	N
thap11	8.41961	10.9273	7.99104	9.11265	8.6322	8.60322	10.0355	9.09031	10.3401	9.67036	7.31761	9.10936	-0.0703668	N	-0.187438	N	-0.303402	N
SLC38A8 (2 of 2)	0	0	0	0	0	0	0	0	0.0861397	0.0732277	0	0.0531225	0.0732214	N	1.00011	Y	0.111064	N
cmtr2	4.93595	4.4097	4.91853	4.75473	6.86103	5.12542	6.32645	6.1043	3.17681	3.38987	4.35897	3.64188	0.696705	Y	0.00415161	N	-0.318703	N
calb2b	0.566233	0.552424	0.209006	0.442554	0	0.245089	0.270926	0.172005	0.142933	0.887274	0.375888	0.468698	0.115216	N	1.06323	Y	-0.0975027	N
got2b	252.94	247.304	225.25	241.831	238.08	194.505	221.312	217.966	139.572	122.817	169.547	143.979	0.744528	Y	0.169673	N	-0.180758	N
slc38a7	23.4206	22.025	25.4817	23.6424	16.5408	16.9779	17.3114	16.9434	11.7413	10.3758	10.748	10.955	0.0721701	N	-0.0496912	N	-0.318109	N
gas8 (3 of 3)	0.131014	0.0626346	0.0633191	0.0856559	0.120017	0.225806	0	0.115274	0.130724	0.17903	0.0592335	0.122996	-0.230449	N	0.446334	Y	0.590636	N
ENSGACT00000021038	0	0	0	0	0	0	0	0	0	0	0	0	0.128225	N	-0.22773	N	-0.617797	Y
STRC	0	0	0	0	0	0	0	0	0	0	0	0	0.362906	N	0.247173	N	0.677302	N
furina	56.0046	54.8601	52.0056	54.2901	67.5448	76.7642	78.127	74.1453	68.0865	56.8978	46.9414	57.3086	-0.370625	Y	-0.960473	N	0.98948	Y
fes	7.7445	8.84209	8.58361	8.39007	11.2523	11.8043	13.2435	12.1	12.4842	21.6148	19.6404	17.9131	-0.28317	N	-0.116028	N	-0.374156	Y
rhcg	136.335	297.525	121.872	185.244	98.8559	183.945	100.763	127.855	75.5934	54.1156	103.545	77.7513	0.873453	Y	0.0171531	N	0.360468	N
CLEC18B	0.4952	0.590095	0.508726	0.53134	0.234167	0.294559	0.162114	0.23028	0.258909	0.439017	0.215087	0.304338	-0.357003	Y	-0.839913	Y	0.515328	Y
ENSGACT00000021071	3.88846	3.79346	2.62744	3.43645	3.1767	2.37197	2.49096	2.67988	4.23492	2.07538	7.78005	4.69678	-0.479445	Y	-0.266047	N	-0.0384254	N
urah	25.5373	20.6183	20.6582	22.2713	7.71634	15.4551	8.79839	10.6566	2.04763	5.80746	8.11632	5.3238	0.24928	N	0.241122	N	0.166808	N
pdcd5	39.7977	37.3041	43.903	40.3349	35.123	26.7512	31.6587	31.1776	43.7418	44.7235	44.5513	44.3389	0.202697	N	-0.652382	Y	0.0574845	N
mvda	15.2335	13.7674	15.1415	14.7141	11.2293	15.1105	11.9909	12.7769	37.6869	25.1463	27.7178	30.1837	-0.485574	Y	-0.0528915	N	0.621385	N
cyba	132.481	115.335	175.635	141.15	130.126	126.9	139.39	132.139	146.548	184.152	157.178	162.626	0.00459293	N	0.19001	N	0.383978	Y
tcf25	34.4332	31.3584	34.4464	33.4127	23.7823	24.6698	23.4742	23.9754	23.9426	21.2012	23.2289	22.7909	0.811395	N	-0.23339	N	-0.420331	N
mc1r	0	0	0	0	0	0	0	0	0.132454	0.111342	0.108989	0.117595	0.150589	N	-0.981321	Y	-0.249947	N
def8	14.5491	12.804	14.9204	14.0912	14.5207	14.6404	12.4063	13.8558	10.8302	12.1287	11.5971	11.5187	-1.40165	Y	-0.0965926	N	0.10363	N
mthfsd	35.696	39.2745	30.7497	35.2401	25.6607	23.8353	23.8657	24.4539	29.75	19.0899	30.3243	26.3881	-0.34654	N	0.116955	N	0.339969	N
emc8	9.25371	15.742	11.1542	12.05	8.5157	10.9726	7.80087	9.09639	13.4631	9.48687	13.5739	12.1746	-1.54202	Y	-1.64565	Y	-0.0596626	N
gins2	4.79269	3.46815	3.994	4.08495	5.24486	5.21844	3.72309	4.7288	18.8499	24.2148	28.0626	23.7091	0.0079725	N	-0.331996	N	-0.165679	N
ENSGACT00000021118	1.31304	1.18465	0.526361	1.00802	0.636422	0.114062	0.627879	0.459454	0.138918	0.478149	0.351291	0.322786	0.172223	N	0.231886	N	-0.275383	N
cmc2	60.0758	61.8487	59.8876	60.604	56.2565	50.6931	46.9308	51.2935	43.4843	49.7261	47.7761	46.9955	-0.190042	N	-0.0243624	N	0.0145192	N
cstf3	16.6035	19.1072	17.2702	17.6603	17.5877	19.3555	17.0678	18.0037	22.7225	23.0695	24.6437	23.4786	0.333885	N	0.609267	Y	4.18963	Y
wt1b	0.168356	0.236666	1.78891	0.731311	0.339073	0.133737	0.0808763	0.184562	0.254399	0	0.50198	0.252126	0.254551	N	0.240032	N	-0.0805528	N
pax6b	0.543964	0.847524	0.982276	0.791255	0.498395	1.38607	1.47817	1.12088	1.12591	1.51278	1.31465	1.31778	4.41943	Y	0.229799	N	-0.991261	Y
immp1l	42.8952	36.0447	38.467	39.1356	29.3548	32.9185	37.5629	33.2787	22.495	24.7596	20.387	22.5472	-0.127664	N	-0.0471116	N	1.3266	Y
MYOM2 (1 of 2)	38.7789	47.713	35.7745	40.7555	44.2473	31.5649	35.6445	37.1522	17.146	10.2113	23.4416	16.933	-0.496404	N	0.494858	N	0.30946	N
si:zfos-1762d12.1	0.15092	0.0737474	0.148904	0.124524	0	0	0.073584	0.024528	0	0	0.394986	0.131662	1.67362	Y	0.347021	N	-0.0547336	N
GBGT1 (3 of 3)	0	0.243144	0.733192	0.325445	16.0798	14.1526	15.2461	15.1595	16.902	31.7118	25.0385	24.5508	0.249398	N	-0.0600623	N	-0.796273	Y
mpc1	0	0	0	0	5.82559	5.28851	5.66394	5.59268	2.98219	5.29102	6.99672	5.08998	0.0325316	N	0.0872652	N	0.325393	N
kbp	13.0141	12.9604	12.1547	12.7097	16.0643	15.0061	14.0806	15.0503	19.979	21.3212	20.2018	20.5007	-0.869899	Y	-0.0736263	N	-0.943034	Y
ENSGACT00000021243	203.893	186.4	172.621	187.638	204.079	131.61	166.383	167.357	228.073	243.925	282.144	251.381	0.129908	N	-0.195485	N	0.546529	Y
vps26a	39.0599	38.0931	38.4638	38.5389	33.7415	39.4763	33.7968	35.6715	45.7425	41.7386	46.2832	44.5881	-0.980615	Y	-0.0375812	N	0.118402	N
supv3l1	17.3783	16.2624	18.0027	17.2145	17.2907	22.5308	18.5302	19.4506	17.004	17.5614	16.7962	17.1205	1.09715	Y	0.550617	Y	-0.458474	Y
hkdc1	0.0529104	0.104358	0.0526471	0.0699718	0.396306	0.596594	0.458672	0.483857	0	0.0481638	0.282374	0.110179	0.259855	N	0.141453	N	0.378124	N
hk1 (1 of 2)	37.1876	33.594	41.1504	37.3107	28.4045	34.305	30.9524	31.2206	29.2987	26.1348	29.4891	28.3075	-0.295568	N	0.162907	N	0.441094	Y
tspan15	88.6784	78.3331	95.0574	87.3563	90.6252	98.6549	93.0591	94.1131	97.2471	95.3615	82.7562	91.7883	0.468606	Y	0.0904822	N	-0.0494833	N
dna2	1.76455	1.92601	1.39626	1.69561	1.16737	1.93559	1.79941	1.63412	2.96202	2.66441	1.922	2.51614	0.246989	N	-0.194105	N	-0.223427	N
zgc:136953	12.3335	10.3041	12.0204	11.5527	12.802	12.6851	12.716	12.7344	11.9106	12.8234	9.97941	11.5711	-0.167745	N	-0.118262	N	0.388574	N
dla	10.963	11.9722	11.1967	11.3773	3.33843	6.46065	3.95772	4.5856	13.6976	8.43549	8.70662	10.2799	-0.528144	N	-0.304717	N	0.663761	N
ppm1g	40.1737	39.6613	39.7552	39.8634	38.8309	45.0905	41.5165	41.8126	40.5426	37.8035	43.9695	40.7719	0.686103	Y	0.29753	N	0.216487	N
pdcd2	10.9007	11.2773	8.15104	10.1097	9.59954	9.82775	9.53769	9.65499	9.43244	9.67795	11.2242	10.1115	1.38363	Y	0.719871	N	-0.284149	N
psmc3	86.0829	88.0619	82.9505	85.6984	84.141	93.3734	83.8025	87.1056	115.752	109.254	117.397	114.134	0.444866	Y	0.228378	N	-1.16571	Y
rab4a	11.3847	9.78851	9.22387	10.1324	8.13164	10.789	10.7365	9.88571	10.6188	8.04285	9.17403	9.27856	0.313608	N	0.597757	Y	-0.22626	N
ENSGACT00000021384	0	0	1.15726	0.385753	0.961084	1.02687	1.04344	1.01046	5.11698	3.7423	10.9807	6.61333	-0.991037	N	0.174676	N	-0.0476452	N
urb2	6.94072	8.10905	6.08568	7.04515	8.05286	9.19247	8.22512	8.49015	7.7448	5.89447	6.94199	6.86042	-0.481045	Y	-0.254785	N	0.234226	N
galnt2	13.9474	12.5927	12.1397	12.8933	16.331	19.7321	16.3091	17.4574	20.9016	16.9258	12.2191	16.6822	0.189576	N	0.237221	N	-0.141803	N
smyd2a	18.8788	19.2458	20.7132	19.6126	21.5432	20.9229	19.847	20.771	23.0578	17.8262	30.5046	23.7962	0.693019	Y	0.458793	N	0.782597	Y
cenpf	2.75051	2.56959	3.41534	2.91181	2.62828	3.1947	2.87832	2.90043	9.40642	13.0121	8.75671	10.3917	-0.28084	N	-0.139037	N	-0.898008	Y
si:ch73-21c1.3	31.6644	27.4751	25.1866	28.1087	16.6425	20.4627	16.8048	17.97	37.8782	27.3491	40.1209	35.1161	1.42424	Y	0.641638	N	-0.456947	Y
gcfc2	28.9492	28.1888	29.6275	28.9218	28.0851	25.3907	23.1218	25.5325	19.0833	19.1291	18.0045	18.739	-1.58192	Y	2.93822	Y	-1.34435	Y
tfb2m	35.5799	34.091	35.9794	35.2168	38.7996	38.1102	34.0562	36.9887	27.0117	22.8007	26.0902	25.3009	-0.804134	Y	-0.683915	Y	0.392117	N
cnsta	15.8539	15.7028	16.2766	15.9444	15.2486	16.4735	13.0234	14.9152	10.8579	13.0067	11.0331	11.6326	-1.25082	Y	-0.347188	Y	0.462287	Y
smyd3	7.06613	5.73255	6.58935	6.46268	7.3861	7.09682	7.76676	7.41656	5.96488	4.65889	4.89259	5.17212	0.000175574	N	0.0935295	N	-0.146079	N
si:dkey-127k13.1	40.4603	38.507	33.8904	37.6192	48.5837	49.1394	46.01	47.911	47.8805	41.1919	50.2426	46.4383	0.414467	Y	-0.391942	N	0.66854	Y
ahctf1	11.2477	12.3246	10.4419	11.3381	14.6012	16.4574	14.0557	15.0381	16.1118	14.0297	12.3629	14.1681	-0.340597	N	-0.04782	N	2.56384	Y
ENSGACT00000021472	19.111	22.157	19.3433	20.2038	26.8814	25.9451	25.5806	26.1357	30.8923	29.5065	25.394	28.5976	0.752715	Y	-0.194518	N	0.142127	N
si:rp71-84d9.1	0.0348063	0.106628	0.0353769	0.0589371	0.102656	0.0916796	0.0670992	0.0871449	0.26896	0.234337	0.130127	0.211141	3.36814	Y	0.0841752	N	-0.939835	Y
kctd3	9.22354	9.92941	13.4012	10.8514	9.98806	9.31452	10.2312	9.84459	7.14318	4.7546	4.5842	5.49399	-0.054468	N	0.804303	N	1.32899	Y
spata17	0.129098	0	0	0.0430327	0	0	0	0	0	0	0	0	-0.461064	Y	-0.196595	N	-0.14522	N
greb1	0.0285773	0.0441776	0.072686	0.0484803	0.0424247	0.0501753	0.0138388	0.0354796	0	0	0.013525	0.00450833	1.4686	Y	0.478771	Y	0.899026	Y
lpin1	6.24495	8.93941	9.22763	8.13733	10.1041	5.21848	6.56167	7.29475	1.89939	2.02693	3.21489	2.3804	-0.254837	N	0.139606	N	0.814814	Y
il4r	11.9365	8.6576	13.7889	11.461	11.0536	13.5829	14.2179	12.9515	17.0015	25.8358	22.9851	21.9408	1.28731	Y	-0.109618	N	-2.107	Y
irf1a	0	0	0	0	0	0.72847	0	0.242823	0.831959	0.659576	0	0.497178	0.646567	Y	0.388281	N	-0.0315201	N
nip7	70.7089	76.4924	67.8141	71.6718	65.3583	69.7751	66.3063	67.1466	54.2926	40.8388	45.1234	46.7516	-3.05933	Y	-0.168247	N	-0.369141	Y
si:ch73-167i17.6	0.246612	0.123225	0.18656	0.185466	0.116183	0.0542113	0.179588	0.116661	0.0637132	0.0554206	0.162642	0.0939253	-0.399954	Y	-0.952338	Y	-0.0192425	N
slc7a9 (1 of 2)	0	0.0947579	0	0.031586	0.173277	0	0.091756	0.0883443	0.0948966	0	0	0.0316322	-0.658935	Y	-0.368434	Y	0.751189	N
slc7a9 (2 of 2)	0.0838251	0	0	0.0279417	0.157181	0.148933	0	0.102038	0.171541	0	0.420781	0.197441	-0.0980812	N	-0.289794	N	0.0389883	N
ZFAND3 (2 of 2)	46.7979	50.8577	44.3315	47.329	42.3578	47.1379	43.0904	44.1954	44.8304	36.4542	44.024	41.7695	1.30613	Y	-0.0788386	N	0.252131	N
MDGA1	0.986427	0.57265	0.839041	0.799373	0.651098	0.438139	0.458646	0.515961	0.562318	0.613196	0.679168	0.618227	0.271581	N	0.554938	N	-0.900536	Y
styx	43.1938	40.6194	37.2512	40.3548	36.8827	44.5892	44.7857	42.0859	32.5095	26.384	27.3637	28.7524	0.206542	N	0.232593	N	1.47721	N
ENSGACT00000021630	14.1881	8.24089	9.03255	10.4872	10.6664	7.33908	9.09112	9.0322	6.4069	13.6696	6.73738	8.93796	-0.561057	Y	-0.0455881	N	0.198978	N
ddx28	3.5789	5.02749	3.92068	4.17569	3.59414	3.62318	4.04435	3.75389	3.53265	3.30759	3.58788	3.47604	1.76695	Y	0.339479	N	0.552104	Y
TLN2 (2 of 2)	1.8486	2.37333	1.52064	1.91419	1.51473	1.91352	1.69644	1.70823	5.60811	3.46189	2.59211	3.88737	0.62228	Y	0.289742	N	0.330934	N
ENSGACT00000028990	0	0	0	0	0	0	0	0	0	0	0	0	1.21616	Y	0.423302	Y	1.06147	Y
tpma	8.94222	6.91965	9.01091	8.29093	5.99646	5.00754	8.05949	6.3545	10.3357	11.8593	7.84776	10.0143	-0.148921	N	0.664058	Y	-0.405443	N
fbxo22	17.9391	17.3325	15.9307	17.0674	14.6917	20.1677	17.6889	17.5161	18.6453	16.2615	15.675	16.8606	0.971466	Y	-0.479855	N	-2.16965	N
C15orf27 (2 of 2)	0	0.183262	0	0.0610873	0	0.0767497	0	0.0255832	0	0.249699	0.0812447	0.110315	-1.44127	Y	-0.0900079	N	0.1139	N
isl2b	0.629212	0.817333	0.583363	0.676636	0.961552	0.450172	0.277524	0.563083	0.375587	0.214932	0.520631	0.370383	-0.624725	N	-1.03582	Y	0.562248	Y
pstpip1b	3.02811	1.7536	2.54706	2.44292	1.76093	1.79416	2.46295	2.00601	3.76025	8.49976	5.98845	6.08282	-0.724733	Y	1.54493	N	0.579687	Y
FRMD5 (2 of 2)	0.26198	0.588499	0	0.283493	0.204482	0.230232	0.0507661	0.161827	0.0569394	0.245919	0.711501	0.33812	1.17726	Y	-0.838633	Y	0.0715174	N
ENSGACT00000028048	0	0	0	0	0	0	0	0	0	0	0	0	0.451038	Y	0.615015	Y	-0.498638	N
tmed3	98.8954	98.6133	82.6005	93.3697	95.7234	105.353	81.5883	94.2216	141.352	137.131	116.115	131.533	0.196027	N	-0.128649	N	0.131686	N
IDH2 (2 of 2)	3.8865	5.56437	3.92719	4.45935	4.99489	7.31416	4.90283	5.73729	5.39608	10.8975	6.11695	7.47018	-0.703776	Y	0.124509	N	-0.240425	N
SEMA4B (2 of 2)	22.6354	21.7131	22.8791	22.4092	24.4765	21.4467	27.9307	24.618	24.3391	24.6249	22.0221	23.662	0.268368	N	-0.205137	N	-0.109017	N
ELL3 (2 of 2)	14.0305	11.9142	13.121	13.0219	13.2172	13.129	14.1729	13.5064	11.13	10.0607	8.82348	10.0047	-0.579115	N	0.136682	N	-0.210839	N
WDR93	0.48917	0.367433	0	0.285534	0.227441	0.108142	0.11907	0.151551	0.124623	0.212841	0	0.112488	-0.241203	N	-0.33869	N	0.956192	Y
SPPL2A	146.95	134.233	153.816	145	129.736	150.235	139.153	139.708	111.42	136.665	114.307	120.797	0.255527	N	-0.132185	N	0.000760483	N
trpm7	28.1427	28.6627	23.7191	26.8415	27.2919	31.038	27.724	28.6846	39.7047	35.0658	34.8787	36.5497	1.04136	Y	0.466365	N	1.14198	Y
unc13c	0.325148	0.367366	0.272331	0.321615	0.126132	0.0414341	0.126385	0.0979837	0.0381368	0.0571667	0.280345	0.125216	0.0851285	N	0.0851701	N	0.724131	Y
SCAMP5 (2 of 2)	0	0.145139	0	0.0483797	0	0	0	0	0	0.176333	0	0.0587777	1.40506	Y	0.0843681	N	0.955043	Y
si:dkey-105e17.1	0.125695	0	0	0.0418983	0	0	0	0	0.386528	0.108157	0.215867	0.236851	3.00882	Y	0.263077	N	-0.484123	N
ubl7b	32.6999	36.3487	37.1686	35.4057	31.287	34.8311	34.7359	33.618	28.1559	29.5553	29.1673	28.9595	1.00096	Y	2.28469	Y	-0.471206	N
CHRNB4	0	0.19685	0.258082	0.151644	0.380783	0.222235	0.0614836	0.221501	0.0714505	0.123305	0	0.0649185	1.16609	Y	0.0459158	N	1.90831	Y
chrna3	0.202311	0.473671	0.424524	0.366835	0.207607	0.508138	0.137681	0.284475	0.0760853	0	0.218345	0.0981434	0.521869	N	1.65021	Y	-1.02814	Y
ENSGACT00000021930	40.098	37.9412	43.937	40.6587	43.8857	40.7198	47.8097	44.1384	78.479	63.4073	20.6566	54.181	1.32414	Y	0.993075	Y	0.280386	N
ugt5f1	43.3387	35.2275	42.4773	40.3478	29.5828	37.7076	41.7765	36.3556	27.3652	35.6382	28.0198	30.3411	-0.10749	N	-0.584168	N	-0.113576	N
nptnb	0.872469	0.339942	1.3455	0.852637	0.675499	0.703864	0.705544	0.694969	1.18971	0.787334	1.61156	1.1962	0.113315	N	0.920651	Y	-1.35352	Y
hcn4	0	0	0	0	0	0	0	0	0	0.0242947	0	0.00809823	-0.167363	N	-0.167071	N	0.624177	N
zgc:101723	23.7782	23.7959	23.7477	23.7739	22.3519	21.1272	20.4437	21.3076	25.5998	20.6204	20.0555	22.0919	-0.491059	N	-0.0537871	N	0.722932	Y
parp6a	0.842185	0.685201	0.812611	0.779999	0.935868	0.315045	0.635879	0.628931	0.496595	0.606216	0.575595	0.559469	0.841819	Y	0.862459	Y	-1.82821	Y
si:dkey-205h23.2	0	0.0888813	0	0.0296271	0.167912	0.147154	0.0800148	0.131694	0.0960456	0.0810307	0.234825	0.1373	2.20637	Y	0.217642	N	-1.30414	Y
RPP25	0.642398	0.22281	0	0.288403	0.209145	0.189503	0.413576	0.270741	0.23597	0	0	0.0786567	-1.37618	Y	1.48344	Y	0.306161	N
DPEP3	4.49545	7.34986	3.38729	5.07753	3.95531	3.45522	3.8887	3.76641	4.8662	6.26444	17.1365	9.42238	-1.61745	Y	0.452023	Y	0.847638	Y
irx3a	28.9679	22.662	32.6915	28.1071	51.1755	36.2332	44.3796	43.9294	36.0232	43.0594	21.2688	33.4505	-0.0384099	N	-0.313316	N	-0.0597324	N
aktip	35.1471	31.586	33.1831	33.3054	31.1976	39.6182	41.1875	37.3344	36.318	35.8333	30.6125	34.2546	0.678359	Y	-0.344571	N	0.226775	N
chd9	31.9249	32.422	30.4722	31.6064	36.3458	37.7006	35.3837	36.4767	28.1084	29.8819	26.737	28.2424	-0.346983	Y	-0.169279	N	0.344375	N
ENSGACT00000022085	73.5187	64.6702	74.9314	71.0401	86.0074	79.9916	86.2068	84.0686	46.6659	70.6612	44.0456	53.7909	0.0790268	N	-0.287251	N	-1.0773	Y
ENSGACT00000022086	84.2959	73.1929	93.6633	83.7174	113.784	92.119	100.994	102.299	65.4173	97.8617	58.5711	73.95	0.63821	Y	-0.147748	N	-0.0188105	N
tox3	5.6488	5.2148	3.30988	4.72449	3.69313	5.25234	3.6598	4.20176	4.5618	4.98033	6.65319	5.39844	-0.401345	N	0.293836	N	1.0092	Y
sall1a	1.23486	1.61488	1.20328	1.35101	0.620621	0.493811	0.888185	0.667539	1.50884	1.16469	2.13707	1.60353	-0.417175	N	0.675951	Y	0.853523	Y
brd7	19.1868	19.8551	23.5508	20.8642	25.2738	27.1155	24.37	25.5864	27.4408	29.3345	32.9735	29.9163	1.88105	Y	-0.398364	N	0.453922	N
colm	2.8554	4.27533	2.78929	3.30667	2.14297	1.48617	1.52422	1.71779	1.64212	1.43902	2.0088	1.69665	1.13383	Y	0.871848	Y	-0.428794	N
slc24a5	0.860661	1.17333	0.35283	0.795607	0.314487	0.353052	0.391394	0.352978	0.282997	0.313564	0.301844	0.299468	0.499134	N	0.280306	N	0.28176	N
CTXN2	0	0	0	0	0	0	0	0	0	0	0	0	-0.324263	N	0.0452123	N	0.456054	N
slc12a1	0	0.0885063	0	0.0295021	0	0.0259663	0.0287257	0.0182307	0	0	0	0	-0.00377791	N	0.104531	N	-1.17872	Y
dut	39.5003	39.4306	43.1343	40.6884	34.7432	42.843	43.5744	40.3869	83.7802	97.5791	71.5145	84.2913	-0.552709	Y	-0.285538	N	0.240809	N
fgf7	9.90727	9.90208	6.44483	8.75139	8.37138	8.84435	7.05264	8.08946	4.47806	7.13736	13.7361	8.45051	-1.11253	Y	-1.00876	Y	0.458433	Y
dtwd1	22.7747	22.1432	25.4488	23.4556	23.7956	26.0788	25.291	25.0551	21.3016	20.3783	18.3837	20.0212	0.495836	N	0.0661812	N	-2.1128	Y
spata5l1	5.52895	5.70071	5.17037	5.46668	5.20299	5.98036	5.34292	5.50876	4.17371	3.11064	3.46657	3.58364	0.37951	Y	0.255027	N	0.393264	Y
ENSGACT00000029270	0	0	0	0	0	0	0	0	0	0	0	0	-2.41319	Y	-0.0789238	N	-0.2617	N
bloc1s6	27.5882	22.9199	20.3104	23.6062	23.6417	18.4351	23.044	21.7069	16.3869	22.7188	20.9277	20.0111	0.301432	N	-0.300383	N	0.104099	N
abhd2a	21.0944	20.8693	24.4791	22.1476	21.8058	20.244	19.9646	20.6715	17.5667	11.41	12.2537	13.7435	-0.221677	N	-0.091832	N	0.358101	Y
ENSGACT00000022326	0	0	0	0	0	0	0	0	0.294633	0.127075	0	0.140569	-0.114312	N	0.0400236	N	0.0277887	N
zgc:77041	43.6142	42.6507	43.5412	43.2687	39.2152	40.8809	43.6755	41.2572	39.0549	43.57	44.0207	42.2152	0.280502	N	-0.218411	N	-0.0523727	N
smad6a	11.1741	15.4883	9.18797	11.9501	6.49346	5.32583	7.33602	6.3851	11.0457	9.54641	15.2897	11.9606	-0.125537	N	0.32096	N	-0.0983438	N
ENSGACT00000022341	4.88035	6.32206	4.00703	5.06981	4.50468	5.33202	4.27509	4.70393	5.04832	6.25346	5.95717	5.75298	-0.354971	N	-0.0775987	N	-0.363488	N
map2k5	7.91411	9.19885	8.0548	8.38925	8.33397	7.97131	7.37746	7.89425	6.94272	6.32293	6.445	6.57022	-0.585983	Y	-0.153326	N	-0.424061	N
SKOR1 (2 of 2)	2.71748	2.46346	3.28518	2.82204	3.0599	2.47826	3.43801	2.99206	3.00627	4.34697	1.55106	2.9681	-0.836254	Y	-0.302598	N	1.78961	Y
PIAS1 (2 of 2)	4.78921	5.46523	4.73072	4.99505	4.07007	3.87014	4.16121	4.03381	4.74859	4.01458	5.36661	4.70993	0.611592	N	-0.487639	Y	0.932284	Y
ENSGACT00000022358	0	0	0	0	0.1146	0	0	0.0382	0.25717	0.106238	0.102792	0.1554	1.10421	Y	-0.472766	N	2.77867	Y
ENSGACT00000022375	42.0199	42.2039	39.398	41.2073	40.1187	35.1367	40.0099	38.4218	36.281	44.2639	36.4281	38.991	2.48331	Y	1.03565	Y	-0.699833	N
sb:cb472	19.6058	23.3779	21.477	21.4869	20.0481	19.8801	22.6318	20.8533	19.6995	18.4786	19.4167	19.1983	1.77462	Y	-0.685395	N	-3.43308	Y
gro1	12.8257	15.3782	11.3735	13.1925	12.2132	12.0708	13.7255	12.6698	18.9347	16.4287	15.5662	16.9765	-0.542949	N	1.55102	Y	-0.695689	Y
anp32a	54.0528	50.5654	58.5871	54.4018	40.5837	46.6667	44.0776	43.776	59.7152	60.4887	60.0794	60.0944	-1.89817	Y	-1.00404	Y	0.548941	Y
itga11a	0.907205	0.664456	0.833072	0.801578	0.883754	0.507865	0.657881	0.683167	1.28085	1.34407	1.62629	1.41707	-0.193797	N	0.156884	N	-0.881866	N
ADAMTS7	1.1839	1.2973	1.15817	1.21312	1.21509	0.946752	0.816548	0.992797	3.1785	1.37177	3.42766	2.65931	0.664209	Y	1.53491	Y	-1.17713	Y
chrna7	90.5617	89.7966	76.7309	85.6964	20.124	22.0055	19.0789	20.4028	8.61417	5.59243	15.811	10.0059	0.130988	N	0.501892	Y	-0.519045	Y
trip4	24.7287	23.1721	26.9107	24.9372	26.1358	26.3589	25.4596	25.9848	22.3681	23.7933	22.25	22.8038	-0.656334	Y	0.115268	N	0.240329	N
znf609	11.2121	11.3136	11.2968	11.2742	10.3315	11.8449	12.3307	11.5024	10.0885	11.1845	11.087	10.7867	-0.676164	Y	1.01285	Y	0.209151	N
GRAMD2 (2 of 2)	0.563886	1.45518	0.4274	0.815489	1.24021	1.48083	0.53011	1.08372	1.66003	1.42653	2.38895	1.82517	0.531318	N	0.5208	N	-1.38882	Y
myo9aa	31.5281	31.599	29.7752	30.9674	33.602	33.2989	36.5516	34.4842	31.7468	31.571	30.2423	31.1867	0.647671	Y	-0.15712	N	-0.192991	N
scamp2l	105.584	93.2379	95.1713	97.9977	110.855	119.241	115.018	115.038	77.0228	74.3795	53.0054	68.1359	-1.08045	Y	0.290988	N	-0.190726	N
bbs4	3.49471	4.09775	3.36821	3.65356	2.94648	3.38484	4.28704	3.53945	4.1393	3.7885	4.44533	4.12438	-0.198843	N	0.43852	N	0.567732	Y
neo1	3.45355	3.75984	3.43661	3.55	3.44577	4.57648	4.50485	4.1757	4.2914	3.95127	3.71922	3.9873	0.174113	N	0.308369	N	-0.761581	Y
snx1b	11.2315	12.277	9.56073	11.0231	13.3068	14.6013	13.8718	13.9266	18.4898	17.8491	16.9624	17.7671	-0.25544	N	-0.00585127	N	0.0113045	N
csnk1g1	17.3616	22.1542	20.1661	19.894	19.3027	22.8619	22.7947	21.6531	24.4124	18.8809	22.1884	21.8272	0.0566592	N	0.364839	N	0.521987	N
rps17	1827.18	1809.72	1796.9	1811.27	1623.73	1575.39	1669.38	1622.83	1360.16	1365.52	1229.73	1318.47	-0.242638	N	-0.823172	Y	0.205057	N
slc22a18	23.7376	22.9319	27.4586	24.7094	18.118	20.3623	27.2955	21.9253	18.3365	20.189	22.5723	20.3659	-0.719829	N	0.818241	Y	0.909574	N
nr2e3	0	0	0	0	0.109438	0	0	0.0364793	0	0	0	0	1.14517	Y	-0.253943	N	-0.0811559	N
STRA6 (2 of 2)	0.107934	0.0550941	0	0.0543427	0.052244	0.190604	0.0526738	0.0985073	0.0582514	0	0.0478335	0.0353616	2.35386	N	-1.24182	Y	-0.132239	N
mpped2a	16.3321	14.8506	11.4924	14.225	14.253	15.6597	13.2798	14.3975	12.436	14.4665	13.4459	13.4495	-0.307308	N	0.940116	Y	0.954166	Y
zdhhc13	50.4748	45.0683	49.129	48.224	53.2385	58.2947	61.9715	57.8349	45.5569	57.4444	40.7178	47.9064	-0.235867	N	1.44429	N	0.34468	Y
NAV2	12.524	11.7544	12.9408	12.4064	11.8609	12.3286	10.2033	11.4643	13.575	9.76791	10.0601	11.1343	1.05949	Y	-0.226152	N	0.0161139	N
htatip2	33.1799	33.8838	32.5078	33.1905	38.6449	45.157	46.3411	43.381	36.0552	36.7048	41.1468	37.9689	1.00653	Y	-0.103628	N	0.201832	N
prmt3	10.8417	9.90857	9.32097	10.0237	10.7741	13.1736	10.6178	11.5218	8.23078	6.76601	6.69145	7.22941	-0.0681451	N	0.105326	N	-0.217833	N
slc6a5	0.0396465	0.120451	0	0.0533658	0	0	0	0	0.0429265	0	0	0.0143088	-0.0133548	N	0.661853	Y	-0.392459	Y
NELL1	0.718117	0.772897	0.361172	0.617395	0.25936	0.724971	0.375601	0.453311	1.28308	0.53443	1.08209	0.966533	-0.306824	N	-0.0842589	N	-0.290557	N
A3GALT2 (2 of 2)	8.9165	19.7841	10.9808	13.2271	18.5023	20.9503	20.5883	20.0136	1.35062	1.47532	2.00946	1.6118	-0.354574	Y	-0.215187	N	0.181584	N
slc35c1	59.0157	63.4018	64.4781	62.2985	83.9413	87.4108	72.7636	81.3719	60.3702	63.8082	60.8581	61.6788	-0.341281	N	-0.0889904	N	0.0657228	N
slc1a2a	0.0605007	0	0	0.0201669	0	0	0	0	0.0665962	0.0567968	0	0.041131	0.965795	Y	0.0378853	N	-0.150915	N
apip	28.1357	19.7688	29.1468	25.6838	55.6564	49.9794	52.793	52.8096	47.9728	47.4997	46.5338	47.3354	0.0496733	N	-0.050724	N	-0.190606	N
sc:d0316	0	0	0.0493677	0.0164559	0	0.0424444	0.0469027	0.0297824	0	0	0	0	-0.99595	Y	0.784212	Y	-0.0276264	N
traf6	18.4164	17.145	22.1389	19.2334	21.8989	22.2353	23.177	22.4371	16.3878	19.9743	17.325	17.8957	-0.227255	N	-0.0160495	N	-0.676507	Y
luzp2	0	0.322333	0.321843	0.214725	0	0.279695	0	0.0932317	0	0.272842	0.273846	0.182229	-0.372298	Y	-0.845035	Y	0.664312	Y
LUZP2 (2 of 2)	0.372341	0.387133	0.254261	0.337912	0.492349	0.217763	0	0.236704	0.138782	0.829684	1.38372	0.784062	-0.708706	Y	-0.0366488	N	-0.092544	N
fibinb	24.4085	30.1464	21.7279	25.4276	11.2068	14.1173	16.7401	14.0214	27.2134	16.5642	34.0519	25.9432	1.45135	Y	-0.344671	N	-0.293672	N
bbox1	11.8941	14.9408	10.4998	12.4449	13.2073	12.8042	13.138	13.0498	6.68043	5.02248	4.52905	5.41065	-0.348308	Y	-0.0321991	N	-0.309395	N
arl14ep	14.9877	14.7125	16.7221	15.4741	17.3603	19.6703	13.4061	16.8122	13.0479	13.7256	14.6517	13.8084	-0.209079	N	0.787034	Y	0.573875	N
TMEM138 (2 of 2)	0.337014	0.367233	0.139337	0.281195	0.168988	0.180524	0.332443	0.227318	0.591837	0.244689	0.296007	0.377511	0.0287658	N	-0.255764	N	-0.263979	N
ddb1	25.2657	27.2062	31.4483	27.9734	22.0805	22.9389	25.8552	23.6249	28.2848	24.4463	24.7543	25.8285	-0.539035	N	0.0845928	N	0.402339	N
taldo1	176.802	208.312	181.205	188.773	166.264	159.07	164.509	163.281	211.928	215.093	248.161	225.061	-0.0658852	N	0.338161	N	1.88915	Y
ENSGACT00000022805	74.7226	69.2741	73.7224	72.573	81.1155	84.464	68.1491	77.9095	35.406	30.8149	27.5964	31.2724	0.531187	N	-1.11291	Y	0.0936486	N
sin3ab	13.727	14.3985	14.8185	14.3147	16.7731	16.601	15.814	16.396	16.7609	16.5809	13.9333	15.7584	0.265092	N	0.198094	N	0.293541	N
hapln1b (2 of 2)	0.177713	2.9752	0.740064	1.29766	0.69713	0.315361	1.21156	0.74135	2.75212	3.90574	16.2523	7.63672	0.401698	Y	0.128848	N	0.365468	N
CDHR5 (5 of 5)	1.50732	2.43965	2.18839	2.04512	1.72175	1.28714	1.67463	1.56117	3.78986	4.42835	3.19081	3.80301	0.642342	Y	-1.62405	Y	0.723668	Y
ENSGACT00000022817	1.7896	2.56607	2.42206	2.25924	1.67008	2.50382	1.97579	2.0499	5.92585	6.57007	4.48606	5.66066	1.03078	Y	0.308049	N	-0.0881043	N
arfgap2	37.3175	39.8443	37.5239	38.2286	39.9384	43.3966	38.5804	40.6385	43.8387	42.0448	40.0738	41.9858	1.38029	Y	0.348801	N	-0.462939	N
cars	16.3591	15.7915	17.1634	16.438	19.5284	22.9658	20.4235	20.9726	17.6759	16.7522	15.4389	16.6223	-0.260972	N	0.665316	N	0.654844	Y
ccnb2 (1 of 2)	0.347388	0.448666	0.358449	0.384834	1.02849	0.833428	0.827443	0.896454	2.02017	3.81148	2.5924	2.80802	1.37717	Y	0.656623	Y	-0.200298	N
DENND4A (2 of 2)	2.80045	3.68232	2.86353	3.11543	1.84776	1.68724	1.43759	1.65753	4.20044	2.54364	4.55774	3.76727	1.4462	Y	-0.172868	N	0.732375	Y
SH2D2A	5.95659	10.9944	2.1962	6.3824	4.16438	4.10086	3.99578	4.08701	11.873	6.10999	12.1398	10.0409	-0.340177	N	1.84011	Y	0.733968	Y
dis3l	5.73347	6.62406	5.325	5.89418	5.83388	5.60622	6.60312	6.01441	6.41475	5.40453	5.68058	5.83329	0.342682	N	0.791361	Y	-0.572792	Y
socs4	0	0.114859	0.114026	0.076295	0.111416	0	0	0.0371387	0	0.646233	0.588757	0.411663	0.677607	Y	-0.139879	N	-0.221765	N
wdhd1	1.63864	1.54865	1.16836	1.45188	1.94016	2.21286	1.55604	1.90302	8.56193	8.06361	8.64315	8.4229	-0.770837	Y	-0.389693	N	-0.0758922	N
gch1	2.57673	0.638633	1.36645	1.52727	0.919015	0.756791	1.14162	0.939142	1.75726	1.09328	2.56181	1.80412	0.119675	N	-0.0563615	N	-0.0524517	N
samd4a	4.17411	3.78468	3.73469	3.89783	3.83072	2.84583	2.95861	3.21172	5.35055	4.9256	6.37316	5.54977	0.0808116	N	-0.198045	N	2.23774	Y
pacsin3	17.7115	18.5363	20.7808	19.0095	23.1701	21.1789	20.5236	21.6242	24.9901	23.1006	20.7682	22.953	-0.296978	N	0.341441	N	-0.325154	Y
tnni2b.1	0.412982	0	2.26451	0.892497	0.396055	0.179132	0.194461	0.256549	0.669404	1.92872	0.959632	1.18592	1.96672	Y	0.156704	N	0.950234	Y
aph1b	73.2631	70.0426	67.7694	70.3584	85.9418	89.1876	83.8787	86.336	83.4059	88.9112	85.5063	85.9411	-0.112358	N	-0.244526	N	0.492424	Y
OTOG	0.042552	0.0129709	0.012763	0.022762	0.0499141	0.0213601	0.0117762	0.0276835	0.0142499	0.0357671	0.0112392	0.0204187	-0.0674623	N	-0.27102	N	-0.0331544	N
MYOD1 (2 of 2)	7.00944	5.6749	3.61418	5.43284	14.9546	9.80494	9.72882	11.4961	8.76012	4.49265	9.95691	7.73656	0.627827	Y	0.212796	N	0.679629	Y
ENSGACT00000023009	1.27194	0.75998	3.33371	1.78854	64.5376	67.417	59.2962	63.7503	23.7768	28.8553	44.5042	32.3788	-0.155635	N	-1.0177	Y	-0.208157	N
c1qtnf4	0.524154	0.674878	0.221469	0.4735	0.326221	0.277108	0.0996039	0.234311	0.37853	0.7383	0.101178	0.406003	1.82469	Y	0.135403	N	0.19576	N
hddc3	67.2185	68.187	72.8118	69.4058	76.6133	69.1998	64.9644	70.2592	83.2749	83.7087	82.7469	83.2435	-0.428797	Y	-0.12248	N	-0.494846	N
mfap1	34.2791	36.8064	38.4129	36.4995	38.3491	37.4466	35.0272	36.941	42.804	42.3689	42.1747	42.4492	0.0891741	N	1.14506	Y	-0.123707	N
SERINC4	0.681613	0.866349	2.42163	1.3232	0.759112	0.533617	0.367093	0.553274	0.257481	0.36017	0.349903	0.322518	-0.193917	N	-0.220641	N	0.430527	Y
tubgcp4	10.1909	10.7762	8.21249	9.72653	9.47836	10.1412	10.7706	10.1301	10.0857	10.1298	11.8041	10.6732	-0.178466	N	-0.106586	N	-0.157504	N
map1aa	0.0895593	0.0263881	0.0392361	0.0517278	0.0130178	0.0220176	0.0365717	0.023869	0.102902	0.0774629	0.183954	0.12144	-0.572717	Y	0.300929	N	0.891061	N
psma4 (2 of 2)	138.513	139.78	146.841	141.711	113.738	122.312	132.11	122.72	185.934	185.082	177.055	182.69	-0.243228	N	-0.0547589	N	-2.97888	Y
rbpms2b	4.59466	7.70532	4.9841	5.76136	4.19702	4.51277	3.33154	4.01378	2.29688	0.80739	4.96683	2.69037	-0.963686	N	-1.00324	Y	0.158978	N
cpeb1b	0.0653038	0.140139	0.138783	0.114742	0.270034	0.11625	0	0.128761	0.226354	0.189603	0.722996	0.379651	-0.280774	N	-0.0857237	N	-0.224652	N
pole3	21.6175	19.5894	23.9245	21.7105	15.8295	23.8177	19.4562	19.7011	27.9263	31.8266	27.1334	28.9621	-0.0975627	N	-1.85475	Y	0.11999	N
KCNG4 (3 of 3)	1.03905	2.21887	0.788173	1.3487	0.611116	0.397735	0.577122	0.528658	2.0881	1.37377	1.70885	1.72357	-0.0225433	N	2.69811	Y	0.0473094	N
trpm1a (1 of 2)	0	0	0	0	0.0342168	0.0593683	0	0.031195	0.116271	0.0677865	0.130989	0.105015	0.67471	Y	-0.256541	N	-0.456819	N
ENSGACT00000028326	0	0	0	0	0	0	0	0	0	0	0	0	0.444387	N	0.202108	N	0.0440251	N
trpm1a (2 of 2)	0.126274	0.128878	0	0.0850507	0	0	0	0	0.278849	0	0.114749	0.131199	-0.719093	Y	0.554719	Y	-0.274443	N
hsd11b2	23.5058	26.023	23.4179	24.3156	21.6287	13.7342	18.9738	18.1122	9.33928	11.7451	8.18752	9.7573	-0.273801	N	0.397078	N	0.143414	N
idh3a	106.215	106.592	108.599	107.135	101.155	105.511	97.596	101.421	103.106	78.7501	95.0588	92.305	0.436628	N	-0.262274	N	0.0607309	N
ENSGACT00000023194	7.24594	9.25761	7.44214	7.9819	10.083	9.05933	11.5756	10.2393	7.11141	5.30792	8.34639	6.92191	0.30643	N	-0.317827	N	0.718882	Y
ENSGACT00000023220	19.0964	15.9448	14.8282	16.6231	10.5936	10.4111	13.2386	11.4144	32.1091	19.1418	18.9589	23.4033	-0.408708	N	0.711071	N	0.441258	N
gpatch1	21.2756	21.3763	23.1144	21.9221	24.6823	23.7655	22.2547	23.5675	19.7113	20.184	20.258	20.0511	1.10457	Y	0.163016	N	0.316542	N
nob1	87.5426	80.7135	89.533	85.9297	75.0701	81.943	78.8503	78.6211	65.9763	56.282	64.5058	62.2547	0.948315	Y	-0.469438	N	-0.374832	Y
katnb1	11.9858	12.5965	10.9104	11.8309	17.3395	14.9148	12.4011	14.8851	12.9462	15.0372	14.794	14.2591	0.217375	N	0.385688	Y	0.104665	N
anxa2b	4.56611	5.95625	7.45193	5.99143	4.29683	3.88973	4.62777	4.27144	5.30307	3.78959	4.3926	4.49509	-0.174025	N	0.507057	N	0.021858	N
rnmt	29.556	27.1339	25.8509	27.5136	31.3281	33.2514	31.6776	32.0857	24.6583	27.6957	27.3715	26.5752	0.241194	N	-0.099167	N	-0.0514154	N
ENSGACT00000023317	4.66834	2.8265	6.20999	4.56828	4.34676	3.26454	4.60429	4.07186	1.38715	6.45491	0.353799	2.73195	0.24169	N	0.0735512	N	-0.229326	N
zgc:171298	23.8433	27.5766	29.6515	27.0238	29.3289	27.5115	25.9165	27.5856	24.9715	29.3578	24.7305	26.3533	-0.151879	N	0.13653	N	-0.286056	N
ENSGACT00000023339	0	0	0	0	0	0	0	0	0	0	0	0	-0.418591	Y	0.219832	N	-0.0634246	N
gyltl1b	9.55787	8.67876	10.0518	9.42948	7.24438	6.98621	8.14874	7.45978	10.9923	7.71911	11.6463	10.1192	-0.338552	N	-0.100464	N	0.18549	N
zgc:100927	36.8203	38.7034	32.5647	36.0295	40.7015	40.2886	42.1621	41.0507	40.777	36.6058	41.7293	39.704	0.231093	N	-0.189265	N	5.78182	Y
agrp	0	0	0	0	0	0	0	0	0	0	0	0	0.196332	N	-0.0524967	N	-1.07175	Y
KIAA1199	5.29611	5.25424	6.83601	5.79545	5.54603	4.36546	6.57354	5.49501	1.54422	1.30124	2.50935	1.78494	4.43306	Y	0.294518	N	0.286133	N
abhd17c	11.8115	12.3947	10.9711	11.7258	13.2083	15.9589	15.7911	14.9861	14.4534	10.7514	12.4634	12.5561	-0.808467	Y	0.0108419	N	0.0331516	N
arnt2	5.68752	6.91671	7.44615	6.68346	5.27915	4.21993	6.22294	5.24067	7.63549	3.75848	5.77526	5.72308	0.383376	Y	-1.34875	Y	1.45179	N
fah	20.7596	17.0748	18.3599	18.7314	12.8681	7.60938	13.6724	11.3833	44.4844	21.0971	47.7988	37.7934	2.72273	Y	0.263282	N	-0.448753	Y
chsy1	5.03387	6.18598	4.20457	5.14147	3.06642	3.26178	2.84066	3.05629	5.05001	5.09071	4.62951	4.92341	-0.164738	N	0.097243	N	0.0630635	N
vimp	62.1421	53.7826	63.2565	59.7271	50.5648	52.6277	52.0081	51.7335	43.122	46.8445	46.2301	45.3989	-0.447848	Y	-0.35746	N	0.30875	N
snrpa1	67.7366	62.0586	59.4101	63.0684	70.2837	80.2176	68.4419	72.9811	77.3685	76.2207	79.4868	77.692	0.0553088	N	-1.61652	N	0.118858	N
ANO9 (2 of 2)	92.3084	88.7542	94.929	91.9972	87.3555	87.1682	99.4243	91.316	55.4344	63.3816	49.5626	56.1262	0.0257457	N	0.000904869	N	-0.449826	N
zgc:153225	31.5698	31.712	31.5591	31.6136	25.0229	32.6575	30.0502	29.2435	32.7013	28.5657	28.5419	29.9363	0.776469	N	-0.00775466	N	0.0890314	N
spg21	46.8821	40.1659	51.3465	46.1315	39.3831	44.5561	51.3022	45.0805	36.3603	43.9382	43.611	41.3032	-0.0517	N	-0.283005	N	-1.18236	Y
TRIM14 (60 of 75)	12.0277	11.0631	16.3797	13.1568	12.9631	13.1929	5.57682	10.5776	1.14888	1.52777	1.57637	1.41767	0.740077	N	0.657611	N	0.219723	N
ENSGACT00000018718	0.306317	1.93809	0.751047	0.998485	4.48369	0.662296	4.13898	3.09499	0.151565	0.265924	0.266162	0.227884	-1.16672	Y	0.398126	N	-0.227882	N
uqcrfs1	185.325	194.611	183.782	187.906	165.445	141.771	153.626	153.614	225.199	201.442	257.199	227.947	-0.142593	N	0.651046	N	1.72683	Y
ENSGACT00000018756	0	0	0	0	0	0	0.311029	0.103676	0	0	0	0	0.0763865	N	0.0156354	N	0.213331	N
oraov1	39.6517	33.0201	31.5591	34.7436	47.4773	49.0284	49.1605	48.5554	55.6444	44.9066	48.6069	49.7193	1.32717	Y	-0.362316	Y	0.0697286	N
ENSGACT00000029350	0	0	0	0	0	0	0	0	0	0	0	0	-0.044213	N	0.304269	N	0.419639	N
POGK (1 of 3)	0	0	0	0	0	0	0	0	0	0	0	0	-0.0664061	N	-0.399665	N	-0.0480513	N
TSHZ3 (2 of 2)	1.62384	2.6198	1.27746	1.84037	1.29948	1.61361	0.925464	1.27952	1.61427	2.58662	2.64903	2.28331	0.649628	Y	-0.257544	N	-0.705413	Y
ENSGACT00000018858	0.0107248	0	0.010968	0.00723093	0.0109081	0	0	0.00363603	0.0124246	0	0.0208699	0.0110982	0.15571	N	-0.136135	N	-0.318763	N
MTSS1L (2 of 2)	1.54454	2.08488	1.41868	1.6827	1.19289	0.800744	1.2833	1.09231	2.39691	1.211	3.08921	2.23237	-0.542828	N	0.229989	N	-0.16891	N
MMP15 (2 of 2)	8.34611	8.85678	11.5658	9.58956	11.7338	14.4994	15.6334	13.9555	7.68374	8.85847	8.46919	8.33713	-0.204762	N	0.203761	N	-2.0037	Y
slc7a6	1.08254	0.571732	0.723154	0.792475	0.160619	0.270217	0.149349	0.193395	1.10218	0.305437	0.36972	0.592446	-0.114349	N	0.162585	N	0.119246	N
gpr56 (2 of 2)	1.16317	0.742969	2.1314	1.34585	2.61305	1.53233	2.86575	2.33704	5.06183	5.69959	4.51425	5.09189	-0.736084	Y	0.114001	N	0.284641	N
syap1	75.1755	72.3658	79.0082	75.5165	82.5682	81.6319	71.8792	78.6931	71.8426	76.3852	68.7907	72.3395	0.169497	N	0.0545603	N	-1.68179	Y
adamts18	5.59697	4.67184	7.11537	5.79473	7.74247	6.62308	6.70625	7.02393	11.8039	9.98058	7.68912	9.82453	0.19574	N	1.26762	Y	0.00321047	N
tssk6	0	0	0	0	0	0	0	0	0	0	0	0	-2.20191	Y	0.0502504	N	-0.263896	N
cx36.7	0	0	0	0	0	0	0	0	0	0	0	0	-0.0317187	N	-0.0889012	N	0.636767	Y
lmnl3	1.35867	1.42026	1.11736	1.29876	0.8108	0.868216	0.548477	0.742498	0.957886	0.990115	1.41033	1.11944	0.178995	N	-0.520119	N	-1.40358	Y
zgc:153993	52.1585	52.0047	60.881	55.0147	54.8644	54.4347	59.7124	56.3372	62.7089	52.7839	49.556	55.0163	0.34153	N	-0.0349292	N	-0.410806	N
ASTL (8 of 13)	0	0	0.0908231	0.0302744	0	0	0	0	0	0.0913427	0	0.0304476	0.296738	N	0.442891	N	-0.390489	Y
ASTL (9 of 13)	0	0.385611	0	0.128537	0	0	0.353912	0.117971	0	0.116409	0.114148	0.0768523	-0.142308	N	-0.295237	N	0.292119	N
ASTL (10 of 13)	33.2513	26.6435	22.2234	27.3727	10.9812	6.62748	26.6176	14.7421	98.9701	106.146	115.396	106.837	-0.223196	N	1.26127	Y	-0.122197	N
ankdd1a	4.62576	5.05741	5.60257	5.09525	15.2681	33.6116	17.8875	22.2557	5.24528	4.78651	0.750404	3.59406	-0.207057	N	0.187611	N	-0.955526	Y
PLEKHO2	4.91668	6.89974	5.17594	5.66412	4.8711	6.37669	5.92391	5.7239	8.28034	9.58201	10.1239	9.32875	0.0263087	N	0.183431	N	0.469793	N
plekhf1 (2 of 3)	0.156911	0.990364	0.655218	0.600831	1.891	1.94671	0.765617	1.53444	0	0.145265	0	0.0484217	0.146321	N	-0.26581	N	0.304212	N
plekhf1 (3 of 3)	0	0	0	0	0.501802	0.109933	0.845106	0.485614	0.139635	1.04192	0.680164	0.620573	-1.25459	Y	0.268518	N	-1.49735	Y
pop4	96.3348	96.262	96.3461	96.3143	19.9714	27.1014	21.3062	22.793	19.7682	36.2969	25.8089	27.2913	0.233873	N	-0.299065	N	-0.0867704	N
tpcn2	35.061	32.3181	32.9394	33.4395	33.8994	37.7328	30.5084	34.0469	28.1759	31.1356	26.5866	28.6327	0.258331	N	-0.235921	N	-0.313534	N
nadsyn1	11.4326	10.8431	10.9465	11.0741	9.31101	7.39088	10.5903	9.0974	8.85833	7.97594	7.44455	8.09294	-0.684028	N	-0.0458802	N	-0.107722	N
DOK4	4.42563	12.5564	4.53876	7.1736	3.66731	4.02196	2.87203	3.52043	5.14961	5.32658	8.73918	6.40512	0.624398	N	0.813317	N	-0.165937	N
ccdc102a	3.96237	3.93331	4.34206	4.07925	4.26781	4.11907	3.39258	3.92649	4.31268	3.14584	4.83072	4.09641	-0.399189	N	0.711168	Y	0.231394	N
ENSGACT00000019231	0	0	0	0	0	0	0	0	0	0	0	0	0.154211	N	-0.0856557	N	0.0742866	N
rbb4l	20.7217	20.9429	22.0987	21.2544	27.326	31.137	26.3363	28.2664	41.7714	38.2115	39.0401	39.6743	-0.255436	N	0.261934	N	0.799355	Y
ENSGACT00000019263	0	0	0.362965	0.120988	0.174527	0	0.171698	0.115408	0.96175	0.994204	0.819389	0.925114	0.256175	N	-0.0894995	N	-1.57219	Y
lsm14ab	24.7451	22.9096	21.4551	23.0366	22.2505	22.6305	24.5996	23.1602	22.4941	25.1651	23.0469	23.5687	-0.0674461	N	0.0247817	N	-0.19226	N
KCTD15	4.62606	7.61242	5.04879	5.76242	3.22621	2.70077	4.93865	3.62188	7.03068	5.78121	10.1435	7.6518	0.911067	Y	-0.141733	N	0.310198	N
ENSGACT00000019329	0.705706	1.03317	0.712561	0.817146	1.61184	1.30764	1.37986	1.43311	3.62408	3.14342	2.9288	3.2321	0.169391	N	0.111712	N	0.300266	N
LRRC49	0.326825	0.168143	0.419687	0.304885	0.39935	0.0721384	0.158455	0.209981	0.535841	0.232506	0.408825	0.392391	-0.2205	N	1.74158	Y	-0.103002	N
tm2d3	45.078	42.7336	47.7316	45.1811	40.3578	41.8946	45.6279	42.6268	43.1589	44.9474	46.5197	44.8753	0.958179	Y	-0.0282394	N	-0.227596	N
tarsl2	22.0229	27.4068	17.538	22.3226	15.0725	16.1728	15.1841	15.4765	8.94972	8.37825	10.2865	9.20482	0.419678	N	0.647981	Y	-0.0930277	N
cplx3b	0.194615	0.581891	0.193771	0.323426	0	0	0.181765	0.0605883	0.20667	0.533797	0.701418	0.480628	-0.303257	N	0.119412	N	1.23119	Y
CSK (2 of 2)	49.1808	46.51	44.3795	46.6901	54.1588	47.6605	46.2326	49.3506	48.7698	52.2598	55.5805	52.2034	0.0694484	N	-0.200255	N	0.140093	N
EDC3 (2 of 2)	4.42554	4.39608	4.09914	4.30692	6.35684	4.53213	6.2798	5.72292	5.42907	4.62315	5.64687	5.23303	0.0605939	N	0.297045	N	-1.10273	Y
cyp1a	10.5694	21.1982	15.4369	15.7348	37.0917	16.1933	15.7726	23.0192	20.8516	18.4023	30.1328	23.1289	4.95543	N	0.153622	N	1.87235	Y
ENSGACT00000019434	0.939478	1.95216	2.09719	1.66294	0.915356	0.830477	0.4507	0.732178	1.0082	0.849053	0.833996	0.897083	0.200295	N	3.72424	N	-0.194229	N
ENSGACT00000019437	0	0	0	0	0	0.39857	0.215711	0.20476	0	0	0	0	0.0190202	N	0.0602026	N	0.160776	N
cox5ab	535.343	570.862	557.334	554.513	464.208	425.81	434.709	441.576	459.344	374.381	510.776	448.167	1.8352	Y	1.12175	Y	-0.852939	Y
snap25a	0.876922	1.54305	1.64685	1.35561	1.9276	0.751679	1.10924	1.26284	1.2272	2.00375	0.978141	1.40303	-0.348218	N	-0.0371483	N	0.204056	N
lrrc28	13.8829	13.7889	14.0961	13.9226	16.2246	18.4766	18.1494	17.6169	11.6802	11.418	9.37101	10.8231	-0.0250582	N	-0.153989	N	-0.0756676	N
igf1rb	3.06008	3.67079	3.45929	3.39672	4.49909	3.33474	4.29345	4.04243	3.20633	4.16374	3.20717	3.52575	-0.796784	Y	-0.185834	N	0.59592	Y
mespaa	0	0	0	0	0	0	0	0	0	0	0	0	0.0224931	N	0.0561557	N	-0.183931	N
sv2ba	0	0	0	0	0	0	0	0	0	0	0.0430801	0.01436	-0.194879	N	-0.181562	N	-1.08564	Y
ntrk3b	0.0700141	0.118872	0.177517	0.122134	0.275771	0.103531	0.101109	0.160137	0.104093	0.10218	0.295766	0.167346	0.996961	Y	-0.119211	N	0.522398	Y
mrpl46	11.534	13.585	12.3196	12.4795	10.3753	14.5789	11.2601	12.0714	21.5853	17.4263	16.4519	18.4878	-0.42919	Y	0.401041	N	0.853105	Y
PDPR	15.2275	16.2476	18.0633	16.5128	21.4647	22.2033	20.7496	21.4725	17.946	17.0317	16.2379	17.0719	-0.847379	Y	-0.245259	N	-0.0372356	N
pnoca	0	0	0	0	0	0	0.105986	0.0353287	0	0	0	0	0.6589	Y	0.238258	N	-0.222336	N
hmbox1a	8.0801	6.60465	5.67666	6.78714	5.8201	8.71615	5.75013	6.76213	9.60327	7.87571	7.88013	8.45304	0.641713	Y	0.136502	N	-0.638416	Y
tdp1	9.01129	8.4033	9.12348	8.84602	8.33939	9.08377	6.82191	8.08169	9.68315	10.9264	8.11511	9.57489	-0.177217	N	-0.211392	N	0.447689	Y
mctp2b	77.9356	72.8839	87.6589	79.4928	89.9954	96.8759	86.3076	91.0596	60.2341	70.2813	57.6977	62.7377	-0.0721911	N	-0.139982	N	-0.745514	Y
MEF2A (2 of 2)	6.39524	5.18362	4.03491	5.20459	3.76373	5.18979	4.94143	4.63165	6.40453	5.76099	6.54572	6.23708	-0.408806	Y	0.150145	N	0.146499	N
abcc12	0.223302	0.0608825	0.0607787	0.114988	0.0193574	0.0353112	0.0195725	0.024747	0	0.0189615	0	0.0063205	0.559023	Y	0.22961	N	0.00813431	N
ENSGACT00000019660	3.07447	2.42846	2.03357	2.51217	2.25721	1.5205	2.05088	1.94286	3.30038	3.76574	4.48792	3.85135	-0.745161	Y	0.111334	N	1.61305	Y
cep89	1.72823	1.78012	1.51532	1.67456	0.894081	0.92853	0.721611	0.848074	0.659858	0.876591	1.00981	0.848753	0.177019	N	0.000352098	N	-0.588733	Y
rhpn2	59.6335	63.7095	55.472	59.605	62.9055	76.246	76.3124	71.8213	39.9038	38.5758	37.7774	38.7523	-0.357265	Y	0.03052	N	0.272028	N
LRP3	2.19764	3.01296	2.12626	2.44562	1.76398	2.21006	2.121	2.03168	1.78782	2.65167	2.86724	2.43558	1.22861	Y	-0.3654	Y	-0.167578	N
dnaja2	111.515	113.741	111.279	112.178	100.604	134.147	105.355	113.369	74.3335	78.1215	69.6176	74.0242	-0.515401	Y	-0.384447	N	-0.90315	Y
NETO2 (2 of 2)	0.736286	0.561326	0.436121	0.577911	0.239245	0.427567	0.293881	0.320231	0.468197	0.286894	0.167584	0.307558	0.363984	Y	0.0733326	N	1.81945	Y
ITFG1	21.3159	18.2782	23.2464	20.9468	20.2937	28.6225	22.7469	23.8877	13.3148	14.4682	12.4404	13.4078	-0.713549	N	0.0919559	N	-0.120026	N
KIAA0355	9.48696	10.3133	9.60607	9.80211	11.2467	12.5705	11.9612	11.9261	9.34406	8.34441	9.14407	8.94418	1.77641	Y	-0.545971	N	1.44522	N
wtip	1.31027	4.90859	3.10989	3.10958	2.23496	2.30601	2.1017	2.21422	1.86516	2.36163	5.65206	3.29295	-0.68447	Y	0.21868	N	0.11119	N
sdr42e1	7.98449	7.64041	6.3549	7.3266	8.58951	7.20711	6.94427	7.5803	7.79562	7.342	7.37324	7.50362	2.52505	Y	0.705603	Y	-0.240914	N
ENSGACT00000019791	0	0	0.243951	0.081317	0	0	0	0	0	0	0.199957	0.0666523	-0.0607209	N	0.0593049	N	0.265992	N
ENSGACT00000019792	0	0	0	0	0	0	0	0	0	0.152532	0.301782	0.151438	1.46758	N	0.0223564	N	0.886098	Y
lysmd2	24.6663	21.4847	24.1224	23.4245	26.7389	21.3836	26.41	24.8442	29.414	24.4374	24.5769	26.1428	0.0487494	N	-0.0624408	N	0.333308	N
usp8	31.8901	31.0772	33.5838	32.1837	32.6225	34.9314	32.3856	33.3132	24.9131	27.5403	23.5851	25.3462	-0.09215	N	0.148763	N	0.128047	N
slc27a2a	4.63146	5.00156	3.53325	4.38876	0.150628	0.325889	0.103412	0.19331	0.547654	0.287313	0.793795	0.542921	0.509189	Y	0.243197	N	0.267327	N
zgc:158482	30.2115	22.7301	26.7788	26.5735	10.0101	8.87458	12.2838	10.3895	11.5481	10.2291	14.957	12.2447	0.624958	Y	-0.261141	N	1.00177	Y
FSD2	26.2546	34.36	21.4925	27.369	21.9097	20.2735	20.5785	20.9206	13.9753	14.1708	13.5041	13.8834	0.556073	Y	0.222766	N	-0.202798	N
HOMER2	49.8976	46.9426	44.5659	47.1354	38.9587	50.6878	39.5559	43.0675	38.9485	43.5976	43.2512	41.9324	0.0974762	N	-0.0305703	N	-0.871671	Y
BTBD1	24.7858	23.3125	22.8377	23.6453	27.3188	26.0658	25.2186	26.2011	23.8343	18.9376	22.2598	21.6772	0.546975	Y	0.279648	N	0.581031	Y
ENSGACT00000019922	13.8024	13.3156	14.0554	13.7245	9.59003	8.37341	8.00947	8.65764	21.6573	20.5089	31.2744	24.4802	0.745674	Y	-0.256095	N	-0.0426842	N
ppef1	0.536055	0.200724	0.201291	0.31269	0.0325442	0.317217	0.0964742	0.148745	0.503975	0.0947849	0.214103	0.270954	0.184921	N	0.387719	N	-0.585057	Y
cdkl5	0.0532833	0.0560525	0.0546674	0.0546677	0.110077	0	0.0254962	0.0451911	0.0625815	0.0272563	0.131523	0.0737869	-1.4892	Y	-0.617526	Y	0.976457	Y
NHS (2 of 2)	1.03615	1.26087	0.827856	1.04163	0.697039	0.740068	0.835879	0.757662	0.966963	0.928883	0.462214	0.78602	0.345256	N	-0.235775	N	0.906064	Y
ENSGACT00000019970	6.64524	3.0082	4.05348	4.56897	6.28988	6.49409	6.81219	6.53205	6.42915	10.0361	5.80732	7.42419	-0.194978	N	-0.152293	N	-0.212221	N
grpr (2 of 2)	0.106172	0	0	0.0353907	0	0	0.103041	0.034347	0	0	0	0	-0.521483	N	0.0635741	N	0.166042	N
PRSS23	15.0438	16.9804	14.0523	15.3588	23.3597	14.523	15.4001	17.7609	18.0975	11.7791	19.217	16.3645	0.885896	Y	-0.0905611	N	0.111888	N
CCDC81	4.22517	4.98727	5.71002	4.97415	6.9686	6.36436	6.32236	6.55177	2.19249	3.20843	3.75824	3.05305	0.559516	Y	2.42162	N	-0.0470951	N
pcnp	43.0755	45.7264	53.6321	47.478	53.2305	51.0785	50.319	51.5427	50.9265	47.275	48.0995	48.767	-0.194995	N	-0.346548	N	1.30912	Y
fn1b	39.6337	37.2969	37.9724	38.301	34.4808	42.1109	29.411	35.3342	16.29	19.6339	26.4154	20.7798	-0.233983	N	0.0172259	N	-0.152199	N
psmd14	56.9218	63.2176	61.9059	60.6818	52.562	57.7725	50.5248	53.6198	93.4292	81.4268	83.3573	86.0711	-0.346554	N	-0.400025	Y	0.27853	N
march7	24.8132	24.5029	26.8481	25.3881	29.975	34.6799	27.3797	30.6782	22.0297	23.157	24.5078	23.2315	0.157993	N	-0.458443	N	0.165175	N
ENSGACT00000029292	0	0	0	0	0	0	0	0	0	0	0	0	1.99957	Y	0.205088	N	-0.0605133	N
tanc1a	0.372474	0.295553	0.194531	0.287519	0.062639	0.0826785	0.121002	0.0887732	0.106275	0.0301081	0.028792	0.0550584	-0.309976	N	0.690448	Y	-0.140157	N
gtf2f2a	38.7204	34.3962	42.2364	38.451	27.665	31.9244	29.2313	29.6069	53.3797	42.8476	42.5298	46.2524	0.599451	Y	-0.157778	N	0.421599	N
gpalpp1	22.0531	19.4417	20.3344	20.6097	19.4152	25.263	22.8177	22.4986	26.0989	24.8329	27.5048	26.1455	0.277662	N	0.320921	N	0.260617	N
ENSGACT00000020147	0.21915	0.220191	0	0.146447	0.197958	0	0	0.065986	0	0	0	0	-0.0635375	N	0.112486	N	-2.30702	Y
tdrd3	21.1811	18.6559	21.9541	20.597	21.9545	21.2815	22.1597	21.7986	17.5221	20.0937	18.4711	18.6956	0.488024	N	-0.00302412	N	0.14499	N
ENSGACT00000029307	0	0	0	0	0	0	0	0	0	0	0	0	0.927269	Y	0.628181	Y	-0.80731	Y
pcdh17	2.72905	3.56395	2.92224	3.07175	3.22509	3.0116	3.41998	3.21889	3.40126	4.71146	7.24667	5.1198	0.254471	N	0.50567	N	-0.225218	N
ENSGACT00000020186	57.9096	47.4749	52.5635	52.6493	46.6544	48.8542	47.5451	47.6846	34.3231	27.3522	34.0389	31.9047	-2.8783	Y	-0.00614592	N	-0.513722	Y
blzf1	19.5803	17.8709	18.2057	18.5523	16.1352	19.4382	15.9082	17.1605	22.1219	22.4807	17.0725	20.5584	-0.18715	N	-0.571285	Y	-0.141531	N
ENSGACT00000020211	0.429152	0.553622	0.840051	0.607608	4.97501	0.248276	0.278082	1.83379	5.37495	6.00504	6.19847	5.85949	-0.21573	N	-0.33214	N	-0.165429	N
si:ch73-244f7.4	10.7304	9.92037	10.5132	10.388	13.3197	13.7502	14.8226	13.9642	14.9249	13.2554	14.5659	14.2487	0.784007	N	0.591579	Y	-0.64849	N
TMEM255B	0.107959	0.115011	0	0.0743233	0	0	0	0	0	0	0	0	-0.537288	Y	1.00922	N	-1.03918	Y
grk1a (2 of 2)	0	0	0	0	0	0	0	0	0	0	0	0	-0.0195029	N	-0.0235658	N	-0.0340525	N
tmco3	31.809	29.4896	29.3931	30.2306	29.4741	38.4187	25.4239	31.1056	23.0261	24.3038	18.1755	21.8351	0.0422588	N	0.122028	N	1.79233	Y
LAMP1 (2 of 2)	29.7621	30.3429	26.4105	28.8385	33.6085	31.7103	30.2275	31.8488	31.7481	29.8954	38.0065	33.2167	-0.361044	N	0.207688	N	0.215439	N
cul4a	45.6557	43.6342	49.5735	46.2878	50.5491	52.7058	48.2777	50.5109	46.6372	43.6626	47.0595	45.7864	-0.943085	Y	0.287446	N	-0.351852	N
GPR152	20.181	25.9677	19.3552	21.8346	19.7382	10.3378	14.2493	14.7751	14.5062	13.3514	12.7865	13.548	0.0625429	N	0.0960953	N	0.695694	N
zgc:171629	0.993575	1.04801	0.826606	0.956064	0.266076	0.239638	0.528397	0.344704	0.178109	0.105711	0.822784	0.368868	2.05289	Y	0.0965954	N	0.598382	Y
KCTD12	37.9774	52.5305	41.1632	43.8904	42.2512	33.1104	36.0208	37.1275	80.3729	96.6478	93.7648	90.2618	0.94043	Y	0.260559	N	1.37697	Y
SLC5A7 (2 of 2)	0	0	0	0	0	0	0	0	0	0	0	0	0.49816	N	0.724992	N	0.455181	N
arl6 (2 of 2)	7.25198	5.58843	4.28996	5.71012	5.4427	5.8937	5.32519	5.55386	5.22268	7.16853	4.20855	5.53325	0.595433	N	0.850013	N	0.0538204	N
epha6	0	0.02469	0.0494321	0.0247074	0.235894	0.0643056	0.0949776	0.131726	0.0786663	0.0686503	0.0668635	0.0713934	0.667309	Y	-0.100262	N	0.102144	N
nsun3	5.18409	5.5452	5.70956	5.47962	8.18981	5.20716	4.63611	6.01103	1.39102	2.82209	2.01212	2.07508	0.279724	N	0.0689268	N	-0.255344	N
atp5g3b	239.825	248.93	231.977	240.244	238.604	225.014	217.711	227.11	317.539	262.632	380.659	320.277	1.53682	Y	-1.09725	Y	-1.04006	Y
ca7	14.4234	17.6418	8.65426	13.5732	2.42288	6.37768	2.29468	3.69841	10.9558	3.94649	9.68596	8.19608	0.62131	Y	1.08164	Y	-0.158854	N
ENSGACT00000020367	7.24074	7.46509	7.8353	7.51371	3.58194	3.49414	3.2848	3.45363	11.5584	15.8661	15.4819	14.3021	0.00750204	N	0.567489	Y	-0.0193521	N
cmtm3	14.649	13.3645	10.8002	12.9379	8.15524	7.20073	8.20785	7.85461	15.333	21.3876	24.6336	20.4514	0.283523	N	-0.0946419	N	0.626649	Y
ENSGACT00000020376	25.6037	19.2754	28.5043	24.4611	21.33	18.2453	23.6227	21.066	19.8982	28.4533	24.2175	24.1897	-0.803648	Y	0.538866	Y	0.411259	N
galns	16.991	12.92	17.2878	15.7329	12.2442	15.3967	13.9171	13.8527	13.1674	13.7665	14.751	13.895	-0.360073	Y	0.236411	N	-0.00560281	N
pabpn1l	0.369597	0.454906	0.301308	0.37527	0.36332	0.19441	0.499283	0.352338	0.794835	0.956768	0.950803	0.900802	-0.216244	N	-0.201219	N	-0.24856	N
CBFA2T3	0.940962	1.6685	0.87299	1.16082	1.29402	1.27333	0.575474	1.04761	1.51162	1.21612	0.797613	1.17512	0.786049	Y	-0.196892	N	-0.215949	N
spg7	15.4531	17.6331	18.052	17.0461	19.0114	17.35	18.7806	18.3807	19.9567	19.65	19.9158	19.8408	0.220344	N	0.1594	N	0.530168	N
dpep1	5.74739	5.75847	13.282	8.26262	5.26544	2.42598	2.62774	3.43972	0	0.0534617	0.315261	0.122908	-0.118287	N	-0.190915	N	0.115812	N
dhodh	6.77007	7.38179	6.51243	6.8881	5.18747	8.14059	5.94405	6.42404	8.86039	6.87143	9.21061	8.31414	0.288088	N	-0.112684	N	-0.733954	N
ist1	212.062	182.292	220.696	205.017	177.115	194.117	174.233	181.822	194.249	186.923	159.669	180.28	-0.195759	N	0.536648	Y	-0.390256	Y
mphosph10	13.2759	12.2676	13.7025	13.082	18.5126	15.5747	15.3914	16.4929	17.0364	11.9899	13.7577	14.2613	0.370485	N	0.0201898	N	0.4627	N
fth1a	2934.65	3504.89	2462.47	2967.34	3205.7	2584.35	2555.1	2781.72	2770.74	2025.18	2289.61	2361.84	0.219456	N	-0.159683	N	0.745742	N
rplp2l	1067.28	1055.85	1073.24	1065.46	1024.14	888.21	942.574	951.641	1020.39	988.099	830.6	946.363	-0.504868	N	0.103644	N	-0.199125	N
lin7c	28.8708	24.4682	29.0082	27.4491	26.5499	27.9985	22.2692	25.6059	31.7831	24.4237	22.7854	26.3307	-0.126992	N	0.229086	N	-0.189988	N
bdnf	5.30259	5.48437	4.90265	5.22987	7.49725	4.99831	6.31988	6.27181	5.72798	9.00382	2.50546	5.74575	0.601462	N	0.263264	N	0.784299	N
kif18a	1.47326	1.34256	2.26573	1.69385	1.76295	2.26742	1.76889	1.93309	5.61537	7.98496	5.05865	6.21966	1.35561	Y	0.138762	N	0.940708	Y
mybpc3	3.51266	3.05884	4.72116	3.76422	3.37627	2.238	3.09613	2.90347	2.30816	2.38678	3.75048	2.81514	-0.394319	Y	0.609864	N	0.659704	N
spi1b	36.8235	31.2886	29.8277	32.6466	24.1448	20.0804	26.9587	23.728	45.2292	75.6174	57.3662	59.4043	-0.416593	Y	-0.195194	N	-0.569078	Y
ENSGACT00000020538	0	0	0	0	0	0	0	0	0	0	0	0	1.45337	N	-0.226605	N	-0.346363	N
slc17a6b	0	0	0	0	0	0	0	0	0	0	0	0	0.764118	Y	0.669072	N	-1.61592	Y
ano5b	12.8749	14.1664	12.329	13.1234	11.5484	8.83883	10.0018	10.1297	10.4633	9.01597	13.5377	11.0057	0.403761	N	-0.17659	N	-0.524965	N
eif3jb	108.835	102.999	103.779	105.204	77.7709	96.7467	87.3973	87.305	92.617	92.9317	103.707	96.4186	-0.544084	Y	-0.255943	N	0.062122	N
si:ch211-150j10.4	15.1438	11.1483	14.4805	13.5909	5.77544	8.17404	9.24914	7.73287	2.44589	5.77116	6.17952	4.79886	-0.377712	N	0.0249947	N	-0.106294	N
ctdspl2b	22.9666	24.9139	22.1503	23.3436	26.0134	24.4695	26.2286	25.5705	20.7841	20.2633	18.5942	19.8805	0.308349	N	-0.0313492	N	0.454132	Y
casc4	50.7016	52.654	55.317	52.8909	61.038	79.558	67.7991	69.465	41.9824	43.8667	30.5413	38.7968	-0.893922	Y	1.92427	Y	0.837512	Y
fam189a1	2.39943	1.73896	3.19878	2.44572	2.18347	2.16744	2.50068	2.28386	4.15971	4.32803	3.19731	3.89502	-0.305674	N	-0.368957	N	0.421614	Y
tjp1a	20.5266	24.2961	21.5623	22.1283	20.0956	23.0867	22.8968	22.0264	25.7839	20.6509	21.2062	22.547	0.338175	N	-0.367796	N	0.277286	N
apba2b	0.171371	0.0889941	0.0875966	0.115987	0.258337	0	0.243861	0.167399	0.0970036	0	0.164099	0.0870342	0.151471	N	0.44447	N	-0.137051	N
sdhaf2	71.1721	77.7598	82.7973	77.2431	70.8222	59.6855	66.2797	65.5958	62.7392	60.297	67.4288	63.4883	0.891547	Y	-0.302661	N	0.418479	N
ENSGACT00000020616	0.419376	1.11839	1.13866	0.892142	0.503469	0.501528	0.549155	0.518051	1.35328	1.12806	1.23957	1.2403	0.333912	Y	0.0540357	N	3.62581	N
alx4a	0.169412	0.17748	0.087874	0.144922	0.255109	0.148871	0.163381	0.18912	0	0.160441	0.230471	0.130304	0.644378	Y	-0.0877022	N	-0.170594	N
nucb2a	39.8741	34.6462	40.1884	38.2362	29.0533	41.7491	33.2699	34.6908	49.5716	43.4009	53.5422	48.8382	-0.124576	N	0.367092	N	-0.00766392	N
CALCA	0	0	0	0	0	0	0	0	0	0	0	0	1.38198	Y	0.012475	N	0.207026	N
PDE3B	4.13361	5.56477	4.64293	4.78044	5.82839	5.89534	6.8302	6.18464	3.34565	4.09252	3.87386	3.77068	2.39051	N	0.963502	Y	-0.392992	Y
ENSGACT00000029257	0	0	0	0	0	0	0	0	0	0	0	0	-0.382166	Y	-1.23529	N	-0.291852	N
RIC3 (2 of 2)	0	0	0.0808471	0.026949	0	0	0	0	0	0	0	0	0.332572	N	-0.211572	N	0.91215	Y
lmo1	1.06545	1.4789	0.748103	1.09748	0.39145	0.751781	0.524162	0.555798	1.34987	1.75671	1.91361	1.6734	0.813439	Y	0.340236	N	-0.754133	Y
stk33	2.13906	1.81809	1.94686	1.968	1.3741	0.902863	1.01309	1.09668	0.833699	1.11864	1.55942	1.17059	-0.607072	Y	0.606413	Y	-0.525317	Y
trim66	1.60034	2.46399	1.86471	1.97635	3.96434	3.46243	4.40288	3.94322	2.08457	3.83903	2.95367	2.95909	-1.38829	Y	-0.21408	N	0.280047	N
st5	41.1305	39.8587	42.8048	41.2647	43.0321	44.9594	45.8095	44.6003	45.3697	39.2594	46.8479	43.8257	1.27405	Y	-1.09643	Y	-0.194054	N
tmem9b	67.9654	55.1123	71.4911	64.8563	46.5553	44.7924	54.2651	48.5376	43.1953	43.597	43.6215	43.4713	-0.950762	Y	0.361903	N	-0.196383	N
scube2	16.2872	18.9728	19.7662	18.3421	13.9465	17.2961	19.3896	16.8774	12.0333	12.4449	19.0577	14.512	-0.611002	Y	-0.196629	N	0.0927087	N
fam60al	19.0616	16.1632	17.1264	17.4504	19.1977	20.2029	18.1412	19.1806	26.0628	30.325	24.5807	26.9895	-0.0142838	N	-0.0856851	N	-0.755871	N
dennd5a	18.9761	17.3885	18.5554	18.3067	24.3087	25.676	23.711	24.5652	26.9005	23.5475	21.0587	23.8356	-0.229802	N	-0.294331	N	0.188122	N
tmem41b	33.2584	22.2627	28.5062	28.0091	21.4241	26.0244	24.3541	23.9342	29.5495	29.0955	38.9302	32.5251	0.511413	N	-0.0334191	N	0.268988	N
ipo7	92.9397	91.8008	88.6859	91.1421	99.0986	108.48	99.7627	102.447	69.5619	66.9136	72.7456	69.7404	0.762934	N	0.418704	N	0.162748	N
sbf2	16.423	17.2527	18.1641	17.2799	17.8633	19.1599	17.931	18.3181	12.7409	13.6987	11.659	12.6995	0.690531	Y	1.5188	Y	0.465275	Y
mrvi1	2.38572	5.63155	3.24248	3.75325	3.02776	2.55792	2.28068	2.62212	2.39663	2.60949	4.24374	3.08329	0.0830513	N	0.502409	Y	-0.0825009	N
eif4g2a	144.023	135.593	142.502	140.706	116.041	131.259	121.236	122.845	153.57	134.625	142.242	143.479	1.05164	Y	-0.185937	N	0.74496	Y
galnt18b	7.11057	4.69291	5.01439	5.60596	8.63832	6.7868	7.6428	7.68931	6.05913	8.37324	5.93184	6.78807	0.250504	N	0.888891	Y	-0.0528903	N
rassf10a (2 of 2)	0.171037	0	0	0.0570123	0.0835311	0.152672	0	0.0787344	0	0.0774732	0.0732413	0.0502382	-0.396771	Y	-0.214771	N	0.608076	Y
tead1b	22.7157	21.3081	21.8991	21.9743	16.8341	16.5829	19.1155	17.5108	18.0964	20.962	20.3606	19.8063	1.09275	Y	-0.31427	N	-0.0129017	N
mical2a	40.7814	54.158	35.7184	43.5526	27.3678	27.9196	30.0616	28.4497	14.4851	9.57981	14.0727	12.7125	-0.396859	N	0.347786	N	-0.0201554	N
usp47	23.5654	22.2441	24.0648	23.2914	23.2038	24.1392	25.2122	24.1851	19.8653	19.6398	21.2946	20.2666	0.128471	N	-0.343969	N	-0.612559	Y
CLEC3A	0.231395	13.9189	0.461428	4.87057	2.12959	2.62422	6.36199	3.70527	17.918	26.4154	42.5812	28.9715	-0.345586	N	-0.479605	Y	2.41216	Y
vat1l	0.242616	0.236953	0.644408	0.374659	0.0740793	0.212018	0.156303	0.147467	0.890137	0.280158	0.765978	0.645424	1.1331	Y	-0.332684	N	0.094771	N
zgc:100870	21.622	24.43	23.9514	23.3345	22.2808	20.0205	20.5665	20.9559	25.7334	24.7277	21.6136	24.0249	-0.699788	Y	1.15325	Y	-0.132167	N
cyb5b	63.9624	68.2764	84.7478	72.3289	84.713	88.8859	75.2248	82.9412	95.5359	82.8027	75.8845	84.741	2.40484	Y	-0.0872292	N	0.111497	N
zfhx3	9.0687	9.4037	7.66925	8.71388	13.5682	16.1136	14.3529	14.6782	7.10067	10.1172	7.16089	8.12625	-0.0881241	N	-0.00731636	N	-0.53114	Y
POGK (2 of 3)	0	0	0	0	0	0	0	0	0	0	0	0	-0.166318	N	-0.182895	N	-0.0333204	N
CRISPLD2	8.79249	6.19622	8.93319	7.97397	5.45818	4.27493	3.95588	4.563	6.46389	6.1132	16.1577	9.57826	-1.69379	Y	-0.0341508	N	-0.7759	Y
usp10	16.7171	16.1052	17.2619	16.6947	18.9257	20.2622	20.8973	20.0284	22.741	18.4579	22.3404	21.1798	0.0968813	N	-1.80528	Y	-0.594002	Y
SNORA24	0	0	0	0	0	32.8008	0	10.9336	0	0	0	0	-0.0556402	N	0.628022	Y	0.617511	N
phlpp2	0.134566	0.233989	0.0928621	0.153806	0.155757	0.198879	0.306468	0.220368	0.399665	0.257327	0.369474	0.342155	-0.286824	N	-0.0223198	N	-5.3794	Y
ap1g1	34.3611	30.6626	32.4169	32.4802	34.2296	42.4108	37.0755	37.9053	30.6932	27.2778	27.7195	28.5635	-0.703785	Y	0.489077	Y	1.6578	Y
mtmr10	28.3208	29.0963	27.877	28.4314	29.6282	31.9265	29.754	30.4362	23.1133	27.7316	23.1259	24.6569	0.330682	N	-0.109783	N	0.914697	Y
RNF111	12.1009	13.8325	12.5086	12.814	14.6335	13.6728	14.2164	14.1742	14.27	13.9132	13.0374	13.7402	-1.1995	N	-0.286829	N	-0.79267	N
ENSGACT00000020907	14.859	13.1056	10.8812	12.9486	14.1384	11.3286	11.4102	12.2924	15.9677	9.89152	11.9959	12.6184	1.18119	Y	4.1799	Y	1.21731	Y
fam63b	11.5368	10.133	10.1504	10.6067	9.10326	9.98656	9.94612	9.67865	9.61728	7.40152	7.29075	8.10318	0.612686	Y	-0.476618	N	0.0376196	N
lipca	0	0	0	0	0	0	0	0	0	0	0.0679571	0.0226524	0.0377196	N	-0.302011	N	1.27973	Y
aqp9b	0	0.141795	0	0.047265	0	0	0	0	0	0	0	0	1.18757	Y	0.830389	N	0.873982	Y
polr2m	20.9704	18.0232	23.2894	20.761	18.2774	23.2966	18.8278	20.1339	11.654	13.152	9.36356	11.3899	0.787201	Y	-0.0297438	N	0.616168	N
cgnl1	17.4642	18.6551	17.2879	17.8024	13.036	18.2704	15.2057	15.504	18.5964	22.1998	18.0559	19.6174	1.56782	Y	0.749581	Y	-0.0642293	N
tcf12	9.61482	10.3885	10.9878	10.3304	8.59238	9.0177	9.26924	8.95977	10.7853	11.398	12.372	11.5184	0.885459	Y	0.288094	N	-0.107963	N
tex9	0.15762	0.229476	0	0.129032	0.0729101	0.136427	0.151872	0.120403	0.706664	1.05934	0.832842	0.866282	1.58414	Y	0.0114777	N	-0.362938	Y
pigb	23.0425	18.4059	22.1743	21.2076	20.7705	18.7675	20.9976	20.1785	19.4003	18.8865	17.5215	18.6028	0.760287	Y	0.967967	N	-0.420082	Y
ENSGACT00000020974	3.88341	3.53921	5.14328	4.18863	5.36966	4.71373	6.32415	5.46918	12.9973	12.998	14.2922	13.4292	-0.152697	N	0.824516	Y	0.292284	N
FAM65A (2 of 2)	5.24791	5.82882	6.22028	5.76567	5.05127	5.20544	5.99605	5.41759	9.55179	9.48943	9.38531	9.47551	-0.39082	Y	-0.0447337	N	-0.304422	N
ctcf (2 of 2)	51.7562	50.9337	51.7858	51.4919	50.2935	51.87	53.414	51.8592	52.1215	66.2967	52.9041	57.1074	-0.609855	Y	-0.0278823	N	0.06554	N
ENSGACT00000020982	0	0	0	0	0	0	0	0	0	0	0	0	-0.122848	N	-0.189774	N	0.683981	Y
cog4	52.0309	53.4791	52.9471	52.819	55.6073	59.4813	61.2589	58.7825	34.1111	41.9351	31.8324	35.9595	1.78751	N	-0.415132	N	-0.281233	N
ENSGACT00000020993	9.06843	9.65006	10.2781	9.66553	9.50585	12.0019	10.8424	10.7834	15.0102	17.085	12.5933	14.8962	0.0627774	N	2.09194	N	-0.330676	Y
gfod2	18.1316	18.6634	17.7258	18.1736	17.5226	16.6496	16.4216	16.8646	15.6504	14.4555	14.7659	14.9573	0.54741	N	-0.00276264	N	-0.909012	Y
ENSGACT00000021030	177.796	157.952	178.215	171.321	149.68	141.895	135.639	142.405	98.9157	100.887	90.1042	96.6356	-0.0429491	N	-0.136571	N	-0.149005	N
ENSGACT00000029054	0	0	0	0	0	0	0	0	0	0	0	0	-0.297591	N	0.238284	N	0.47898	Y
kif7	7.23088	6.96254	7.02005	7.07116	5.89923	6.24689	7.0773	6.40781	9.51434	7.83261	10.9368	9.42792	-0.705127	Y	0.0330849	N	-2.13317	Y
ENSGACT00000021068	1.9982	5.47067	5.18078	4.21655	0.885242	1.60624	2.47909	1.65686	5.84572	5.80388	14.1718	8.60713	-0.376956	N	0.203885	N	0.602874	Y
si:ch1073-174d20.1	0	0	0	0	0	0	0	0	0	0.587989	0	0.195996	0.431265	Y	-0.227951	N	-0.0698419	N
foxf1	30.5569	27.6027	25.636	27.9319	12.582	11.7043	15.0499	13.1121	27.9037	15.9204	25.2676	23.0306	-0.689527	Y	-0.0477156	N	0.104066	N
irf8	25.9892	31.0637	25.9952	27.6827	39.2955	23.0359	30.8583	31.0632	24.182	60.1412	28.4342	37.5858	1.14491	Y	1.44364	Y	0.579259	Y
dusp22a	15.2298	15.041	26.7706	19.0138	15.9716	17.4928	16.0389	16.5011	23.6265	24.4459	24.5624	24.2116	0.018498	N	0.542036	N	0.140619	N
cox4i1	802.097	809.86	797.229	803.062	685.891	637.139	650.656	657.895	700.427	635.309	764.779	700.172	0.0952018	N	0.0883399	N	0.376003	N
gse1	17.0786	19.6693	14.7433	17.1637	23.4387	20.837	23.1024	22.4594	14.7317	14.5904	13.9296	14.4172	1.26766	Y	-0.00886409	N	0.103764	N
atmin	8.61346	7.77254	8.43915	8.27505	8.20312	8.55583	8.79115	8.5167	6.40431	5.96382	5.19474	5.85429	0.20581	N	0.688406	Y	-1.01967	Y
cenpn	4.10383	4.32355	4.01725	4.14821	5.17914	4.2018	4.5924	4.65778	11.2215	12.419	8.16249	10.601	0.320188	N	0.0651905	N	-0.233893	N
CDYL2	6.35124	6.27266	7.96585	6.86325	5.77374	4.62388	4.41563	4.93775	6.1175	5.37049	5.37355	5.62051	-0.0570803	N	-0.0558143	N	-0.333991	N
maf (2 of 2)	2.63941	2.52166	2.24467	2.46858	3.04305	2.45355	2.31643	2.60434	3.00183	5.80587	5.00391	4.60387	-4.05965	Y	-0.160844	N	-0.647835	N
ppfibp2a	41.9135	39.6143	45.0024	42.1767	37.6605	32.811	33.5572	34.6762	16.8722	16.5127	18.8797	17.4215	-0.128441	N	-3.03999	Y	0.115465	N
syt9a	0	0	0.0403941	0.0134647	0	0.0351105	0	0.0117035	0	0	0.0360452	0.0120151	-0.21461	N	0.105452	N	-0.573821	Y
spon1a	2.29306	2.72185	2.64215	2.55235	2.88814	1.80994	2.98675	2.56161	7.27478	1.32119	2.91004	3.83534	-0.496703	N	0.119381	N	-0.0171835	N
kiaa1549lb	0.862685	0.791743	0.591061	0.748496	0.931928	0.340675	0.0466536	0.439752	0.311853	0.756669	0.42834	0.498954	0.907343	N	0.151132	N	-0.303883	N
hipk3b	28.2714	30.7941	28.8969	29.3208	35.193	34.7752	36.3672	35.4451	28.0731	29.3533	25.6701	27.6988	-0.156204	N	0.791878	N	-2.56771	Y
depdc7	41.7707	37.9571	41.5585	40.4288	48.8401	50.2713	49.1243	49.4119	37.5633	36.633	37.9606	37.3856	-0.200328	N	0.417617	Y	1.90146	Y
qser1	14.1969	14.1209	12.5966	13.6381	13.1859	14.0471	13.1709	13.468	17.0993	13.9648	13.3039	14.7893	-0.421741	N	-0.183145	N	0.354756	Y
prrg4	32.8927	38.4254	35.9167	35.7449	40.7035	40.6875	47.8951	43.0954	25.1718	33.5319	27.7133	28.8057	-0.583481	Y	-0.117858	N	0.1299	N
eif3m	417.541	402.092	412.656	410.763	371.383	370.241	382.648	374.757	278.409	287.008	249.352	271.59	2.20471	Y	1.98423	Y	0.212382	N
rcn1	12.4788	11.476	10.3014	11.4187	7.21407	12.8688	9.54378	9.87555	23.4196	13.222	21.6924	19.4447	-0.321182	N	0.303253	N	0.00929603	N
elp4	3.86649	4.72635	5.39432	4.66239	4.44893	4.00143	3.52501	3.99179	4.57068	3.43099	3.61666	3.87278	0.147325	N	-0.20743	N	-0.40489	Y
RPS6KA2	0.50618	0.37553	0.379863	0.420524	0.0719398	0.233571	0.370962	0.225491	0.157531	0.0702571	0.345727	0.191172	0.162069	N	0.0321682	N	2.75475	N
rnaset2	133.595	116.309	166.603	138.836	99.1697	106.813	119.579	108.521	59.3027	61.8926	55.9345	59.0433	0.74306	N	0.530678	N	-0.325984	Y
CSMD1	0.0985716	0.0675169	0.0332373	0.0664419	0.129498	0.0486197	0.0318973	0.070005	0.301895	0.348401	0.0876838	0.245993	0.063685	N	0.054389	N	0.620922	Y
ddx21	288.197	291.699	253.099	277.665	307.557	325.647	341.036	324.747	179.562	196.873	151.379	175.938	-0.433411	Y	-0.0285206	N	-0.158325	N
casc1 (1 of 2)	1.99611	2.60771	0.699056	1.76763	0.197218	0.321401	0.626008	0.381542	0.57583	0.619055	1.05875	0.751212	-1.48183	N	-4.23658	N	-1.57124	Y
tacr2	0.0978894	0.297346	0.196647	0.197294	0.367118	0.257447	0.668382	0.430982	0.407484	0.0868084	0.434303	0.309532	-0.326344	N	-0.000359364	N	-0.00869061	N
rufy2	16.2187	16.2955	14.5228	15.679	15.2407	16.0245	15.9484	15.7379	13.0734	13.0841	12.168	12.7752	0.271807	N	-0.349115	N	-0.86941	N
ENSGACT00000021316	14.846	11.1267	11.5095	12.4941	10.647	11.1474	11.2442	11.0129	10.8305	11.6853	7.30598	9.94059	0.866739	Y	1.02506	Y	0.223038	N
fam120b	5.66251	5.19139	5.10411	5.31934	4.93626	5.98844	4.90132	5.27534	4.14245	3.81771	4.46134	4.1405	-1.03276	Y	0.538481	Y	-1.81627	Y
zgc:64116	4.0051	2.59034	3.4398	3.34508	2.01982	3.81425	2.36077	2.73161	17.4952	14.0393	13.7555	15.0967	-0.507095	Y	-0.498404	N	-0.295092	N
rhoua	8.42301	8.48901	6.5731	7.82837	6.31616	4.6408	4.66092	5.20596	5.59713	2.93696	5.83749	4.79053	-0.681023	N	0.188387	N	-0.470964	Y
tbp	9.24012	9.27629	7.4977	8.67137	6.14994	8.49147	8.50705	7.71615	12.8856	10.504	8.54264	10.6441	0.209192	N	-0.0138464	N	-0.291555	N
psmb1	235.227	219.018	238.373	230.873	184.525	216.57	203.387	201.494	313.358	330.531	298.002	313.964	-0.82381	N	0.992459	Y	0.534955	N
phf10	9.74507	10.6997	10.3286	10.2578	10.0694	11.0021	9.13712	10.0695	14.9967	11.5103	12.902	13.1363	-0.333701	N	-0.038609	N	0.274236	N
ccsapb	4.21068	5.38183	5.20274	4.93175	5.22162	4.51579	4.1802	4.6392	7.24169	7.03805	5.29937	6.52637	-0.698464	Y	-0.2275	N	-0.465022	Y
ENSGACT00000021382	2006.37	1637.26	1476.8	1706.81	2128.45	1461.73	1598.91	1729.7	1654.56	1053.55	2046.94	1585.02	-0.122073	N	0.169482	N	-1.73555	Y
abcb10	6.74353	8.61843	7.15056	7.50417	6.53271	7.85809	8.45763	7.61614	8.63971	10.486	11.0101	10.0453	2.03105	Y	1.49609	N	0.265852	N
kcnk2b (2 of 2)	0	0	0	0	0	0	0	0	0	0	0	0	2.45094	Y	2.1767	Y	-0.399295	Y
adpgk2	58.5835	59.1731	57.1339	58.2968	48.507	51.537	50.2012	50.0817	36.453	28.8149	27.3837	30.8839	-0.316931	N	0.148091	N	-3.97095	Y
ctsba	352.035	401.237	350.649	367.974	335.534	303.507	330.265	323.102	279.278	409.076	213.62	300.658	-1.08316	Y	0.652391	Y	-1.49462	Y
ENSGACT00000021431	0.707908	0.599617	0.4433	0.583608	0.583123	0.494926	0.409105	0.495718	0.967614	1.22917	1.70841	1.30173	0.247461	N	-0.0183909	N	-0.176312	N
itsn2b	37.973	39.5392	36.8069	38.1064	40.9051	48.4397	46.9466	45.4305	36.7288	40.6823	30.55	35.987	-0.541158	Y	-0.141864	N	-0.182793	N
sccpdhb	121.17	107.516	121.867	116.851	104.571	123.052	123.624	117.082	74.306	75.9496	80.2564	76.8373	-3.97107	Y	-0.000118768	N	-0.849469	Y
kif26ba	0.376386	0.429977	0.413469	0.406611	0.308125	0.29719	0.45262	0.352645	1.15472	1.00548	0.844746	1.00165	-0.769026	N	0.725599	N	-0.0711006	N
fzd3b	6.11432	3.32362	5.74869	5.06221	5.90004	6.02916	6.1009	6.01003	7.5805	11.7447	8.19756	9.17425	0.612568	N	0.78888	N	-0.191407	N
KRTCAP3	45.6868	39.8003	51.9863	45.8245	39.1187	39.2212	39.7518	39.3639	15.8331	27.3021	16.3583	19.8312	-0.277536	N	-0.0947432	N	-0.386769	N
NRBP1 (2 of 2)	11.5322	10.9033	14.5024	12.3126	12.437	14.6707	14.455	13.8542	16.8816	17.4399	14.2292	16.1836	-1.88978	Y	-1.04031	Y	-0.763866	Y
ush2a	0	0.0110071	0.00545321	0.00548677	0	0.00939713	0.00519894	0.00486536	0.0116503	0.00505584	0.00981179	0.00883931	-0.123275	N	-0.0521745	N	0.0875882	N
esrrga	0.142032	0.285851	0.214881	0.214255	0.341748	0.123398	0.0680066	0.177718	0.0756448	0.132341	0.321452	0.176479	-0.238354	N	-0.0469467	N	-0.685407	Y
ENSGACT00000029336	0	0	0	0	0	0	0	0	0	0	0	0	-0.669652	Y	-0.282883	N	0.268225	N
si:ch73-115d3.4	1.83957	1.67365	0.951837	1.48835	1.85291	1.65237	1.82289	1.77606	2.19281	2.46356	2.37808	2.34482	-0.102198	N	0.661668	Y	-0.190319	N
terfa	27.8214	23.3676	30.6106	27.2665	32.06	34.6577	31.5767	32.7648	31.3769	34.3966	27.795	31.1895	-0.154482	N	-0.24207	N	1.11517	N
zdhhc7	29.6464	31.0085	29.5926	30.0825	28.5979	26.888	30.6284	28.7048	29.8995	25.9115	24.7363	26.8491	-0.478388	Y	0.207019	N	-0.512901	Y
nudt19	8.63352	9.97557	6.80105	8.47005	7.76937	8.36399	7.24956	7.79431	5.65161	5.43827	5.84542	5.6451	0.346134	N	0.0779088	N	-0.345762	N
gnpnat1	70.3684	49.0517	65.3662	61.5954	56.1341	78.1985	60.1583	64.8303	65.042	80.8514	49.758	65.2171	-0.198131	N	-0.00781293	N	0.149956	N
amfr	41.3268	37.8191	45.2577	41.4679	42.5478	40.2245	39.5552	40.7758	37.4951	35.9606	33.2695	35.5751	1.33571	N	0.220541	N	2.06727	Y
esrp2	121.023	113.664	128.167	120.951	155.467	143.641	147.487	148.865	96.8417	100.014	95.9083	97.588	-0.494702	Y	0.0181982	N	-0.56196	Y
NFATC3	27.8472	22.3542	24.8618	25.0211	37.6039	26.5588	31.4519	31.8715	19.9232	18.3282	16.1819	18.1444	-0.311376	N	0.0343853	N	-0.469421	Y
tspan3b	2.07083	3.71013	1.16173	2.31423	0.868855	1.92367	2.24618	1.67957	2.23806	2.20639	2.47894	2.3078	-0.0707159	N	-0.220672	N	-0.670265	Y
sec11a	103.971	101.212	99.9644	101.716	106.991	101.766	97.6885	102.148	122.481	135.616	121.117	126.405	1.81751	Y	-0.249759	N	-0.345961	N
ALPK3 (2 of 2)	13.1007	17.471	6.46171	12.3445	2.14287	1.28842	0.789973	1.40709	0.858515	0.586601	1.65826	1.03446	-0.346497	N	0.215462	N	0.228507	N
cry5	14.7429	14.661	14.4817	14.6285	18.7027	16.6381	15.6852	17.0087	7.91088	10.7789	8.38383	9.02454	-0.574929	Y	-0.105508	N	1.26854	Y
wdr76	0.0656682	0.201347	0.133015	0.133343	0.193853	0.172823	0.19143	0.186035	0.289041	0.504054	0.366636	0.386577	-0.896955	Y	-0.22669	N	-0.657287	N
ctsh	81.2113	91.1011	83.0748	85.1291	63.0215	63.8021	68.1856	65.0031	41.8286	93.5571	50.915	62.1002	0.501995	N	0.847955	Y	-1.41498	Y
ENSGACT00000021772	0.173067	0.151378	0.236644	0.18703	0.0636256	0.0372478	0.061721	0.0541981	0.047679	0.0849325	0.206694	0.113102	-0.0674726	N	-0.29598	N	-0.68799	N
wu:fd55e03	66.0569	69.4828	68.769	68.1029	60.0965	66.7075	63.1342	63.3127	55.1644	47.4902	48.768	50.4742	2.81214	Y	1.5436	Y	-0.110162	N
ZNF710 (2 of 2)	7.36106	6.94488	6.8259	7.04395	11.5743	9.52992	9.30243	10.1356	8.17904	8.43086	7.21298	7.94096	-0.374311	N	0.282976	N	-0.402631	N
gnrhr2 (2 of 2)	2.35972	2.57471	1.29132	2.07525	0.460065	0.165555	0.352216	0.325945	0.80351	0.815021	0.953369	0.8573	-1.35622	Y	0.05876	N	-0.111363	N
bcl2l10	93.769	83.8044	87.6067	88.3934	95.6336	99.9456	93.4867	96.3553	61.383	86.2259	52.6316	66.7468	0.209183	N	0.897174	N	-0.359877	N
gnb5b	6.78104	6.70846	3.99644	5.82865	5.53943	3.76062	3.03532	4.11179	0.773968	0.844735	1.93949	1.18606	-0.471417	Y	-0.361256	N	-0.581877	Y
myo5aa	1.3659	3.80168	1.81337	2.32698	1.50989	1.52746	1.43391	1.49042	1.39968	1.56122	6.35666	3.10585	0.0555364	N	0.458167	N	-0.269693	N
arpp19a	110.574	109.857	130.123	116.851	114.079	100.272	104.568	106.306	114.652	123.601	123.041	120.431	-0.348072	N	-0.236709	N	-1.2868	Y
fam214a	48.4092	42.257	50.1902	46.9521	47.4541	40.7626	50.4556	46.2241	33.3215	23.8415	25.9936	27.7189	-0.700032	Y	-0.340155	N	-1.85734	Y
onecut1	0	0	0	0	0	0	0	0	0	0	0	0	-0.441616	Y	0.140261	N	-0.118258	N
igdcc4	0.25274	0.168497	0.596781	0.339339	0.771009	1.04637	0.744637	0.854005	0.364697	0.187419	0.418896	0.323671	-0.266185	N	0.00350826	N	0.41162	N
loxl1	24.9304	21.0968	29.5219	25.183	35.1615	22.8529	27.9894	28.6679	33.3442	30.1328	40.5468	34.6746	-0.825888	Y	0.460917	N	0.229866	N
cd276	31.4426	22.2351	21.4059	25.0279	9.38762	14.0727	11.9694	11.8099	29.0377	28.9448	36.1828	31.3884	-0.431456	Y	1.42588	Y	-0.218239	N
si:ch73-116f3.3	21.2412	20.6939	20.2611	20.7321	20.7828	19.3192	20.9216	20.3412	11.8831	13.9857	10.6245	12.1644	0.151977	N	0.270235	N	0.159644	N
ube2q1	13.8933	10.5181	14.5017	12.971	15.8865	16.8612	18.5447	17.0975	12.8946	12.4012	9.09591	11.4639	1.28007	Y	0.868452	Y	-0.465536	N
ENSGACT00000021921	4.19438	4.15426	4.94551	4.43138	4.03451	4.4672	5.26129	4.58767	11.4315	9.20591	2.09362	7.57701	0.0349958	N	-0.194871	N	0.349907	N
chrna5	0.733065	0.564939	1.17557	0.824525	0.921689	0.53681	0.97458	0.811026	1.26807	0.63541	0.210255	0.704578	-0.189215	N	0.0290236	N	0.483793	N
pkma	119.4	113.934	124.206	119.18	103.015	105.144	107.59	105.25	155.875	137.571	173.547	155.664	0.957353	Y	0.797709	Y	0.268935	N
slc12a4	22.5299	24.3114	21.5487	22.7967	15.9859	15.9007	16.3706	16.0857	16.9481	15.2193	21.8176	17.995	0.935461	Y	1.401	Y	0.165065	N
slc6a2	3.42503	3.26007	2.67771	3.12094	2.09688	1.0184	2.16704	1.76077	3.57209	1.91829	3.44656	2.97898	0.383798	N	0.0338912	N	-0.22112	N
lpcat2	77.6798	73.9383	71.4248	74.3476	87.1572	77.507	89.9437	84.8693	62.2512	69.6985	58.8956	63.6151	1.62314	Y	1.13935	Y	-0.0347442	N
mmp2	170.121	136.795	184.114	163.677	85.5001	70.8273	79.5191	78.6155	208.592	146.341	330.82	228.584	0.0367021	N	-0.232233	N	-0.321072	N
irx6a	0.0437236	0	0	0.0145745	0	0.075848	0.0735561	0.0498014	0.244242	0.0846137	0.0412797	0.123378	0.0486368	N	-0.116428	N	-0.132673	N
irx5a	16.0722	15.6188	11.2398	14.3103	12.0526	12.1025	14.8187	12.9913	14.9168	10.2771	8.83991	11.3446	0.0683844	N	0.289504	N	1.04428	N
[truncated: 20,443 more rows]
