# Supplementary material for: Convergent evolution of gene expression in two high-toothed stickleback populations
Source: PLoS Genet. 2018 Jun 13;14(6):e1007443. doi: 10.1371/journal.pgen.1007443 (PMC6016950; doi:10.1371/journal.pgen.1007443)
Supplement: S5 Table — A list of stickleback orthologs in the BiteIt [48] (http://bite-it.helsinki.fi/) or ToothCODE (http://compbio.med.harvard.edu/ToothCODE/) [36] databases. (XLSX) [file pgen.1007443.s012.xlsx]

## Sheet: Sheet1
Stickleback Name
ocina
ocinb
lfng
pax9
fgf10a
fgf10b
alpl
rxrgb
raf1a
mycbp
hand1
hand2
axin2
axin1
osr2
mapkapk2b
mapkapk2a
clu
wnt3a
pik3r1
frzb
dkk2
tnik
shha
gli2b
dab1b
wt1b
bgnb
wt1a
mapk3
mapk1
sema3aa
gdnfa
dyrk1ab
fzd9b
bmp8a
tll1
ppp2ca
nrp1b
mmp13b
nrp1a
smad9
dst
ret
smo
runx3
runx1
azin1b
wnt9a
twist2
sdc2
sdc3
hspg
nkd2a
barx1
col4a3
col4a2
mme
ndr1
inha
wls
irx2a
sost
fzd2
ihh
spock1
fzd4
dvl3a
azin1a
lama5
gab1
wnt6b
rps6ka5
sos1
smad6b
smad6a
c8orf4
gdf11
aqp4
aqp5
ben
aqp3
aqp1
bmp7a
bmp7b
aqp9
hnf1a
tulp3
jag1a
jag1b
dkk3b
dkk3a
cd44b
grem1
rac
hfe2
nkd1
tp63
akt1
fbxw11a
fbxw11b
irx1a
irx1b
hgf
relnl
hip1
fsta
sox9a
bambia
sin3aa
map2k1
map2k6
kif3a
cspg4
egf
gdnf
irx6a
szl
egr1
msxe
dvl2
dvl3
stk36
dlx4
acvr1
bpag1
dlx3
kcnh4
grb2b
bmp2b
bmp2a
fzd7b
gsk3b
prkacaa
gpc3
fkbp8¬Ý
snai1a
snai1b
jupb
jupa
bono1
fgfr4
fgfr2
fgfr3
mdkb
tgfbr2
amer1
timp2a
traf2b
fgf20b
crk
fzd1
lama2
lama3
lama4
fzd5
fzd6
fzd7
sufu
itga4
sostdc1
lrp2a
lrp2b
irx5a
gpc2
irx5b
gpc4
gpc5
gpc6
rxraa
lhx6
lhx8
wnt7aa
itgav
fzda
fzdb
col3a1
ofd1
smarca4
stat3
itgb1a
plcg1
dlx1a
tgfb1b
col1a1a
col1a1b
tle2
cby1
grem2
timp4
timp3
wnt3
wnt2
wnt1
foxd3
tcf7l1b
fstl1b
fgf23
tnfrsf19
crkl
spred1
spred3
bmpr2
gpc1b
gpc1a
ntn1b
bmpr1aa
ntn1
nrp2a
hspg2
chuk
spp1
ift88
spp2
inhbab
inhbaa
fus
ctnnb
map3k7
map3k5
ikbkb
ikbkg
tnfrsf11b
hhip
smurf1
smurf2
pygo2
sox17
xiap
tuft1
dhh
ctnnb1
bmpr2a
lef1
smad7
wnt9b
edaradd
itgb5
itgb4
ctgfa
smad4
smad5
twist3
rarab
itga6b
smad1
smad2
ahsg
cdh1
kremen1
ptpn11b
ptpn11a
isl1
tjp1a
tjp1b
dlx5a
apc2
wnt5b
wnt5a
bmp7
bmp6
bmp5
bmp4
bmp3
bmp2
itga6a
crebbpa
kdm5bb
skila
ectodin
ccnd1
wnt10a
wnt10b
ttc21b
bmpr1bb
fgf6b
bcl9
spry4
rgmb
hes5
rgma
cdon
slit3
slit2
pvrl1a
arrb2a
pvrl1b
vcana
slit1b
vcanb
wnt7ba
wnt7bb
csnk1e
fbln2
wnt16
ctbp2a
sema3fa
sema3fb
tjp2a
dlx2a
fgfb
fgfa
tuft1a
wnt8a
wnt8b
bmp10
gfra1a
bmp15
gfra1b
fgf21
dsg2l
pthlha
hdac1
traf2
rab23
notch1b
traf6
notch1a
sema3ab
twist2l
elk1
elk4
bmp1b
bmp1a
rarb
traf4a
btrc
dag1
fgf9
fgf8
fgf7
fgf5
fgf4
fgf3
fgf2
map2k2b
twsg1b
mfng
ppp1cc
fgf1b
fgf1a
mras
ahr
gli1
bcan
map2k2a
wnt2ba
wnt2bb
nbl1
runx2b
tjp3
irf6
notch2
notch3
dcp1a
fgf13
fgf17
fgf16
atf2
mycn
timp2b
actba2
arnt
cdkn1a
myca
irx4b
irx4a
rxrbb
rxrba
tcfl1
wnt4a
wnt4b
cd44
gdf9
cbl
hgfa
rspo1
igf1
fstl3
bglap
csnk1g1
nrp2b
smad3b
kras
csnk2a1
dkk1a
epha7
ahr2
mmp9
mmp2
fgf18a
prkca
fgfr1a
fgfr1b
ptch2
sox3
ptch1
odc1
fgf8b
