# Supplementary material for: Convergent evolution of gene expression in two high-toothed stickleback populations
Source: PLoS Genet. 2018 Jun 13;14(6):e1007443. doi: 10.1371/journal.pgen.1007443 (PMC6016950; doi:10.1371/journal.pgen.1007443)
Supplement: S6 Table — Gene Ontology (GO) term category and name are given in GO term and description, with the p-value, q-value, and relative enrichment within genes upregulated in freshwater dental tissue reported by GOrilla [68]. (XLSX) [file pgen.1007443.s013.xlsx]

## Sheet: Sheet1
GO Term	Description	P-value	FDR q-value	Enrichment
GO:0032502	developmental process	2.6e-28	3.39e-24	1.43
GO:0030198	extracellular matrix organization	1.41e-26	9.18e-23	3.63
GO:0043062	extracellular structure organization	1.41e-26	6.12e-23	3.63
GO:0048856	anatomical structure development	1.01e-24	3.27e-21	1.48
GO:0044767	single-organism developmental process	2.94e-22	7.65e-19	1.41
GO:0044707	single-multicellular organism process	1.25e-16	2.72e-13	1.52
GO:0022610	biological adhesion	1.28e-16	2.39e-13	1.6
GO:0032501	multicellular organismal process	1.47e-16	2.4e-13	1.47
GO:0007155	cell adhesion	1.6e-16	2.32e-13	1.59
GO:0048869	cellular developmental process	5.28e-16	6.88e-13	1.43
GO:0048731	system development	4.4e-15	5.21e-12	2.04
GO:0044699	single-organism process	2.59e-14	2.81e-11	1.16
GO:0050793	regulation of developmental process	3.89e-14	3.89e-11	1.3
GO:0001501	skeletal system development	5.94e-14	5.53e-11	2.97
GO:0051239	regulation of multicellular organismal process	6.97e-14	6.05e-11	1.35
GO:2000026	regulation of multicellular organismal development	8.58e-14	6.99e-11	1.41
GO:0008284	positive regulation of cell proliferation	1.91e-13	1.46e-10	1.82
GO:0048646	anatomical structure formation involved in morphogenesis	2.26e-13	1.64e-10	1.58
GO:0042127	regulation of cell proliferation	3.65e-13	2.5e-10	1.59
GO:0009653	anatomical structure morphogenesis	3.79e-13	2.47e-10	1.43
GO:1903047	mitotic cell cycle process	5.04e-13	3.12e-10	1.49
GO:0001503	ossification	5.82e-13	3.44e-10	3.16
GO:0009888	tissue development	7.2e-13	4.08e-10	1.94
GO:0030154	cell differentiation	9.79e-13	5.31e-10	1.53
GO:0044763	single-organism cellular process	1.93e-12	1.01e-09	1.17
GO:0030574	collagen catabolic process	2.01e-12	1.01e-09	7.15
GO:0044243	multicellular organism catabolic process	3.63e-12	1.75e-09	6.99
GO:0051094	positive regulation of developmental process	7.25e-12	3.37e-09	1.54
GO:0051240	positive regulation of multicellular organismal process	8.34e-12	3.74e-09	1.47
GO:0045595	regulation of cell differentiation	9.34e-12	4.05e-09	1.48
GO:0006928	movement of cell or subcellular component	1.04e-11	4.38e-09	1.35
GO:0032963	collagen metabolic process	1.08e-11	4.39e-09	6.36
GO:0022603	regulation of anatomical structure morphogenesis	1.31e-11	5.18e-09	1.38
GO:0044259	multicellular organismal macromolecule metabolic process	1.72e-11	6.58e-09	6.24
GO:0048513	animal organ development	2.78e-11	1.03e-08	1.43
GO:0030335	positive regulation of cell migration	4.49e-11	1.62e-08	2.06
GO:0051272	positive regulation of cellular component movement	4.57e-11	1.61e-08	2.04
GO:2000147	positive regulation of cell motility	5.41e-11	1.85e-08	2.05
GO:0044236	multicellular organism metabolic process	6.26e-11	2.09e-08	2.6
GO:0040011	locomotion	6.41e-11	2.09e-08	1.45
GO:0007166	cell surface receptor signaling pathway	6.71e-11	2.13e-08	1.32
GO:0030334	regulation of cell migration	8.46e-11	2.62e-08	1.78
GO:0007165	signal transduction	8.82e-11	2.67e-08	1.2
GO:0016477	cell migration	1.24e-10	3.66e-08	1.49
GO:0040017	positive regulation of locomotion	1.6e-10	4.62e-08	2.01
GO:0051270	regulation of cellular component movement	2.16e-10	6.13e-08	1.41
GO:0022402	cell cycle process	4.09e-10	1.13e-07	1.41
GO:2000145	regulation of cell motility	7.57e-10	2.05e-07	1.71
GO:0048870	cell motility	7.95e-10	2.11e-07	1.57
GO:0040012	regulation of locomotion	1.07e-09	2.8e-07	1.41
GO:0045597	positive regulation of cell differentiation	1.2e-09	3.05e-07	1.59
GO:0007389	pattern specification process	1.54e-09	3.87e-07	1.92
GO:0030204	chondroitin sulfate metabolic process	1.55e-09	3.8e-07	4.92
GO:0044770	cell cycle phase transition	1.66e-09	4e-07	2.29
GO:0000280	nuclear division	1.93e-09	4.58e-07	1.79
GO:0044772	mitotic cell cycle phase transition	2.07e-09	4.8e-07	2.3
GO:0051276	chromosome organization	2.11e-09	4.83e-07	1.72
GO:0006270	DNA replication initiation	2.16e-09	4.86e-07	3.93
GO:0060284	regulation of cell development	2.36e-09	5.2e-07	1.56
GO:0033993	response to lipid	2.69e-09	5.85e-07	1.84
GO:0044700	single organism signaling	5.84e-09	1.25e-06	2.03
GO:0009887	organ morphogenesis	6.78e-09	1.42e-06	2.18
GO:0006952	defense response	7.22e-09	1.49e-06	2.08
GO:0007067	mitotic nuclear division	7.94e-09	1.62e-06	1.81
GO:0023052	signaling	9.09e-09	1.82e-06	2.01
GO:0010646	regulation of cell communication	9.38e-09	1.85e-06	1.22
GO:0035239	tube morphogenesis	9.64e-09	1.87e-06	2.07
GO:0008283	cell proliferation	1.05e-08	2.01e-06	1.55
GO:0007062	sister chromatid cohesion	1.27e-08	2.41e-06	2.4
GO:0048285	organelle fission	1.4e-08	2.6e-06	1.73
GO:0030278	regulation of ossification	1.41e-08	2.58e-06	1.99
GO:0010033	response to organic substance	1.42e-08	2.56e-06	1.45
GO:0023051	regulation of signaling	1.65e-08	2.94e-06	1.21
GO:0048518	positive regulation of biological process	1.82e-08	3.2e-06	1.2
GO:0048468	cell development	1.98e-08	3.43e-06	1.67
GO:0001763	morphogenesis of a branching structure	2.04e-08	3.5e-06	2.62
GO:0048729	tissue morphogenesis	2.16e-08	3.65e-06	1.81
GO:1903510	mucopolysaccharide metabolic process	2.17e-08	3.62e-06	2.88
GO:0006024	glycosaminoglycan biosynthetic process	2.23e-08	3.67e-06	2.98
GO:0030111	regulation of Wnt signaling pathway	2.61e-08	4.24e-06	1.54
GO:0071310	cellular response to organic substance	2.74e-08	4.41e-06	1.49
GO:0030206	chondroitin sulfate biosynthetic process	2.88e-08	4.57e-06	5.86
GO:0009611	response to wounding	2.93e-08	4.6e-06	2.6
GO:0006954	inflammatory response	3.32e-08	5.15e-06	2.6
GO:0006023	aminoglycan biosynthetic process	3.41e-08	5.22e-06	2.94
GO:0014070	response to organic cyclic compound	3.67e-08	5.56e-06	1.75
GO:0048583	regulation of response to stimulus	3.85e-08	5.76e-06	1.19
GO:0051216	cartilage development	4.26e-08	6.3e-06	2.5
GO:0070848	response to growth factor	4.3e-08	6.3e-06	1.95
GO:0051241	negative regulation of multicellular organismal process	4.68e-08	6.77e-06	1.67
GO:0071363	cellular response to growth factor stimulus	4.69e-08	6.71e-06	2.01
GO:0070887	cellular response to chemical stimulus	5.12e-08	7.25e-06	1.45
GO:0030199	collagen fibril organization	6.03e-08	8.44e-06	6.7
GO:0007267	cell-cell signaling	6.16e-08	8.53e-06	2.08
GO:0001525	angiogenesis	6.33e-08	8.68e-06	1.83
GO:0009966	regulation of signal transduction	8.16e-08	1.11e-05	1.21
GO:0030155	regulation of cell adhesion	8.91e-08	1.2e-05	1.69
GO:0070167	regulation of biomineral tissue development	9.53e-08	1.27e-05	3.19
GO:0090092	regulation of transmembrane receptor protein serine/threonine kinase signaling pathway	1.37e-07	1.8e-05	2.16
GO:0010720	positive regulation of cell development	1.4e-07	1.83e-05	1.68
GO:0051960	regulation of nervous system development	1.62e-07	2.09e-05	1.53
GO:0061138	morphogenesis of a branching epithelium	1.69e-07	2.16e-05	2.79
GO:0051093	negative regulation of developmental process	1.77e-07	2.24e-05	1.75
GO:0030030	cell projection organization	2.53e-07	3.17e-05	1.36
GO:0045664	regulation of neuron differentiation	3.19e-07	3.96e-05	1.59
GO:0042221	response to chemical	4.01e-07	4.92e-05	1.36
GO:0048522	positive regulation of cellular process	4.11e-07	5e-05	1.19
GO:1901342	regulation of vasculature development	4.25e-07	5.13e-05	1.8
GO:0030203	glycosaminoglycan metabolic process	4.91e-07	5.87e-05	2.41
GO:0035295	tube development	4.98e-07	5.9e-05	2.36
GO:0048598	embryonic morphogenesis	5.18e-07	6.08e-05	1.7
GO:1901700	response to oxygen-containing compound	5.42e-07	6.3e-05	1.52
GO:0007186	G-protein coupled receptor signaling pathway	6.41e-07	7.38e-05	1.71
GO:0050896	response to stimulus	6.72e-07	7.68e-05	1.19
GO:0048523	negative regulation of cellular process	7.32e-07	8.29e-05	1.24
GO:0048754	branching morphogenesis of an epithelial tube	8.37e-07	9.39e-05	2.61
GO:0022414	reproductive process	8.63e-07	9.6e-05	1.57
GO:0031344	regulation of cell projection organization	9.22e-07	0.000102	1.58
GO:0048585	negative regulation of response to stimulus	9.79e-07	0.000107	1.26
GO:0022604	regulation of cell morphogenesis	1e-06	0.000109	1.59
GO:0006022	aminoglycan metabolic process	1.12e-06	0.00012	2.35
GO:0051783	regulation of nuclear division	1.14e-06	0.000122	2.04
GO:0090287	regulation of cellular response to growth factor stimulus	1.15e-06	0.000122	1.97
GO:0060828	regulation of canonical Wnt signaling pathway	1.24e-06	0.000131	1.53
GO:0051962	positive regulation of nervous system development	1.3e-06	0.000135	1.67
GO:0050767	regulation of neurogenesis	1.36e-06	0.00014	1.51
GO:0051128	regulation of cellular component organization	1.47e-06	0.000151	1.28
GO:0031214	biomineral tissue development	1.59e-06	0.000162	4.08
GO:0048519	negative regulation of biological process	1.63e-06	0.000165	1.22
GO:0030500	regulation of bone mineralization	1.63e-06	0.000164	2.94
GO:0010975	regulation of neuron projection development	2.21e-06	0.000219	1.65
GO:0051301	cell division	2.22e-06	0.000219	1.99
GO:0034080	CENP-A containing nucleosome assembly	2.45e-06	0.00024	7.98
GO:0010769	regulation of cell morphogenesis involved in differentiation	2.59e-06	0.000252	1.72
GO:0065007	biological regulation	2.82e-06	0.000272	1.09
GO:0010648	negative regulation of cell communication	2.91e-06	0.000279	1.27
GO:0007154	cell communication	2.98e-06	0.000283	1.62
GO:0071495	cellular response to endogenous stimulus	2.99e-06	0.000282	1.53
GO:0045596	negative regulation of cell differentiation	3.1e-06	0.00029	1.55
GO:0009968	negative regulation of signal transduction	3.27e-06	0.000304	1.27
GO:0045785	positive regulation of cell adhesion	3.56e-06	0.000329	1.82
GO:0023057	negative regulation of signaling	3.73e-06	0.000342	1.26
GO:0061035	regulation of cartilage development	3.8e-06	0.000346	2.21
GO:0007224	smoothened signaling pathway	3.9e-06	0.000353	2.44
GO:0051383	kinetochore organization	3.99e-06	0.000358	12.2
GO:0010647	positive regulation of cell communication	4.05e-06	0.000362	1.29
GO:0048545	response to steroid hormone	4.48e-06	0.000397	2.58
GO:0001649	osteoblast differentiation	4.51e-06	0.000397	2.37
GO:0003008	system process	4.76e-06	0.000416	1.44
GO:0042330	taxis	4.77e-06	0.000414	1.88
GO:0050920	regulation of chemotaxis	5.01e-06	0.000432	2.21
GO:0033280	response to vitamin D	5.02e-06	0.00043	3.92
GO:0044702	single organism reproductive process	5.06e-06	0.00043	1.59
GO:0002009	morphogenesis of an epithelium	5.15e-06	0.000435	1.6
GO:0010562	positive regulation of phosphorus metabolic process	5.22e-06	0.000439	1.44
GO:0045937	positive regulation of phosphate metabolic process	5.22e-06	0.000436	1.44
GO:0045778	positive regulation of ossification	5.39e-06	0.000447	2.8
GO:0009719	response to endogenous stimulus	5.52e-06	0.000455	1.37
GO:0030282	bone mineralization	5.79e-06	0.000474	4.98
GO:0090100	positive regulation of transmembrane receptor protein serine/threonine kinase signaling pathway	6.1e-06	0.000497	2.52
GO:0045667	regulation of osteoblast differentiation	6.28e-06	0.000508	1.81
GO:0009628	response to abiotic stimulus	6.29e-06	0.000506	1.41
GO:0023056	positive regulation of signaling	6.54e-06	0.000523	1.28
GO:0071396	cellular response to lipid	6.75e-06	0.000536	1.76
GO:0048584	positive regulation of response to stimulus	7.63e-06	0.000602	1.23
GO:0030178	negative regulation of Wnt signaling pathway	7.69e-06	0.000603	1.54
GO:0015701	bicarbonate transport	8.07e-06	0.00063	10.04
GO:0071773	cellular response to BMP stimulus	9.19e-06	0.000713	4.5
GO:0071772	response to BMP	9.19e-06	0.000708	4.5
GO:0031055	chromatin remodeling at centromere	9.23e-06	0.000707	4.35
GO:0032102	negative regulation of response to external stimulus	9.65e-06	0.000735	1.89
GO:0006935	chemotaxis	9.67e-06	0.000733	1.86
GO:0071229	cellular response to acid chemical	1.08e-05	0.000816	2.14
GO:0008285	negative regulation of cell proliferation	1.08e-05	0.000812	1.6
GO:0045666	positive regulation of neuron differentiation	1.16e-05	0.00086	1.71
GO:0001101	response to acid chemical	1.22e-05	0.0009	1.6
GO:0001958	endochondral ossification	1.42e-05	0.00104	5.34
GO:0036075	replacement ossification	1.42e-05	0.00104	5.34
GO:0003013	circulatory system process	1.48e-05	0.00108	1.93
GO:0006570	tyrosine metabolic process	1.53e-05	0.0011	8.15
GO:0045765	regulation of angiogenesis	1.61e-05	0.00116	1.77
GO:0008589	regulation of smoothened signaling pathway	1.87e-05	0.00133	2.33
GO:0070169	positive regulation of biomineral tissue development	1.93e-05	0.00137	3.29
GO:1901701	cellular response to oxygen-containing compound	1.99e-05	0.00141	1.47
GO:0098813	nuclear chromosome segregation	1.99e-05	0.0014	4.62
GO:0000904	cell morphogenesis involved in differentiation	2e-05	0.0014	1.74
GO:0070482	response to oxygen levels	2e-05	0.0014	1.9
GO:0009725	response to hormone	2.06e-05	0.00143	1.42
GO:0002062	chondrocyte differentiation	2.07e-05	0.00143	3.71
GO:0010927	cellular component assembly involved in morphogenesis	2.11e-05	0.00145	1.54
GO:0006953	acute-phase response	2.12e-05	0.00145	38.72
GO:0002526	acute inflammatory response	2.41e-05	0.00163	23.23
GO:0098742	cell-cell adhesion via plasma-membrane adhesion molecules	2.57e-05	0.00174	1.89
GO:0050789	regulation of biological process	2.62e-05	0.00176	1.06
GO:0050769	positive regulation of neurogenesis	2.63e-05	0.00175	1.6
GO:0001936	regulation of endothelial cell proliferation	2.66e-05	0.00177	2.71
GO:0007059	chromosome segregation	2.78e-05	0.00184	3.1
GO:0051785	positive regulation of nuclear division	2.94e-05	0.00193	3.78
GO:2000027	regulation of organ morphogenesis	3.16e-05	0.00207	1.46
GO:0007088	regulation of mitotic nuclear division	3.17e-05	0.00207	1.93
GO:0050877	neurological system process	3.28e-05	0.00212	1.56
GO:0044782	cilium organization	3.47e-05	0.00224	1.9
GO:0009967	positive regulation of signal transduction	3.51e-05	0.00225	1.27
GO:0006027	glycosaminoglycan catabolic process	3.55e-05	0.00227	3.44
GO:1902099	regulation of metaphase/anaphase transition of cell cycle	3.67e-05	0.00233	2.41
GO:0003002	regionalization	3.71e-05	0.00234	1.69
GO:1904018	positive regulation of vasculature development	3.73e-05	0.00235	1.77
GO:0001934	positive regulation of protein phosphorylation	3.81e-05	0.00238	1.44
GO:0090068	positive regulation of cell cycle process	3.84e-05	0.00239	1.9
GO:0006558	L-phenylalanine metabolic process	3.98e-05	0.00247	5.7
GO:0006559	L-phenylalanine catabolic process	3.98e-05	0.00246	5.7
GO:0060395	SMAD protein signal transduction	4.03e-05	0.00248	2.16
GO:0002063	chondrocyte development	4.18e-05	0.00256	4.2
GO:0031960	response to corticosteroid	4.22e-05	0.00257	2.47
GO:0032355	response to estradiol	4.5e-05	0.00273	2.18
GO:0000086	G2/M transition of mitotic cell cycle	4.61e-05	0.00278	2.34
GO:0030031	cell projection assembly	4.7e-05	0.00282	1.49
GO:0060351	cartilage development involved in endochondral bone morphogenesis	4.88e-05	0.00292	22.55
GO:0031589	cell-substrate adhesion	4.95e-05	0.00295	1.72
GO:0072215	regulation of metanephros development	4.97e-05	0.00294	4.52
GO:0030182	neuron differentiation	5.28e-05	0.00311	1.79
GO:0044843	cell cycle G1/S phase transition	5.55e-05	0.00326	1.81
GO:0000082	G1/S transition of mitotic cell cycle	5.55e-05	0.00324	1.81
GO:0006812	cation transport	5.64e-05	0.00328	3.36
GO:0044839	cell cycle G2/M phase transition	5.67e-05	0.00328	2.32
GO:0030501	positive regulation of bone mineralization	5.88e-05	0.00339	3.2
GO:0030177	positive regulation of Wnt signaling pathway	6.14e-05	0.00352	1.58
GO:0042384	cilium assembly	6.18e-05	0.00353	1.91
GO:0050678	regulation of epithelial cell proliferation	6.33e-05	0.0036	1.82
GO:0019835	cytolysis	6.53e-05	0.0037	8.59
GO:0032330	regulation of chondrocyte differentiation	6.68e-05	0.00377	2.23
GO:0045165	cell fate commitment	6.92e-05	0.00388	2.1
GO:0006026	aminoglycan catabolic process	7.07e-05	0.00395	3.29
GO:0051384	response to glucocorticoid	7.13e-05	0.00397	2.62
GO:0051983	regulation of chromosome segregation	7.17e-05	0.00397	2.04
GO:1901343	negative regulation of vasculature development	7.23e-05	0.00399	3.03
GO:0060346	bone trabecula formation	7.23e-05	0.00397	6.3
GO:0045669	positive regulation of osteoblast differentiation	7.26e-05	0.00397	2.93
GO:0042327	positive regulation of phosphorylation	7.3e-05	0.00398	1.41
GO:0050794	regulation of cellular process	7.63e-05	0.00414	1.05
GO:0006260	DNA replication	7.64e-05	0.00413	2.29
GO:0007010	cytoskeleton organization	7.77e-05	0.00418	1.31
GO:0010811	positive regulation of cell-substrate adhesion	8.06e-05	0.00432	2.42
GO:0033273	response to vitamin	8.38e-05	0.00448	2.05
GO:0030071	regulation of mitotic metaphase/anaphase transition	8.48e-05	0.00451	2.37
GO:0048638	regulation of developmental growth	9.01e-05	0.00477	1.68
GO:2000095	regulation of Wnt signaling pathway	planar cell polarity pathway	9.47e-05	0.00499
GO:0048704	embryonic skeletal system morphogenesis	9.58e-05	0.00503	2.21
GO:0031145	anaphase-promoting complex-dependent catabolic process	9.81e-05	0.00513	1.85
GO:0007399	nervous system development	9.85e-05	0.00513	1.83
GO:0030001	metal ion transport	0.0001	0.0052	3.68
GO:0035987	endodermal cell differentiation	0.000101	0.00521	6.92
GO:0072216	positive regulation of metanephros development	0.000102	0.00525	5.53
GO:0045880	positive regulation of smoothened signaling pathway	0.000102	0.00524	3.21
GO:0010954	positive regulation of protein processing	0.000103	0.00524	6.02
GO:1903319	positive regulation of protein maturation	0.000103	0.00522	6.02
GO:0001666	response to hypoxia	0.000104	0.00526	1.87
GO:0042493	response to drug	0.000104	0.00524	1.75
GO:0006572	tyrosine catabolic process	0.000104	0.00522	8.15
GO:0098609	cell-cell adhesion	0.000105	0.00526	1.39
GO:0001932	regulation of protein phosphorylation	0.000107	0.00536	1.34
GO:0055082	cellular chemical homeostasis	0.000108	0.00537	1.53
GO:0022407	regulation of cell-cell adhesion	0.00011	0.00545	1.71
GO:0001938	positive regulation of endothelial cell proliferation	0.00011	0.00545	2.81
GO:0009798	axis specification	0.000112	0.00549	3.42
GO:0071305	cellular response to vitamin D	0.000113	0.00554	4.65
GO:0006811	ion transport	0.000114	0.00556	2.64
GO:0098771	inorganic ion homeostasis	0.000116	0.00565	1.38
GO:0000083	regulation of transcription involved in G1/S transition of mitotic cell cycle	0.000117	0.00565	2.74
GO:0010810	regulation of cell-substrate adhesion	0.000117	0.00563	2
GO:0060429	epithelium development	0.000124	0.00596	1.79
GO:0006873	cellular ion homeostasis	0.000126	0.00605	1.57
GO:0071295	cellular response to vitamin	0.000127	0.00607	2.78
GO:0031401	positive regulation of protein modification process	0.000128	0.00606	1.3
GO:0050679	positive regulation of epithelial cell proliferation	0.000139	0.0066	2.15
GO:0010965	regulation of mitotic sister chromatid separation	0.000149	0.00701	2.31
GO:0016525	negative regulation of angiogenesis	0.000149	0.00699	3.73
GO:0050866	negative regulation of cell activation	0.000151	0.00708	2.18
GO:0007017	microtubule-based process	0.000152	0.00709	1.58
GO:0044273	sulfur compound catabolic process	0.000153	0.00714	3.96
GO:0060393	regulation of pathway-restricted SMAD protein phosphorylation	0.000155	0.00717	2.68
GO:0035107	appendage morphogenesis	0.000158	0.00728	2.72
GO:0035108	limb morphogenesis	0.000158	0.00726	2.72
GO:0043486	histone exchange	0.000164	0.00754	5.44
GO:0048565	digestive tract development	0.000176	0.00803	2.87
GO:0051174	regulation of phosphorus metabolic process	0.000178	0.00812	1.29
GO:0048562	embryonic organ morphogenesis	0.00018	0.00818	1.91
GO:0045840	positive regulation of mitotic nuclear division	0.000183	0.00829	2.74
GO:0050801	ion homeostasis	0.000183	0.00826	1.37
GO:0032101	regulation of response to external stimulus	0.000183	0.00824	1.68
GO:0045766	positive regulation of angiogenesis	0.000184	0.00825	1.75
GO:0007162	negative regulation of cell adhesion	0.000185	0.00826	1.85
GO:0071801	regulation of podosome assembly	0.000186	0.00825	4.9
GO:0010564	regulation of cell cycle process	0.00019	0.0084	1.54
GO:0032989	cellular component morphogenesis	0.000203	0.00898	1.39
GO:0090090	negative regulation of canonical Wnt signaling pathway	0.000207	0.00911	1.53
GO:0030514	negative regulation of BMP signaling pathway	0.00021	0.00919	2.92
GO:0071459	protein localization to chromosome	centromeric region	0.000211	0.00922
GO:0030208	dermatan sulfate biosynthetic process	0.000214	0.00931	5.86
GO:0010721	negative regulation of cell development	0.000215	0.00935	1.64
GO:0000819	sister chromatid segregation	0.000217	0.00937	4.43
GO:0018958	phenol-containing compound metabolic process	0.000221	0.00955	2.69
GO:0045599	negative regulation of fat cell differentiation	0.000224	0.00961	2.82
GO:0043269	regulation of ion transport	0.000229	0.00981	1.58
GO:0050921	positive regulation of chemotaxis	0.000235	0.01	2.31
GO:1901617	organic hydroxy compound biosynthetic process	0.000237	0.0101	1.74
GO:0034724	DNA replication-independent nucleosome organization	0.000239	0.0101	3.34
GO:0006336	DNA replication-independent nucleosome assembly	0.000239	0.0101	3.34
GO:0030510	regulation of BMP signaling pathway	0.000239	0.0101	2.41
GO:0036293	response to decreased oxygen levels	0.00024	0.0101	1.81
GO:0019220	regulation of phosphate metabolic process	0.000245	0.0103	1.28
GO:0000226	microtubule cytoskeleton organization	0.000248	0.0104	1.75
GO:0071407	cellular response to organic cyclic compound	0.000249	0.0103	1.38
GO:0002042	cell migration involved in sprouting angiogenesis	0.000255	0.0106	6.43
GO:0030261	chromosome condensation	0.00026	0.0107	3.82
GO:0001704	formation of primary germ layer	0.000264	0.0109	2.29
GO:0061387	regulation of extent of cell growth	0.000265	0.0109	2.17
GO:0051382	kinetochore assembly	0.00027	0.0111	6.71
GO:0002076	osteoblast development	0.000278	0.0113	5.37
GO:0042472	inner ear morphogenesis	0.000281	0.0114	2.69
GO:0000070	mitotic sister chromatid segregation	0.000281	0.0114	4.69
GO:0097460	ferrous iron import into cell	0.000281	0.0114	3
GO:0070613	regulation of protein processing	0.000285	0.0115	3.07
GO:1903317	regulation of protein maturation	0.000285	0.0115	3.07
GO:0008217	regulation of blood pressure	0.000292	0.0117	2.79
GO:0045926	negative regulation of growth	0.000294	0.0118	1.49
GO:0002544	chronic inflammatory response	0.000305	0.0121	8.98
GO:0042742	defense response to bacterium	0.00031	0.0123	24.15
GO:0032526	response to retinoic acid	0.000311	0.0123	2.04
GO:0009950	dorsal/ventral axis specification	0.000323	0.0128	6.18
GO:0042325	regulation of phosphorylation	0.000329	0.013	1.29
GO:0010976	positive regulation of neuron projection development	0.000331	0.013	1.64
GO:0048661	positive regulation of smooth muscle cell proliferation	0.000334	0.0131	2.59
GO:0030516	regulation of axon extension	0.000335	0.0131	2.24
GO:0042060	wound healing	0.000336	0.0131	2.66
GO:2000181	negative regulation of blood vessel morphogenesis	0.000342	0.0132	3.51
GO:0022617	extracellular matrix disassembly	0.000343	0.0133	4.91
GO:0010862	positive regulation of pathway-restricted SMAD protein phosphorylation	0.000356	0.0137	3.39
GO:0007156	homophilic cell adhesion via plasma membrane adhesion molecules	0.000357	0.0137	1.94
GO:0071300	cellular response to retinoic acid	0.000361	0.0138	2.46
GO:1901722	regulation of cell proliferation involved in kidney development	0.000363	0.0139	4.8
GO:0043408	regulation of MAPK cascade	0.000366	0.0139	1.38
GO:0050865	regulation of cell activation	0.000367	0.0139	1.58
GO:0006937	regulation of muscle contraction	0.000371	0.014	2.1
GO:0002760	positive regulation of antimicrobial humoral response	0.000374	0.0141	2
GO:0006310	DNA recombination	0.000378	0.0142	1.52
GO:0006940	regulation of smooth muscle contraction	0.000382	0.0143	2.72
GO:2001300	lipoxin metabolic process	0.000388	0.0145	11.62
GO:1901568	fatty acid derivative metabolic process	0.000388	0.0145	11.62
GO:0010035	response to inorganic substance	0.000391	0.0145	1.68
GO:0060538	skeletal muscle organ development	0.000392	0.0145	36.73
GO:0006950	response to stress	0.000392	0.0145	1.19
GO:0031346	positive regulation of cell projection organization	0.000393	0.0145	1.58
GO:0002682	regulation of immune system process	0.000395	0.0145	1.78
GO:0060343	trabecula formation	0.000397	0.0146	5.21
GO:0007187	G-protein coupled receptor signaling pathway	coupled to cyclic nucleotide second messenger	0.000399	0.0146
GO:0030324	lung development	0.000403	0.0147	2.11
GO:0048640	negative regulation of developmental growth	0.000409	0.0149	1.83
GO:0071222	cellular response to lipopolysaccharide	0.000413	0.015	10.1
GO:0009954	proximal/distal pattern formation	0.000425	0.0154	4.52
GO:0033047	regulation of mitotic sister chromatid segregation	0.000425	0.0153	2.2
GO:0009100	glycoprotein metabolic process	0.00043	0.0155	4.92
GO:0051302	regulation of cell division	0.000432	0.0155	2.62
GO:0002922	positive regulation of humoral immune response	0.000433	0.0155	8.33
GO:0050770	regulation of axonogenesis	0.00044	0.0157	1.87
GO:0021893	cerebral cortex GABAergic interneuron fate commitment	0.000442	0.0157	62.14
GO:0021544	subpallium development	0.000442	0.0157	62.14
GO:0045132	meiotic chromosome segregation	0.000445	0.0158	7.38
GO:0051130	positive regulation of cellular component organization	0.000446	0.0157	1.2
GO:0090183	regulation of kidney development	0.000449	0.0158	2.31
GO:0009799	specification of symmetry	0.000459	0.0161	2.32
GO:0051439	regulation of ubiquitin-protein ligase activity involved in mitotic cell cycle	0.000464	0.0163	1.83
GO:0090244	Wnt signaling pathway involved in somitogenesis	0.000467	0.0163	8.2
GO:0015711	organic anion transport	0.000468	0.0163	2.97
GO:0034765	regulation of ion transmembrane transport	0.000469	0.0163	1.73
GO:0090175	regulation of establishment of planar polarity	0.00047	0.0163	1.62
GO:0002040	sprouting angiogenesis	0.000474	0.0164	2.74
GO:0002683	negative regulation of immune system process	0.000494	0.017	1.7
GO:0030205	dermatan sulfate metabolic process	0.000515	0.0177	5.33
GO:0007167	enzyme linked receptor protein signaling pathway	0.000526	0.018	1.25
GO:0001658	branching involved in ureteric bud morphogenesis	0.000542	0.0185	2.89
GO:0000722	telomere maintenance via recombination	0.000546	0.0186	2.29
GO:0061036	positive regulation of cartilage development	0.000547	0.0186	2.76
GO:0000902	cell morphogenesis	0.000548	0.0186	1.48
GO:0002479	antigen processing and presentation of exogenous peptide antigen via MHC class I	TAP-dependent	0.000563	0.0191
GO:0007600	sensory perception	0.00057	0.0192	2.23
GO:0050727	regulation of inflammatory response	0.000583	0.0196	2.14
GO:0055080	cation homeostasis	0.000585	0.0196	1.35
GO:0060415	muscle tissue morphogenesis	0.000589	0.0197	5.99
GO:0006271	DNA strand elongation involved in DNA replication	0.000605	0.0202	3.27
GO:1904668	positive regulation of ubiquitin protein ligase activity	0.000613	0.0204	1.75
GO:0071219	cellular response to molecule of bacterial origin	0.000617	0.0205	9.42
GO:0006312	mitotic recombination	0.000625	0.0207	2.14
GO:0010594	regulation of endothelial cell migration	0.000625	0.0207	1.95
GO:1903532	positive regulation of secretion by cell	0.000628	0.0207	1.74
GO:0030509	BMP signaling pathway	0.000636	0.0209	2.29
GO:0010770	positive regulation of cell morphogenesis involved in differentiation	0.000641	0.021	1.88
GO:0009617	response to bacterium	0.000643	0.0211	20.07
GO:0070374	positive regulation of ERK1 and ERK2 cascade	0.000647	0.0211	2.05
GO:0002158	osteoclast proliferation	0.000655	0.0213	1
GO:0042340	keratan sulfate catabolic process	0.000696	0.0226	125.74
GO:0007368	determination of left/right symmetry	0.000703	0.0228	2.31
GO:2000050	regulation of non-canonical Wnt signaling pathway	0.000716	0.0232	4.77
GO:0051271	negative regulation of cellular component movement	0.000726	0.0234	1.41
GO:0071560	cellular response to transforming growth factor beta stimulus	0.000733	0.0236	2.4
GO:0045931	positive regulation of mitotic cell cycle	0.000737	0.0236	1.75
GO:0000727	double-strand break repair via break-induced replication	0.00074	0.0237	7.83
GO:0001973	adenosine receptor signaling pathway	0.000755	0.0241	12.24
GO:0032270	positive regulation of cellular protein metabolic process	0.000762	0.0243	1.24
GO:0007264	small GTPase mediated signal transduction	0.000779	0.0247	1.33
GO:0051047	positive regulation of secretion	0.00078	0.0247	1.69
GO:0031279	regulation of cyclase activity	0.000786	0.0248	4.37
GO:0051339	regulation of lyase activity	0.000786	0.0248	4.37
GO:0003018	vascular process in circulatory system	0.000792	0.0249	1.87
GO:1905114	cell surface receptor signaling pathway involved in cell-cell signaling	0.000793	0.0249	1.32
GO:0010817	regulation of hormone levels	0.000804	0.0252	3.86
GO:1903037	regulation of leukocyte cell-cell adhesion	0.000805	0.0252	1.7
GO:0090184	positive regulation of kidney development	0.000843	0.0263	2.74
GO:0051436	negative regulation of ubiquitin-protein ligase activity involved in mitotic cell cycle	0.000853	0.0265	1.81
GO:0010193	response to ozone	0.000855	0.0265	69.4
GO:0045740	positive regulation of DNA replication	0.000856	0.0265	3.05
GO:0051129	negative regulation of cellular component organization	0.00086	0.0265	1.41
GO:1903046	meiotic cell cycle process	0.000861	0.0265	1.83
GO:0042481	regulation of odontogenesis	0.000862	0.0265	3.53
GO:0030308	negative regulation of cell growth	0.000865	0.0265	1.94
GO:0070208	protein heterotrimerization	0.000874	0.0267	8.51
GO:0007178	transmembrane receptor protein serine/threonine kinase signaling pathway	0.000874	0.0267	1.85
GO:0071400	cellular response to oleic acid	0.000946	0.0288	61.43
GO:1901654	response to ketone	0.000947	0.0287	1.73
GO:0032879	regulation of localization	0.000947	0.0287	1.21
GO:0060349	bone morphogenesis	0.000955	0.0289	3.3
GO:0048715	negative regulation of oligodendrocyte differentiation	0.000956	0.0288	14.3
GO:0007584	response to nutrient	0.00096	0.0289	2.14
GO:0070925	organelle assembly	0.000965	0.029	1.41
GO:0033045	regulation of sister chromatid segregation	0.000971	0.0291	2.05
GO:0022616	DNA strand elongation	0.000975	0.0291	2.43
GO:0048841	regulation of axon extension involved in axon guidance	0.000993	0.0296	2.73
GO:0019740	nitrogen utilization	0.000995	0.0296	7.28
