# Supplementary material for: Convergent evolution of gene expression in two high-toothed stickleback populations
Source: PLoS Genet. 2018 Jun 13;14(6):e1007443. doi: 10.1371/journal.pgen.1007443 (PMC6016950; doi:10.1371/journal.pgen.1007443)
Supplement: S7 Table — Gene Ontology (GO) term category and name are given in GO term and description, with the p-value, q-value, and relative enrichment within genes upregulated in PAXBFW dental tissue reported by GOrilla [68]. (XLSX) [file pgen.1007443.s014.xlsx]

## Sheet: Sheet1
GO Term	Description	P-value	FDR q-value	Enrichment
GO:1903047	mitotic cell cycle process	2.4e-24	3.12e-20	3.38
GO:0030198	extracellular matrix organization	3.28e-24	2.14e-20	2.26
GO:0043062	extracellular structure organization	3.28e-24	1.43e-20	2.26
GO:0022402	cell cycle process	2.44e-21	7.95e-18	2.82
GO:0051276	chromosome organization	3.59e-21	9.36e-18	4.19
GO:0032502	developmental process	5.25e-21	1.14e-17	1.38
GO:0007062	sister chromatid cohesion	3.45e-18	6.42e-15	7.01
GO:0048856	anatomical structure development	8.87e-18	1.44e-14	1.43
GO:0051301	cell division	4.23e-17	6.12e-14	4.06
GO:0044767	single-organism developmental process	1.54e-15	2.01e-12	1.29
GO:0001501	skeletal system development	8.04e-15	9.52e-12	3.06
GO:0007067	mitotic nuclear division	2.07e-14	2.24e-11	4.46
GO:0048731	system development	2.48e-14	2.48e-11	1.87
GO:0042127	regulation of cell proliferation	2.84e-14	2.64e-11	1.4
GO:0022610	biological adhesion	4.33e-14	3.76e-11	1.55
GO:0022603	regulation of anatomical structure morphogenesis	5.21e-14	4.24e-11	1.41
GO:0007155	cell adhesion	5.36e-14	4.11e-11	1.55
GO:0051239	regulation of multicellular organismal process	5.39e-14	3.9e-11	1.31
GO:0032501	multicellular organismal process	5.45e-14	3.74e-11	1.43
GO:0006270	DNA replication initiation	8.88e-14	5.78e-11	4.75
GO:0050793	regulation of developmental process	1.12e-13	6.96e-11	1.3
GO:0000280	nuclear division	1.52e-13	9e-11	3.39
GO:0030574	collagen catabolic process	1.64e-13	9.3e-11	6.9
GO:0048285	organelle fission	1.74e-13	9.43e-11	3.16
GO:0044770	cell cycle phase transition	1.99e-13	1.04e-10	2.77
GO:0007166	cell surface receptor signaling pathway	2.12e-13	1.06e-10	1.29
GO:0044243	multicellular organism catabolic process	3.03e-13	1.46e-10	6.75
GO:0044707	single-multicellular organism process	3.5e-13	1.63e-10	1.41
GO:2000026	regulation of multicellular organismal development	4.66e-13	2.09e-10	1.37
GO:0048869	cellular developmental process	8.34e-13	3.62e-10	1.31
GO:0044772	mitotic cell cycle phase transition	8.52e-13	3.58e-10	2.74
GO:0044763	single-organism cellular process	1.22e-12	4.95e-10	1.12
GO:0032963	collagen metabolic process	1.41e-12	5.55e-10	6.11
GO:0044259	multicellular organismal macromolecule metabolic process	2.4e-12	9.18e-10	6
GO:0044699	single-organism process	4.68e-12	1.74e-09	1.16
GO:0007059	chromosome segregation	8.78e-12	3.18e-09	6.78
GO:0044236	multicellular organism metabolic process	9.29e-11	3.27e-08	5.23
GO:0009653	anatomical structure morphogenesis	9.65e-11	3.31e-08	1.31
GO:0051783	regulation of nuclear division	2.75e-10	9.17e-08	4.17
GO:0008284	positive regulation of cell proliferation	2.83e-10	9.23e-08	1.41
GO:0001503	ossification	3.41e-10	1.08e-07	2.71
GO:0040011	locomotion	3.45e-10	1.07e-07	1.51
GO:0006260	DNA replication	3.58e-10	1.08e-07	2.28
GO:0007165	signal transduction	3.58e-10	1.06e-07	1.19
GO:0048583	regulation of response to stimulus	4e-10	1.16e-07	1.2
GO:0006928	movement of cell or subcellular component	4.46e-10	1.26e-07	1.34
GO:0045595	regulation of cell differentiation	4.78e-10	1.33e-07	1.37
GO:0007088	regulation of mitotic nuclear division	6e-10	1.63e-07	5.7
GO:0051383	kinetochore organization	6.21e-10	1.65e-07	24.87
GO:0048646	anatomical structure formation involved in morphogenesis	6.81e-10	1.77e-07	1.44
GO:0050896	response to stimulus	7.04e-10	1.8e-07	1.27
GO:0070887	cellular response to chemical stimulus	1.15e-09	2.88e-07	1.38
GO:0016477	cell migration	1.23e-09	3.02e-07	1.51
GO:0009888	tissue development	1.62e-09	3.91e-07	1.67
GO:0051094	positive regulation of developmental process	1.72e-09	4.07e-07	1.39
GO:0048518	positive regulation of biological process	1.72e-09	4e-07	1.15
GO:0031055	chromatin remodeling at centromere	2.88e-09	6.59e-07	8.91
GO:0048522	positive regulation of cellular process	2.89e-09	6.49e-07	1.16
GO:0051240	positive regulation of multicellular organismal process	2.92e-09	6.45e-07	1.36
GO:0030335	positive regulation of cell migration	3.39e-09	7.37e-07	1.57
GO:2000147	positive regulation of cell motility	3.98e-09	8.5e-07	1.54
GO:0010033	response to organic substance	6.24e-09	1.31e-06	1.39
GO:0065007	biological regulation	6.42e-09	1.33e-06	1.08
GO:0048870	cell motility	6.48e-09	1.32e-06	1.45
GO:0033993	response to lipid	7.38e-09	1.48e-06	1.67
GO:0034080	CENP-A containing nucleosome assembly	7.63e-09	1.51e-06	9.26
GO:0051272	positive regulation of cellular component movement	1.05e-08	2.03e-06	1.51
GO:0030154	cell differentiation	1.29e-08	2.48e-06	1.32
GO:0014070	response to organic cyclic compound	1.3e-08	2.46e-06	1.78
GO:0009966	regulation of signal transduction	1.49e-08	2.78e-06	1.21
GO:0045597	positive regulation of cell differentiation	1.59e-08	2.91e-06	1.44
GO:0031145	anaphase-promoting complex-dependent catabolic process	1.66e-08	3e-06	2.08
GO:0040017	positive regulation of locomotion	1.78e-08	3.18e-06	1.51
GO:0098813	nuclear chromosome segregation	1.84e-08	3.24e-06	10.55
GO:0000722	telomere maintenance via recombination	1.91e-08	3.33e-06	3.49
GO:0010564	regulation of cell cycle process	2.05e-08	3.51e-06	2.68
GO:0030261	chromosome condensation	2.05e-08	3.47e-06	15.62
GO:0008283	cell proliferation	2.16e-08	3.6e-06	1.57
GO:0006312	mitotic recombination	2.44e-08	4.02e-06	3.22
GO:0071310	cellular response to organic substance	2.58e-08	4.21e-06	1.39
GO:0010646	regulation of cell communication	2.84e-08	4.56e-06	1.22
GO:0044843	cell cycle G1/S phase transition	2.98e-08	4.73e-06	3.22
GO:0000082	G1/S transition of mitotic cell cycle	2.98e-08	4.67e-06	3.22
GO:0051439	regulation of ubiquitin-protein ligase activity involved in mitotic cell cycle	3.27e-08	5.06e-06	2.09
GO:0050789	regulation of biological process	3.63e-08	5.56e-06	1.08
GO:0009887	organ morphogenesis	3.66e-08	5.54e-06	1.53
GO:0023051	regulation of signaling	4e-08	5.99e-06	1.22
GO:0051436	negative regulation of ubiquitin-protein ligase activity involved in mitotic cell cycle	6.53e-08	9.66e-06	2.07
GO:0030334	regulation of cell migration	8.6e-08	1.26e-05	1.37
GO:0051270	regulation of cellular component movement	9.53e-08	1.38e-05	1.35
GO:0030111	regulation of Wnt signaling pathway	9.76e-08	1.4e-05	1.73
GO:0048545	response to steroid hormone	1.08e-07	1.54e-05	1.86
GO:0051216	cartilage development	1.09e-07	1.52e-05	3.51
GO:0022414	reproductive process	1.1e-07	1.52e-05	1.73
GO:1901700	response to oxygen-containing compound	1.22e-07	1.68e-05	1.43
GO:0006952	defense response	1.37e-07	1.85e-05	1.47
GO:0048513	animal organ development	1.59e-07	2.13e-05	1.45
GO:0006323	DNA packaging	1.63e-07	2.16e-05	13.02
GO:0022616	DNA strand elongation	2.26e-07	2.97e-05	3.78
GO:0048585	negative regulation of response to stimulus	2.4e-07	3.13e-05	1.25
GO:2000145	regulation of cell motility	2.51e-07	3.24e-05	1.35
GO:0048002	antigen processing and presentation of peptide antigen	2.71e-07	3.46e-05	1.73
GO:1904667	negative regulation of ubiquitin protein ligase activity	2.9e-07	3.67e-05	2.01
GO:0051382	kinetochore assembly	2.97e-07	3.72e-05	24.87
GO:1904668	positive regulation of ubiquitin protein ligase activity	3.07e-07	3.81e-05	1.98
GO:0035239	tube morphogenesis	3.07e-07	3.78e-05	1.62
GO:1904666	regulation of ubiquitin protein ligase activity	3.1e-07	3.78e-05	1.95
GO:0006996	organelle organization	3.29e-07	3.97e-05	1.62
GO:0060284	regulation of cell development	3.34e-07	3.99e-05	1.32
GO:0071103	DNA conformation change	3.38e-07	4e-05	5.77
GO:0042221	response to chemical	3.4e-07	3.99e-05	1.3
GO:0001763	morphogenesis of a branching structure	3.41e-07	3.97e-05	2.28
GO:0040012	regulation of locomotion	3.62e-07	4.17e-05	1.34
GO:0000083	regulation of transcription involved in G1/S transition of mitotic cell cycle	3.65e-07	4.17e-05	5.86
GO:0007346	regulation of mitotic cell cycle	3.75e-07	4.24e-05	2.83
GO:0006310	DNA recombination	3.79e-07	4.26e-05	1.83
GO:0007389	pattern specification process	4.64e-07	5.17e-05	1.68
GO:0051983	regulation of chromosome segregation	4.75e-07	5.24e-05	4.65
GO:0030278	regulation of ossification	4.8e-07	5.25e-05	2.02
GO:0000075	cell cycle checkpoint	5.3e-07	5.75e-05	4.62
GO:0048584	positive regulation of response to stimulus	5.72e-07	6.16e-05	1.23
GO:0030155	regulation of cell adhesion	5.82e-07	6.21e-05	1.37
GO:0051437	positive regulation of ubiquitin-protein ligase activity involved in regulation of mitotic cell cycle transition	5.9e-07	6.25e-05	1.98
GO:0002478	antigen processing and presentation of exogenous peptide antigen	6.04e-07	6.34e-05	1.74
GO:0030178	negative regulation of Wnt signaling pathway	6.07e-07	6.32e-05	1.61
GO:0007017	microtubule-based process	6.08e-07	6.29e-05	2.29
GO:0002479	antigen processing and presentation of exogenous peptide antigen via MHC class I	TAP-dependent	6.2e-07	6.36e-05
GO:0009968	negative regulation of signal transduction	7.81e-07	7.95e-05	1.27
GO:0048519	negative regulation of biological process	7.89e-07	7.96e-05	1.19
GO:0030204	chondroitin sulfate metabolic process	8.11e-07	8.13e-05	3.06
GO:0051241	negative regulation of multicellular organismal process	8.15e-07	8.1e-05	1.58
GO:0034724	DNA replication-independent nucleosome organization	8.74e-07	8.62e-05	6.31
GO:0006336	DNA replication-independent nucleosome assembly	8.74e-07	8.56e-05	6.31
GO:2000027	regulation of organ morphogenesis	8.76e-07	8.52e-05	1.54
GO:0006271	DNA strand elongation involved in DNA replication	9e-07	8.69e-05	4.03
GO:0000819	sister chromatid segregation	9.01e-07	8.63e-05	8.18
GO:0050794	regulation of cellular process	1.03e-06	9.8e-05	1.08
GO:0033280	response to vitamin D	1.06e-06	0.0001	3.94
GO:0060828	regulation of canonical Wnt signaling pathway	1.08e-06	0.000101	1.53
GO:0033273	response to vitamin	1.09e-06	0.000101	2.76
GO:0051444	negative regulation of ubiquitin-protein transferase activity	1.12e-06	0.000104	1.92
GO:0002474	antigen processing and presentation of peptide antigen via MHC class I	1.13e-06	0.000104	1.98
GO:0009719	response to endogenous stimulus	1.14e-06	0.000104	1.45
GO:0090068	positive regulation of cell cycle process	1.24e-06	0.000112	3.33
GO:0051716	cellular response to stimulus	1.31e-06	0.000117	1.21
GO:0007010	cytoskeleton organization	1.31e-06	0.000117	1.33
GO:0031960	response to corticosteroid	1.34e-06	0.000119	1.96
GO:1901342	regulation of vasculature development	1.39e-06	0.000122	1.64
GO:0048729	tissue morphogenesis	1.41e-06	0.000123	1.54
GO:0010648	negative regulation of cell communication	1.45e-06	0.000126	1.25
GO:0007076	mitotic chromosome condensation	1.46e-06	0.000126	19.57
GO:0007186	G-protein coupled receptor signaling pathway	1.48e-06	0.000127	1.75
GO:0019884	antigen processing and presentation of exogenous antigen	1.48e-06	0.000126	1.71
GO:0000226	microtubule cytoskeleton organization	1.55e-06	0.000131	2.96
GO:0009628	response to abiotic stimulus	1.58e-06	0.000133	1.32
GO:0002376	immune system process	1.66e-06	0.000139	1.24
GO:0043486	histone exchange	1.68e-06	0.00014	9.57
GO:0009725	response to hormone	1.76e-06	0.000145	1.52
GO:0023057	negative regulation of signaling	1.91e-06	0.000157	1.25
GO:0000070	mitotic sister chromatid segregation	1.96e-06	0.000159	8.66
GO:0006950	response to stress	2.19e-06	0.000177	1.29
GO:0030199	collagen fibril organization	2.2e-06	0.000177	5.56
GO:0006954	inflammatory response	2.24e-06	0.000179	2.01
GO:0061138	morphogenesis of a branching epithelium	2.61e-06	0.000208	2.21
GO:0010647	positive regulation of cell communication	2.81e-06	0.000222	1.22
GO:0009967	positive regulation of signal transduction	2.93e-06	0.00023	1.23
GO:0030206	chondroitin sulfate biosynthetic process	3.04e-06	0.000237	2.97
GO:0090090	negative regulation of canonical Wnt signaling pathway	3.18e-06	0.000246	1.65
GO:0090175	regulation of establishment of planar polarity	3.27e-06	0.000252	1.76
GO:0060249	anatomical structure homeostasis	3.28e-06	0.000251	1.72
GO:0042590	antigen processing and presentation of exogenous peptide antigen via MHC class I	3.39e-06	0.000258	2.09
GO:0051384	response to glucocorticoid	3.4e-06	0.000257	1.95
GO:0023056	positive regulation of signaling	3.65e-06	0.000274	1.22
GO:0051128	regulation of cellular component organization	3.8e-06	0.000284	1.17
GO:0048754	branching morphogenesis of an epithelial tube	3.88e-06	0.000289	1.81
GO:0071459	protein localization to chromosome	centromeric region	3.91e-06	0.000289
GO:0022604	regulation of cell morphogenesis	4.2e-06	0.000309	1.36
GO:0042493	response to drug	4.25e-06	0.000311	1.69
GO:0051093	negative regulation of developmental process	4.25e-06	0.000309	1.65
GO:0008285	negative regulation of cell proliferation	4.26e-06	0.000309	1.33
GO:0006259	DNA metabolic process	4.32e-06	0.000311	1.85
GO:0006570	tyrosine metabolic process	4.55e-06	0.000326	9.98
GO:0001525	angiogenesis	4.7e-06	0.000335	1.59
GO:0045132	meiotic chromosome segregation	4.87e-06	0.000345	18.37
GO:0048468	cell development	4.88e-06	0.000343	1.56
GO:0000086	G2/M transition of mitotic cell cycle	4.91e-06	0.000344	2.73
GO:0051443	positive regulation of ubiquitin-protein transferase activity	5.08e-06	0.000354	1.8
GO:0006333	chromatin assembly or disassembly	5.25e-06	0.000363	4.95
GO:0070167	regulation of biomineral tissue development	5.31e-06	0.000366	2.47
GO:2000060	positive regulation of protein ubiquitination involved in ubiquitin-dependent protein catabolic process	5.95e-06	0.000408	1.83
GO:0044839	cell cycle G2/M phase transition	6.02e-06	0.00041	2.7
GO:0045596	negative regulation of cell differentiation	6.52e-06	0.000443	1.36
GO:0030071	regulation of mitotic metaphase/anaphase transition	6.65e-06	0.000449	5.25
GO:0032200	telomere organization	7.09e-06	0.000476	2.2
GO:0023052	signaling	7.73e-06	0.000516	1.53
GO:0045765	regulation of angiogenesis	7.75e-06	0.000515	1.66
GO:0031401	positive regulation of protein modification process	7.84e-06	0.000518	1.27
GO:0045785	positive regulation of cell adhesion	8.03e-06	0.000528	1.48
GO:0090092	regulation of transmembrane receptor protein serine/threonine kinase signaling pathway	8.14e-06	0.000533	2.02
GO:0048523	negative regulation of cellular process	8.17e-06	0.000532	1.22
GO:0045930	negative regulation of mitotic cell cycle	8.17e-06	0.00053	3.43
GO:0044700	single organism signaling	8.32e-06	0.000536	1.53
GO:1901990	regulation of mitotic cell cycle phase transition	9.03e-06	0.000579	3.09
GO:0010965	regulation of mitotic sister chromatid separation	9.46e-06	0.000604	5.12
GO:1902099	regulation of metaphase/anaphase transition of cell cycle	9.46e-06	0.000601	5.12
GO:0000723	telomere maintenance	9.49e-06	0.0006	2.21
GO:0071495	cellular response to endogenous stimulus	9.81e-06	0.000617	1.46
GO:0010720	positive regulation of cell development	9.82e-06	0.000615	1.38
GO:0019882	antigen processing and presentation	9.98e-06	0.000622	1.61
GO:0061035	regulation of cartilage development	1.01e-05	0.000629	2.02
GO:0071773	cellular response to BMP stimulus	1.15e-05	0.00071	3.33
GO:0071772	response to BMP	1.15e-05	0.000707	3.33
GO:0034502	protein localization to chromosome	1.19e-05	0.000727	7.86
GO:0007167	enzyme linked receptor protein signaling pathway	1.23e-05	0.000747	1.31
GO:0007093	mitotic cell cycle checkpoint	1.24e-05	0.000754	5.32
GO:0044702	single organism reproductive process	1.27e-05	0.000765	1.68
GO:0045664	regulation of neuron differentiation	1.37e-05	0.000825	1.43
GO:1903510	mucopolysaccharide metabolic process	1.41e-05	0.000843	2.11
GO:1901701	cellular response to oxygen-containing compound	1.44e-05	0.000858	1.49
GO:0035295	tube development	1.45e-05	0.00086	1.97
GO:1903046	meiotic cell cycle process	1.62e-05	0.000954	4.25
GO:0033047	regulation of mitotic sister chromatid segregation	1.74e-05	0.00102	4.87
GO:0050767	regulation of neurogenesis	1.79e-05	0.00105	1.38
GO:1901654	response to ketone	1.88e-05	0.00109	1.88
GO:0033209	tumor necrosis factor-mediated signaling pathway	1.92e-05	0.00111	1.8
GO:0007584	response to nutrient	2.07e-05	0.00119	2.26
GO:0071363	cellular response to growth factor stimulus	2.07e-05	0.00119	1.65
GO:0007051	spindle organization	2.1e-05	0.0012	5.07
GO:0060071	Wnt signaling pathway	planar cell polarity pathway	2.12e-05	0.00121
GO:0070848	response to growth factor	2.21e-05	0.00125	1.61
GO:0030855	epithelial cell differentiation	2.33e-05	0.00131	1.49
GO:0042330	taxis	2.37e-05	0.00133	1.68
GO:0051256	mitotic spindle midzone assembly	2.44e-05	0.00136	23.5
GO:0051960	regulation of nervous system development	2.45e-05	0.00136	1.36
GO:2000058	regulation of protein ubiquitination involved in ubiquitin-dependent protein catabolic process	2.61e-05	0.00145	1.75
GO:1901987	regulation of cell cycle phase transition	2.64e-05	0.00146	2.9
GO:0006572	tyrosine catabolic process	2.82e-05	0.00155	22.4
GO:0050920	regulation of chemotaxis	2.83e-05	0.00155	1.71
GO:0050865	regulation of cell activation	3.07e-05	0.00167	1.64
GO:0060346	bone trabecula formation	3.09e-05	0.00168	7.25
GO:0002682	regulation of immune system process	3.15e-05	0.0017	1.22
GO:0008589	regulation of smoothened signaling pathway	3.3e-05	0.00178	2.42
GO:0070482	response to oxygen levels	3.55e-05	0.0019	1.52
GO:0031214	biomineral tissue development	3.79e-05	0.00202	4.23
GO:0001649	osteoblast differentiation	4.13e-05	0.0022	1.91
GO:0051785	positive regulation of nuclear division	4.19e-05	0.00222	5.72
GO:0006935	chemotaxis	4.31e-05	0.00227	1.66
GO:0006024	glycosaminoglycan biosynthetic process	4.4e-05	0.00231	2.13
GO:0051130	positive regulation of cellular component organization	4.46e-05	0.00233	1.22
GO:0051297	centrosome organization	4.46e-05	0.00232	1.94
GO:0030500	regulation of bone mineralization	4.46e-05	0.00232	2.39
GO:0031577	spindle checkpoint	4.62e-05	0.00239	9.49
GO:0007267	cell-cell signaling	4.67e-05	0.0024	1.52
GO:0071305	cellular response to vitamin D	4.81e-05	0.00246	5.26
GO:0045778	positive regulation of ossification	5.2e-05	0.00265	2.23
GO:0002009	morphogenesis of an epithelium	5.24e-05	0.00266	1.51
GO:0006521	regulation of cellular amino acid metabolic process	5.5e-05	0.00279	1.99
GO:0030030	cell projection organization	5.62e-05	0.00283	1.31
GO:0016043	cellular component organization	5.66e-05	0.00284	1.33
GO:0051726	regulation of cell cycle	5.77e-05	0.00289	1.93
GO:0051438	regulation of ubiquitin-protein transferase activity	5.92e-05	0.00296	1.67
GO:0033045	regulation of sister chromatid segregation	6.25e-05	0.00311	3.8
GO:0001101	response to acid chemical	6.25e-05	0.0031	1.7
GO:0050877	neurological system process	6.29e-05	0.0031	1.56
GO:0000904	cell morphogenesis involved in differentiation	6.37e-05	0.00313	1.62
GO:0071897	DNA biosynthetic process	6.43e-05	0.00315	1.87
GO:0006023	aminoglycan biosynthetic process	6.45e-05	0.00315	2.1
GO:0031572	G2 DNA damage checkpoint	6.52e-05	0.00317	12.73
GO:0001666	response to hypoxia	6.56e-05	0.00317	1.54
GO:1904018	positive regulation of vasculature development	6.56e-05	0.00317	1.76
GO:0032355	response to estradiol	6.67e-05	0.00321	1.66
GO:0007154	cell communication	6.73e-05	0.00322	1.39
GO:0071396	cellular response to lipid	6.8e-05	0.00324	1.69
GO:0034501	protein localization to kinetochore	6.83e-05	0.00325	14.94
GO:0071295	cellular response to vitamin	6.91e-05	0.00327	3.86
GO:0032330	regulation of chondrocyte differentiation	6.94e-05	0.00327	2.07
GO:0001558	regulation of cell growth	7.21e-05	0.00339	1.38
GO:0050921	positive regulation of chemotaxis	7.33e-05	0.00343	1.88
GO:0051225	spindle assembly	7.56e-05	0.00353	5.3
GO:0009072	aromatic amino acid family metabolic process	8.03e-05	0.00374	4.41
GO:0098534	centriole assembly	8.46e-05	0.00392	3.42
GO:0060395	SMAD protein signal transduction	8.89e-05	0.00411	2.25
GO:0006558	L-phenylalanine metabolic process	9.42e-05	0.00433	14
GO:0006559	L-phenylalanine catabolic process	9.42e-05	0.00432	14
GO:0001658	branching involved in ureteric bud morphogenesis	9.65e-05	0.00441	2.78
GO:0006955	immune response	9.85e-05	0.00449	1.36
GO:0010811	positive regulation of cell-substrate adhesion	9.88e-05	0.00448	1.8
GO:0006027	glycosaminoglycan catabolic process	0.000101	0.00455	6.53
GO:0071840	cellular component organization or biogenesis	0.000102	0.00459	1.32
GO:0030282	bone mineralization	0.000102	0.00459	4.22
GO:0071456	cellular response to hypoxia	0.000103	0.00459	1.98
GO:0045599	negative regulation of fat cell differentiation	0.000104	0.00464	2.67
GO:0007224	smoothened signaling pathway	0.000104	0.00464	2.27
GO:0010769	regulation of cell morphogenesis involved in differentiation	0.000108	0.00478	1.39
GO:0000731	DNA synthesis involved in DNA repair	0.000111	0.00491	2.28
GO:0045926	negative regulation of growth	0.000114	0.00501	1.48
GO:0032989	cellular component morphogenesis	0.000116	0.0051	1.32
GO:0045667	regulation of osteoblast differentiation	0.000117	0.00511	2.07
GO:0098609	cell-cell adhesion	0.000117	0.00512	1.38
GO:0006275	regulation of DNA replication	0.000118	0.00512	2.88
GO:0070169	positive regulation of biomineral tissue development	0.000118	0.00511	2.72
GO:0045880	positive regulation of smoothened signaling pathway	0.000122	0.00525	3.15
GO:0046683	response to organophosphorus	0.000122	0.00525	2.11
GO:0071407	cellular response to organic cyclic compound	0.000125	0.00534	1.4
GO:0040008	regulation of growth	0.000125	0.00534	1.29
GO:0035567	non-canonical Wnt signaling pathway	0.000127	0.0054	1.58
GO:0045766	positive regulation of angiogenesis	0.000129	0.00549	1.78
GO:0050866	negative regulation of cell activation	0.000134	0.00565	1.9
GO:1900264	positive regulation of DNA-directed DNA polymerase activity	0.000138	0.00581	9.37
GO:1900262	regulation of DNA-directed DNA polymerase activity	0.000138	0.0058	9.37
GO:0002684	positive regulation of immune system process	0.000143	0.006	1.28
GO:0031325	positive regulation of cellular metabolic process	0.000145	0.00606	1.16
GO:0010032	meiotic chromosome condensation	0.000146	0.00606	31.7
GO:0006026	aminoglycan catabolic process	0.000148	0.00614	6.25
GO:0016572	histone phosphorylation	0.00015	0.00622	7.95
GO:0031670	cellular response to nutrient	0.000151	0.00623	3.26
GO:0030203	glycosaminoglycan metabolic process	0.000152	0.00624	1.83
GO:0045840	positive regulation of mitotic nuclear division	0.000156	0.00638	6.46
GO:0032102	negative regulation of response to external stimulus	0.000156	0.00637	1.85
GO:0071229	cellular response to acid chemical	0.00016	0.00652	2.29
GO:0033238	regulation of cellular amine metabolic process	0.000164	0.00664	1.83
GO:0000902	cell morphogenesis	0.000171	0.00693	1.47
GO:0071173	spindle assembly checkpoint	0.000175	0.00706	9.66
GO:0001958	endochondral ossification	0.000176	0.00706	2.6
GO:0036075	replacement ossification	0.000176	0.00704	2.6
GO:0009611	response to wounding	0.000184	0.00735	2.05
GO:0071801	regulation of podosome assembly	0.000185	0.00738	6.26
GO:0034284	response to monosaccharide	0.000185	0.00736	2.11
GO:0050678	regulation of epithelial cell proliferation	0.000188	0.00743	1.44
GO:0090287	regulation of cellular response to growth factor stimulus	0.000188	0.00744	1.73
GO:0016055	Wnt signaling pathway	0.000193	0.00759	1.35
GO:0045666	positive regulation of neuron differentiation	0.000194	0.0076	1.51
GO:0048598	embryonic morphogenesis	0.000194	0.00759	1.65
GO:0010948	negative regulation of cell cycle process	0.000195	0.00762	2.94
GO:0042340	keratan sulfate catabolic process	0.000201	0.0078	237.64
GO:0051302	regulation of cell division	0.000205	0.00793	3.26
GO:0031399	regulation of protein modification process	0.000206	0.00797	1.24
GO:0055017	cardiac muscle tissue growth	0.000214	0.00826	20.77
GO:0036293	response to decreased oxygen levels	0.000217	0.00834	1.49
GO:0044782	cilium organization	0.000219	0.00839	1.72
GO:1901617	organic hydroxy compound biosynthetic process	0.000219	0.00837	1.79
GO:0032101	regulation of response to external stimulus	0.00022	0.00837	1.29
GO:0090244	Wnt signaling pathway involved in somitogenesis	0.000221	0.00839	9.58
GO:1902589	single-organism organelle organization	0.000221	0.00837	1.59
GO:0051255	spindle midzone assembly	0.000224	0.00847	16.79
GO:0010927	cellular component assembly involved in morphogenesis	0.000225	0.00848	1.51
GO:0009798	axis specification	0.000226	0.00849	3.42
GO:0006268	DNA unwinding involved in DNA replication	0.000227	0.00848	18.94
GO:0006953	acute-phase response	0.000246	0.00918	12.01
GO:1905114	cell surface receptor signaling pathway involved in cell-cell signaling	0.00025	0.00929	1.34
GO:0009893	positive regulation of metabolic process	0.000257	0.00954	1.16
GO:0007099	centriole replication	0.000265	0.00981	3.37
GO:0015701	bicarbonate transport	0.00028	0.0103	3.99
GO:0001934	positive regulation of protein phosphorylation	0.000283	0.0104	1.28
GO:0051784	negative regulation of nuclear division	0.000287	0.0105	6.38
GO:0045787	positive regulation of cell cycle	0.00029	0.0106	1.45
GO:0002694	regulation of leukocyte activation	0.000292	0.0106	1.44
GO:0051052	regulation of DNA metabolic process	0.000293	0.0107	1.72
GO:0009950	dorsal/ventral axis specification	0.000295	0.0107	6.25
GO:0002063	chondrocyte development	0.000297	0.0108	3.43
GO:0045931	positive regulation of mitotic cell cycle	0.000299	0.0108	1.82
GO:0030501	positive regulation of bone mineralization	0.0003	0.0108	2.66
GO:0030031	cell projection assembly	0.000303	0.0109	1.48
GO:0043044	ATP-dependent chromatin remodeling	0.00031	0.0111	5.54
GO:0000281	mitotic cytokinesis	0.00032	0.0114	7.25
GO:0006022	aminoglycan metabolic process	0.000328	0.0117	1.78
GO:0050769	positive regulation of neurogenesis	0.000332	0.0118	1.42
GO:0000724	double-strand break repair via homologous recombination	0.000339	0.012	2.34
GO:0000725	recombinational repair	0.000339	0.012	2.34
GO:0001936	regulation of endothelial cell proliferation	0.00034	0.012	1.78
GO:0048661	positive regulation of smooth muscle cell proliferation	0.000345	0.0121	2.59
GO:0051348	negative regulation of transferase activity	0.000351	0.0123	1.34
GO:0051347	positive regulation of transferase activity	0.000355	0.0124	1.26
GO:0043086	negative regulation of catalytic activity	0.000357	0.0124	1.24
GO:0060429	epithelium development	0.000363	0.0126	1.88
GO:0019221	cytokine-mediated signaling pathway	0.000368	0.0128	1.37
GO:0022617	extracellular matrix disassembly	0.000371	0.0128	2.11
GO:0051962	positive regulation of nervous system development	0.000391	0.0135	1.32
GO:0010810	regulation of cell-substrate adhesion	0.000395	0.0136	1.52
GO:0006334	nucleosome assembly	0.000395	0.0136	4.88
GO:0035987	endodermal cell differentiation	0.000405	0.0139	5.66
GO:0010562	positive regulation of phosphorus metabolic process	0.000411	0.014	1.25
GO:0045937	positive regulation of phosphate metabolic process	0.000411	0.014	1.25
GO:0022407	regulation of cell-cell adhesion	0.000414	0.014	1.37
GO:0050776	regulation of immune response	0.000425	0.0144	1.35
GO:0032570	response to progesterone	0.000454	0.0153	2.53
GO:0070344	regulation of fat cell proliferation	0.000476	0.016	8.16
GO:0007052	mitotic spindle organization	0.000477	0.016	6.94
GO:0048640	negative regulation of developmental growth	0.00048	0.0161	2.08
GO:0009743	response to carbohydrate	0.000481	0.0161	1.98
GO:0002683	negative regulation of immune system process	0.000488	0.0162	1.72
GO:0021893	cerebral cortex GABAergic interneuron fate commitment	0.000491	0.0163	56.88
GO:0021544	subpallium development	0.000491	0.0163	56.88
GO:0051781	positive regulation of cell division	0.000495	0.0164	3.9
GO:0008608	attachment of spindle microtubules to kinetochore	0.000497	0.0164	10.36
GO:0045839	negative regulation of mitotic nuclear division	0.000504	0.0166	6.87
GO:0007565	female pregnancy	0.00051	0.0167	1.92
GO:0032270	positive regulation of cellular protein metabolic process	0.000525	0.0172	1.18
GO:2001300	lipoxin metabolic process	0.000534	0.0174	10.69
GO:1901568	fatty acid derivative metabolic process	0.000534	0.0174	10.69
GO:0010975	regulation of neuron projection development	0.000535	0.0174	1.41
GO:0010243	response to organonitrogen compound	0.000535	0.0173	1.41
GO:0032020	ISG15-protein conjugation	0.000556	0.018	2
GO:0090306	spindle assembly involved in meiosis	0.000559	0.018	20.2
GO:0032467	positive regulation of cytokinesis	0.00056	0.018	6.48
GO:0016126	sterol biosynthetic process	0.000565	0.0181	2.56
GO:0002076	osteoblast development	0.000566	0.0181	4.08
GO:0003008	system process	0.00057	0.0182	1.38
GO:1901991	negative regulation of mitotic cell cycle phase transition	0.000576	0.0183	3.57
GO:0030177	positive regulation of Wnt signaling pathway	0.000582	0.0185	1.73
GO:0071453	cellular response to oxygen levels	0.000616	0.0195	1.8
GO:0006298	mismatch repair	0.000618	0.0195	2.36
GO:1901698	response to nitrogen compound	0.000626	0.0197	1.4
GO:0060351	cartilage development involved in endochondral bone morphogenesis	0.000638	0.0201	6.83
GO:0098742	cell-cell adhesion via plasma-membrane adhesion molecules	0.000657	0.0206	1.76
GO:0031344	regulation of cell projection organization	0.000658	0.0206	1.37
GO:0085029	extracellular matrix assembly	0.000669	0.0209	3.03
GO:0042384	cilium assembly	0.00067	0.0209	1.69
GO:0007156	homophilic cell adhesion via plasma membrane adhesion molecules	0.000675	0.021	1.92
GO:0007399	nervous system development	0.000707	0.0219	1.52
GO:0008217	regulation of blood pressure	0.000713	0.0221	1.78
GO:0031023	microtubule organizing center organization	0.000714	0.022	3.64
GO:0070925	organelle assembly	0.000727	0.0224	2.16
GO:0002040	sprouting angiogenesis	0.000727	0.0223	2.27
GO:0002544	chronic inflammatory response	0.000743	0.0228	7.44
GO:1901162	primary amino compound biosynthetic process	0.000756	0.0231	7.79
GO:0042435	indole-containing compound biosynthetic process	0.000756	0.0231	7.79
GO:0046219	indolalkylamine biosynthetic process	0.000756	0.023	7.79
GO:0048638	regulation of developmental growth	0.000762	0.0231	1.49
GO:0071214	cellular response to abiotic stimulus	0.000764	0.0231	1.44
GO:0036294	cellular response to decreased oxygen levels	0.000778	0.0235	1.83
GO:0010770	positive regulation of cell morphogenesis involved in differentiation	0.000794	0.0239	1.53
GO:0042327	positive regulation of phosphorylation	0.000798	0.024	1.25
GO:0060343	trabecula formation	0.00081	0.0243	3.99
GO:0042592	homeostatic process	0.000812	0.0243	1.23
GO:0065008	regulation of biological quality	0.000817	0.0244	1.13
GO:0051445	regulation of meiotic cell cycle	0.000823	0.0245	3.35
GO:0010721	negative regulation of cell development	0.000827	0.0246	1.46
GO:0044273	sulfur compound catabolic process	0.000834	0.0247	6.34
GO:0018146	keratan sulfate biosynthetic process	0.000834	0.0247	132.02
GO:0009991	response to extracellular stimulus	0.000837	0.0247	1.61
GO:0090329	regulation of DNA-dependent DNA replication	0.000844	0.0249	3.55
GO:1901343	negative regulation of vasculature development	0.000859	0.0253	2.14
GO:0044706	multi-multicellular organism process	0.000884	0.0259	1.82
GO:0002526	acute inflammatory response	0.0009	0.0263	4.46
GO:0031099	regeneration	0.000902	0.0263	2.3
GO:0050778	positive regulation of immune response	0.000922	0.0269	1.39
GO:0097460	ferrous iron import into cell	0.000935	0.0272	1
GO:0031297	replication fork processing	0.00094	0.0273	9.63
GO:0007178	transmembrane receptor protein serine/threonine kinase signaling pathway	0.000956	0.0277	1.58
GO:0090100	positive regulation of transmembrane receptor protein serine/threonine kinase signaling pathway	0.000973	0.0281	1.81
GO:0051385	response to mineralocorticoid	0.000979	0.0282	2.27
GO:0018958	phenol-containing compound metabolic process	0.000987	0.0284	2.4
GO:0060393	regulation of pathway-restricted SMAD protein phosphorylation	0.001	0.0287	2.26
