# Supplementary material for: Convergent evolution of gene expression in two high-toothed stickleback populations
Source: PLoS Genet. 2018 Jun 13;14(6):e1007443. doi: 10.1371/journal.pgen.1007443 (PMC6016950; doi:10.1371/journal.pgen.1007443)
Supplement: S8 Table — Gene Ontology (GO) term category and name are given in GO term and description, with the p-value, q-value, and relative enrichment within genes upregulated in CERCFW dental tissue reported by GOrilla [68]. (XLSX) [file pgen.1007443.s015.xlsx]

## Sheet: Sheet1
GO Term	Description	P-value	FDR q-value	Enrichment
GO:0032502	developmental process	1e-27	1.3e-23	1.4
GO:0048856	anatomical structure development	5.83e-27	3.8e-23	1.44
GO:0048869	cellular developmental process	2.99e-21	1.3e-17	1.46
GO:0044767	single-organism developmental process	4.53e-21	1.48e-17	1.38
GO:0030198	extracellular matrix organization	6.36e-21	1.66e-17	2.44
GO:0043062	extracellular structure organization	6.36e-21	1.38e-17	2.44
GO:0032501	multicellular organismal process	8.45e-20	1.57e-16	1.44
GO:0044707	single-multicellular organism process	7.91e-17	1.29e-13	1.47
GO:0048731	system development	2.29e-16	3.32e-13	1.87
GO:0022610	biological adhesion	6.52e-16	8.5e-13	1.71
GO:0007155	cell adhesion	9.29e-16	1.1e-12	1.71
GO:0009653	anatomical structure morphogenesis	5.12e-15	5.56e-12	1.41
GO:0044763	single-organism cellular process	6.48e-15	6.49e-12	1.11
GO:0030154	cell differentiation	9.34e-15	8.69e-12	1.52
GO:0007389	pattern specification process	1.22e-14	1.06e-11	2.21
GO:0009888	tissue development	1.53e-14	1.25e-11	1.85
GO:0048646	anatomical structure formation involved in morphogenesis	2.67e-14	2.04e-11	1.57
GO:0051239	regulation of multicellular organismal process	4.85e-14	3.51e-11	1.37
GO:0048513	animal organ development	9.45e-14	6.48e-11	1.51
GO:0001501	skeletal system development	1.42e-13	9.27e-11	2.56
GO:0044700	single organism signaling	1.65e-13	1.02e-10	2
GO:0044699	single-organism process	2.86e-13	1.69e-10	1.12
GO:0023052	signaling	3.55e-13	2.01e-10	1.97
GO:0003008	system process	1.18e-12	6.42e-10	1.41
GO:0006928	movement of cell or subcellular component	1.62e-12	8.45e-10	1.53
GO:0048729	tissue morphogenesis	1.99e-12	9.97e-10	1.71
GO:0040012	regulation of locomotion	2.5e-12	1.21e-09	1.62
GO:0051094	positive regulation of developmental process	3.16e-12	1.47e-09	1.57
GO:0007267	cell-cell signaling	4.76e-12	2.14e-09	2.01
GO:0030334	regulation of cell migration	5.98e-12	2.6e-09	1.66
GO:0051240	positive regulation of multicellular organismal process	9.01e-12	3.78e-09	1.49
GO:2000145	regulation of cell motility	2.31e-11	9.39e-09	1.6
GO:0001763	morphogenesis of a branching structure	4.65e-11	1.83e-08	2.54
GO:0042127	regulation of cell proliferation	5.6e-11	2.14e-08	1.43
GO:0032963	collagen metabolic process	7.58e-11	2.82e-08	2.52
GO:0051270	regulation of cellular component movement	8.92e-11	3.23e-08	1.59
GO:0044243	multicellular organism catabolic process	9.42e-11	3.32e-08	2.62
GO:0061138	morphogenesis of a branching epithelium	1.15e-10	3.95e-08	2.54
GO:0022603	regulation of anatomical structure morphogenesis	1.18e-10	3.94e-08	1.4
GO:0035239	tube morphogenesis	1.4e-10	4.55e-08	1.97
GO:0044259	multicellular organismal macromolecule metabolic process	2.11e-10	6.7e-08	2.48
GO:0040011	locomotion	2.15e-10	6.67e-08	1.53
GO:0030574	collagen catabolic process	2.43e-10	7.36e-08	2.61
GO:0044236	multicellular organism metabolic process	3.09e-10	9.13e-08	2.37
GO:0001525	angiogenesis	3.19e-10	9.22e-08	1.8
GO:0048468	cell development	3.86e-10	1.09e-07	1.65
GO:0033993	response to lipid	5.75e-10	1.59e-07	1.62
GO:0050793	regulation of developmental process	6.42e-10	1.74e-07	1.34
GO:0048870	cell motility	6.9e-10	1.84e-07	1.6
GO:2000026	regulation of multicellular organismal development	7.54e-10	1.96e-07	1.38
GO:0001503	ossification	8.05e-10	2.05e-07	2.64
GO:0009887	organ morphogenesis	8.57e-10	2.15e-07	1.76
GO:0030278	regulation of ossification	8.79e-10	2.16e-07	1.98
GO:0048754	branching morphogenesis of an epithelial tube	9.12e-10	2.2e-07	2.61
GO:0040017	positive regulation of locomotion	1.29e-09	3.04e-07	1.81
GO:0030335	positive regulation of cell migration	1.47e-09	3.41e-07	1.82
GO:0007186	G-protein coupled receptor signaling pathway	1.57e-09	3.59e-07	1.8
GO:0006811	ion transport	1.6e-09	3.6e-07	2.71
GO:0045597	positive regulation of cell differentiation	1.92e-09	4.25e-07	1.56
GO:0050801	ion homeostasis	1.99e-09	4.32e-07	1.82
GO:0098771	inorganic ion homeostasis	2.72e-09	5.8e-07	1.82
GO:0016477	cell migration	2.82e-09	5.92e-07	1.6
GO:0034220	ion transmembrane transport	4.97e-09	1.03e-06	2.13
GO:2000147	positive regulation of cell motility	4.97e-09	1.01e-06	1.79
GO:0007154	cell communication	5.93e-09	1.19e-06	1.65
GO:0048598	embryonic morphogenesis	6.06e-09	1.2e-06	1.66
GO:0003002	regionalization	6.43e-09	1.25e-06	2.2
GO:0055082	cellular chemical homeostasis	7e-09	1.34e-06	2.3
GO:0030030	cell projection organization	9.36e-09	1.77e-06	1.41
GO:0007165	signal transduction	1.17e-08	2.17e-06	1.21
GO:0045595	regulation of cell differentiation	1.21e-08	2.23e-06	1.39
GO:1901700	response to oxygen-containing compound	1.22e-08	2.21e-06	1.41
GO:0002009	morphogenesis of an epithelium	1.57e-08	2.79e-06	1.9
GO:0003013	circulatory system process	1.62e-08	2.86e-06	2.48
GO:0098655	cation transmembrane transport	1.96e-08	3.4e-06	2.93
GO:0006812	cation transport	2.15e-08	3.69e-06	2.51
GO:0072073	kidney epithelium development	2.17e-08	3.67e-06	2.65
GO:0008284	positive regulation of cell proliferation	2.22e-08	3.72e-06	1.55
GO:0035295	tube development	2.32e-08	3.82e-06	2.22
GO:0071363	cellular response to growth factor stimulus	2.62e-08	4.26e-06	1.71
GO:0070848	response to growth factor	2.63e-08	4.22e-06	1.67
GO:0007200	phospholipase C-activating G-protein coupled receptor signaling pathway	2.79e-08	4.43e-06	3.49
GO:0051272	positive regulation of cellular component movement	2.89e-08	4.53e-06	1.74
GO:0007166	cell surface receptor signaling pathway	5.53e-08	8.57e-06	1.25
GO:0044765	single-organism transport	6.46e-08	9.9e-06	1.85
GO:0071495	cellular response to endogenous stimulus	6.46e-08	9.78e-06	1.43
GO:0055080	cation homeostasis	7.22e-08	1.08e-05	1.75
GO:0035107	appendage morphogenesis	7.5e-08	1.11e-05	2.99
GO:0035108	limb morphogenesis	7.5e-08	1.1e-05	2.99
GO:0030001	metal ion transport	7.78e-08	1.13e-05	2.71
GO:0014070	response to organic cyclic compound	9.44e-08	1.35e-05	1.52
GO:1901342	regulation of vasculature development	9.58e-08	1.36e-05	2.02
GO:0051093	negative regulation of developmental process	1.1e-07	1.55e-05	1.5
GO:0006873	cellular ion homeostasis	1.19e-07	1.65e-05	1.8
GO:0006952	defense response	1.78e-07	2.44e-05	2.04
GO:1902578	single-organism localization	2.03e-07	2.76e-05	1.96
GO:0055065	metal ion homeostasis	2.06e-07	2.76e-05	1.8
GO:0043269	regulation of ion transport	2.07e-07	2.75e-05	1.87
GO:0045778	positive regulation of ossification	2.11e-07	2.77e-05	2.63
GO:0051241	negative regulation of multicellular organismal process	2.45e-07	3.19e-05	1.42
GO:0072163	mesonephric epithelium development	2.47e-07	3.18e-05	2.7
GO:0072164	mesonephric tubule development	2.47e-07	3.15e-05	2.7
GO:0090287	regulation of cellular response to growth factor stimulus	2.67e-07	3.38e-05	2.04
GO:0070167	regulation of biomineral tissue development	2.7e-07	3.38e-05	2.74
GO:1903510	mucopolysaccharide metabolic process	2.7e-07	3.34e-05	2.62
GO:0006022	aminoglycan metabolic process	3.25e-07	3.99e-05	2.3
GO:0009719	response to endogenous stimulus	3.29e-07	4.01e-05	1.32
GO:0098662	inorganic cation transmembrane transport	4.05e-07	4.88e-05	2.86
GO:0048878	chemical homeostasis	4.06e-07	4.85e-05	1.54
GO:0044057	regulation of system process	4.42e-07	5.23e-05	1.7
GO:0051216	cartilage development	4.44e-07	5.21e-05	2.44
GO:0060429	epithelium development	5.03e-07	5.85e-05	2.15
GO:0030326	embryonic limb morphogenesis	5.13e-07	5.91e-05	3.03
GO:0035113	embryonic appendage morphogenesis	5.13e-07	5.86e-05	3.03
GO:0055085	transmembrane transport	5.13e-07	5.81e-05	1.76
GO:0045667	regulation of osteoblast differentiation	5.17e-07	5.8e-05	2.04
GO:0071310	cellular response to organic substance	5.53e-07	6.16e-05	1.31
GO:0098660	inorganic ion transmembrane transport	6.53e-07	7.2e-05	2.65
GO:1903530	regulation of secretion by cell	6.67e-07	7.3e-05	2.72
GO:0003018	vascular process in circulatory system	7.29e-07	7.91e-05	2.43
GO:0050877	neurological system process	7.49e-07	8.06e-05	1.46
GO:0070482	response to oxygen levels	7.86e-07	8.39e-05	1.78
GO:0030003	cellular cation homeostasis	7.97e-07	8.44e-05	2.4
GO:0009725	response to hormone	8.6e-07	9.04e-05	1.56
GO:0070887	cellular response to chemical stimulus	8.83e-07	9.2e-05	1.37
GO:0051046	regulation of secretion	8.86e-07	9.16e-05	2.6
GO:0030203	glycosaminoglycan metabolic process	1.23e-06	0.000126	2.26
GO:0010720	positive regulation of cell development	1.28e-06	0.000131	1.65
GO:0040013	negative regulation of locomotion	1.39e-06	0.00014	1.87
GO:0072507	divalent inorganic cation homeostasis	1.43e-06	0.000144	1.88
GO:0010927	cellular component assembly involved in morphogenesis	1.52e-06	0.000151	1.63
GO:0061061	muscle structure development	1.52e-06	0.00015	2.16
GO:0045765	regulation of angiogenesis	1.61e-06	0.000158	2.01
GO:0030204	chondroitin sulfate metabolic process	1.62e-06	0.000158	3.51
GO:0010033	response to organic substance	1.64e-06	0.000158	1.22
GO:0019725	cellular homeostasis	1.82e-06	0.000174	1.95
GO:0099536	synaptic signaling	1.88e-06	0.000179	2.28
GO:0099537	trans-synaptic signaling	1.88e-06	0.000177	2.28
GO:0098916	anterograde trans-synaptic signaling	1.88e-06	0.000176	2.28
GO:0007268	chemical synaptic transmission	1.88e-06	0.000175	2.28
GO:0060284	regulation of cell development	1.95e-06	0.00018	1.4
GO:0007517	muscle organ development	1.96e-06	0.00018	2.17
GO:0006023	aminoglycan biosynthetic process	1.97e-06	0.000179	2.55
GO:0001666	response to hypoxia	2e-06	0.000181	1.79
GO:0030199	collagen fibril organization	2.04e-06	0.000183	3.39
GO:0030182	neuron differentiation	2.09e-06	0.000186	1.9
GO:0034765	regulation of ion transmembrane transport	2.59e-06	0.000229	1.95
GO:0007187	G-protein coupled receptor signaling pathway	coupled to cyclic nucleotide second messenger	2.65e-06	0.000233
GO:0050920	regulation of chemotaxis	2.76e-06	0.000241	2.1
GO:0051271	negative regulation of cellular component movement	2.84e-06	0.000246	1.85
GO:0008217	regulation of blood pressure	2.85e-06	0.000246	2.49
GO:0001649	osteoblast differentiation	2.87e-06	0.000246	2.42
GO:0030500	regulation of bone mineralization	2.97e-06	0.000253	2.66
GO:0030206	chondroitin sulfate biosynthetic process	3.62e-06	0.000306	3.25
GO:0006875	cellular metal ion homeostasis	3.64e-06	0.000306	1.79
GO:0035150	regulation of tube size	3.68e-06	0.000307	2.46
GO:0042221	response to chemical	3.99e-06	0.000331	1.25
GO:0051962	positive regulation of nervous system development	4.13e-06	0.000341	1.63
GO:0008285	negative regulation of cell proliferation	4.27e-06	0.00035	1.46
GO:0001657	ureteric bud development	4.35e-06	0.000354	2.63
GO:0055074	calcium ion homeostasis	4.5e-06	0.000364	1.83
GO:0006024	glycosaminoglycan biosynthetic process	4.79e-06	0.000385	2.51
GO:0048545	response to steroid hormone	6.23e-06	0.000497	1.85
GO:0010769	regulation of cell morphogenesis involved in differentiation	6.72e-06	0.000534	1.58
GO:0015672	monovalent inorganic cation transport	6.96e-06	0.000549	2.97
GO:0035136	forelimb morphogenesis	7.02e-06	0.000551	3.67
GO:0006957	complement activation	alternative pathway	7.15e-06	0.000557
GO:0045666	positive regulation of neuron differentiation	7.56e-06	0.000586	1.61
GO:0001101	response to acid chemical	7.86e-06	0.000606	1.72
GO:0036293	response to decreased oxygen levels	7.93e-06	0.000608	1.74
GO:0006954	inflammatory response	8.25e-06	0.000628	2.15
GO:0010817	regulation of hormone levels	8.34e-06	0.000631	1.82
GO:1903522	regulation of blood circulation	8.48e-06	0.000639	1.78
GO:0010975	regulation of neuron projection development	8.68e-06	0.00065	1.41
GO:0031344	regulation of cell projection organization	8.83e-06	0.000657	1.36
GO:0050880	regulation of blood vessel size	9.19e-06	0.00068	2.41
GO:0032879	regulation of localization	9.47e-06	0.000697	1.24
GO:0010646	regulation of cell communication	9.49e-06	0.000694	1.21
GO:0009611	response to wounding	1.01e-05	0.000735	2.96
GO:0045926	negative regulation of growth	1.02e-05	0.000741	1.72
GO:0061036	positive regulation of cartilage development	1.02e-05	0.000737	2.7
GO:0072503	cellular divalent inorganic cation homeostasis	1.06e-05	0.000759	1.79
GO:0006026	aminoglycan catabolic process	1.07e-05	0.000759	2.07
GO:0098742	cell-cell adhesion via plasma-membrane adhesion molecules	1.13e-05	0.000801	1.98
GO:0007600	sensory perception	1.14e-05	0.000799	1.55
GO:0034762	regulation of transmembrane transport	1.15e-05	0.000808	1.87
GO:0045596	negative regulation of cell differentiation	1.16e-05	0.000805	1.46
GO:0006874	cellular calcium ion homeostasis	1.21e-05	0.000841	1.87
GO:0022604	regulation of cell morphogenesis	1.26e-05	0.000865	1.36
GO:0032102	negative regulation of response to external stimulus	1.31e-05	0.000899	1.73
GO:0048565	digestive tract development	1.31e-05	0.000894	2.72
GO:0045664	regulation of neuron differentiation	1.32e-05	0.000894	1.42
GO:1901701	cellular response to oxygen-containing compound	1.33e-05	0.000897	1.46
GO:0071396	cellular response to lipid	1.34e-05	0.000903	1.69
GO:0009952	anterior/posterior pattern specification	1.37e-05	0.000915	2.15
GO:0032101	regulation of response to external stimulus	1.4e-05	0.00093	2.21
GO:0071773	cellular response to BMP stimulus	1.43e-05	0.000948	2.6
GO:0071772	response to BMP	1.43e-05	0.000943	2.6
GO:1904018	positive regulation of vasculature development	1.47e-05	0.000963	2.31
GO:0023051	regulation of signaling	1.52e-05	0.000991	1.2
GO:0042391	regulation of membrane potential	1.6e-05	0.00104	1.67
GO:0019229	regulation of vasoconstriction	1.66e-05	0.00107	3.39
GO:0045165	cell fate commitment	1.73e-05	0.00111	2.37
GO:0051960	regulation of nervous system development	1.79e-05	0.00114	1.31
GO:0009628	response to abiotic stimulus	1.86e-05	0.00118	1.36
GO:0061035	regulation of cartilage development	1.94e-05	0.00123	2.01
GO:0045766	positive regulation of angiogenesis	1.97e-05	0.00124	2.38
GO:0050678	regulation of epithelial cell proliferation	2.2e-05	0.00138	1.64
GO:0032989	cellular component morphogenesis	2.29e-05	0.00143	1.52
GO:0010976	positive regulation of neuron projection development	2.42e-05	0.0015	1.63
GO:0002042	cell migration involved in sprouting angiogenesis	2.63e-05	0.00162	4.59
GO:0050922	negative regulation of chemotaxis	2.78e-05	0.00171	2.92
GO:0098609	cell-cell adhesion	2.79e-05	0.00171	1.44
GO:0007224	smoothened signaling pathway	2.91e-05	0.00177	2.36
GO:0060415	muscle tissue morphogenesis	2.92e-05	0.00177	2.08
GO:0030031	cell projection assembly	2.92e-05	0.00176	1.53
GO:0060395	SMAD protein signal transduction	3.19e-05	0.00192	2.38
GO:0007610	behavior	3.26e-05	0.00195	2.28
GO:0009799	specification of symmetry	3.49e-05	0.00208	2.62
GO:0090183	regulation of kidney development	3.75e-05	0.00222	2.87
GO:0050727	regulation of inflammatory response	3.76e-05	0.00222	3.09
GO:0001958	endochondral ossification	3.96e-05	0.00232	6.49
GO:0036075	replacement ossification	3.96e-05	0.00231	6.49
GO:0044782	cilium organization	4.05e-05	0.00235	1.69
GO:0065008	regulation of biological quality	4.12e-05	0.00238	1.2
GO:0007204	positive regulation of cytosolic calcium ion concentration	4.14e-05	0.00239	2.07
GO:0035115	embryonic forelimb morphogenesis	4.18e-05	0.0024	3.8
GO:0070169	positive regulation of biomineral tissue development	4.26e-05	0.00244	2.91
GO:0006027	glycosaminoglycan catabolic process	4.29e-05	0.00244	2.03
GO:0033280	response to vitamin D	4.4e-05	0.00249	2.5
GO:0035137	hindlimb morphogenesis	4.47e-05	0.00252	3.6
GO:0015711	organic anion transport	4.48e-05	0.00251	2.78
GO:0048562	embryonic organ morphogenesis	4.52e-05	0.00253	1.94
GO:0090092	regulation of transmembrane receptor protein serine/threonine kinase signaling pathway	4.8e-05	0.00267	2.02
GO:0050953	sensory perception of light stimulus	4.83e-05	0.00268	1.73
GO:0031214	biomineral tissue development	4.84e-05	0.00267	2.78
GO:0007399	nervous system development	4.97e-05	0.00273	1.87
GO:0021527	spinal cord association neuron differentiation	5.09e-05	0.00279	4.31
GO:0090184	positive regulation of kidney development	5.33e-05	0.0029	3.21
GO:0002040	sprouting angiogenesis	5.47e-05	0.00297	2.77
GO:0030509	BMP signaling pathway	5.48e-05	0.00296	2.13
GO:0060343	trabecula formation	5.54e-05	0.00298	6.86
GO:0070838	divalent metal ion transport	5.63e-05	0.00302	3.01
GO:0042384	cilium assembly	5.78e-05	0.00309	1.72
GO:0072511	divalent inorganic cation transport	6.21e-05	0.0033	2.99
GO:0051480	regulation of cytosolic calcium ion concentration	6.33e-05	0.00335	2
GO:0030510	regulation of BMP signaling pathway	6.53e-05	0.00344	2.62
GO:0050769	positive regulation of neurogenesis	6.61e-05	0.00347	1.58
GO:0046903	secretion	6.87e-05	0.00359	2.31
GO:2000095	regulation of Wnt signaling pathway	planar cell polarity pathway	7.03e-05	0.00366
GO:0030308	negative regulation of cell growth	7.14e-05	0.00371	1.81
GO:0031346	positive regulation of cell projection organization	7.25e-05	0.00374	1.51
GO:0000904	cell morphogenesis involved in differentiation	7.28e-05	0.00375	1.63
GO:0045669	positive regulation of osteoblast differentiation	7.42e-05	0.00381	2.68
GO:0072376	protein activation cascade	7.46e-05	0.00381	5.22
GO:0060393	regulation of pathway-restricted SMAD protein phosphorylation	8.1e-05	0.00412	2.18
GO:0002062	chondrocyte differentiation	8.2e-05	0.00415	2.43
GO:0009855	determination of bilateral symmetry	8.8e-05	0.00444	2.56
GO:0032526	response to retinoic acid	8.82e-05	0.00444	1.84
GO:2000146	negative regulation of cell motility	9.06e-05	0.00454	1.74
GO:0007601	visual perception	9.19e-05	0.00459	1.94
GO:0035987	endodermal cell differentiation	9.19e-05	0.00457	2.73
GO:0030111	regulation of Wnt signaling pathway	9.44e-05	0.00468	1.4
GO:0007188	adenylate cyclase-modulating G-protein coupled receptor signaling pathway	0.0001	0.00493	6.8
GO:0001822	kidney development	0.0001	0.00494	2.04
GO:0014910	regulation of smooth muscle cell migration	0.000101	0.00493	2.67
GO:0010770	positive regulation of cell morphogenesis involved in differentiation	0.000101	0.00493	1.78
GO:0031960	response to corticosteroid	0.000109	0.0053	1.92
GO:0030501	positive regulation of bone mineralization	0.00011	0.0053	2.31
GO:0071229	cellular response to acid chemical	0.000117	0.00567	1.92
GO:0006820	anion transport	0.000118	0.00569	1.55
GO:0001936	regulation of endothelial cell proliferation	0.000121	0.0058	1.89
GO:0050433	regulation of catecholamine secretion	0.000123	0.00586	7.85
GO:0007507	heart development	0.000124	0.00592	1.91
GO:0010647	positive regulation of cell communication	0.00013	0.00615	1.27
GO:0060349	bone morphogenesis	0.000131	0.00616	5.46
GO:0006721	terpenoid metabolic process	0.000131	0.00615	1.89
GO:0050679	positive regulation of epithelial cell proliferation	0.000133	0.00622	1.88
GO:0030855	epithelial cell differentiation	0.000135	0.00629	1.51
GO:0006816	calcium ion transport	0.00014	0.00651	3.19
GO:0006813	potassium ion transport	0.000141	0.00656	4.67
GO:0051384	response to glucocorticoid	0.000143	0.00661	1.93
GO:0050767	regulation of neurogenesis	0.00015	0.0069	1.41
GO:0002673	regulation of acute inflammatory response	0.000153	0.00702	16.2
GO:0042330	taxis	0.000159	0.00726	1.66
GO:0032330	regulation of chondrocyte differentiation	0.000161	0.00735	2.05
GO:0051047	positive regulation of secretion	0.000163	0.00739	3.32
GO:0043534	blood vessel endothelial cell migration	0.000164	0.00743	3.58
GO:0001658	branching involved in ureteric bud morphogenesis	0.000166	0.00746	2.31
GO:0072216	positive regulation of metanephros development	0.000166	0.00745	3.72
GO:0010632	regulation of epithelial cell migration	0.000172	0.00768	1.86
GO:0003081	regulation of systemic arterial blood pressure by renin-angiotensin	0.000176	0.00784	14.19
GO:0007193	adenylate cyclase-inhibiting G-protein coupled receptor signaling pathway	0.000178	0.0079	10.95
GO:0048640	negative regulation of developmental growth	0.000178	0.00788	2.1
GO:0023056	positive regulation of signaling	0.00019	0.00839	1.26
GO:0009798	axis specification	0.000204	0.00897	2.41
GO:0007368	determination of left/right symmetry	0.000214	0.00938	2.5
GO:0006956	complement activation	0.000214	0.00935	9.35
GO:0001558	regulation of cell growth	0.000215	0.00937	1.42
GO:0031282	regulation of guanylate cyclase activity	0.000216	0.00937	20.72
GO:0031284	positive regulation of guanylate cyclase activity	0.000216	0.00933	20.72
GO:0030336	negative regulation of cell migration	0.000216	0.00933	1.78
GO:0001704	formation of primary germ layer	0.000219	0.00943	2.54
GO:0055081	anion homeostasis	0.000229	0.00979	5.42
GO:0015695	organic cation transport	0.000237	0.0101	4.46
GO:0007167	enzyme linked receptor protein signaling pathway	0.000238	0.0101	1.27
GO:0032870	cellular response to hormone stimulus	0.000242	0.0103	1.59
GO:1901654	response to ketone	0.000247	0.0104	1.85
GO:0042487	regulation of odontogenesis of dentin-containing tooth	0.000252	0.0106	3.52
GO:0050708	regulation of protein secretion	0.000253	0.0106	3.08
GO:0033273	response to vitamin	0.000254	0.0107	2.16
GO:0043270	positive regulation of ion transport	0.000257	0.0107	2.58
GO:0071300	cellular response to retinoic acid	0.000268	0.0112	2.02
GO:0035116	embryonic hindlimb morphogenesis	0.000272	0.0113	3.72
GO:0016101	diterpenoid metabolic process	0.000272	0.0112	1.9
GO:0007156	homophilic cell adhesion via plasma membrane adhesion molecules	0.000274	0.0113	2.01
GO:0006935	chemotaxis	0.000283	0.0116	1.64
GO:0030049	muscle filament sliding	0.000294	0.0121	2.17
GO:0033275	actin-myosin filament sliding	0.000294	0.012	2.17
GO:0042573	retinoic acid metabolic process	0.000296	0.0121	2.8
GO:0003012	muscle system process	0.000297	0.012	1.44
GO:0010562	positive regulation of phosphorus metabolic process	0.000305	0.0123	1.37
GO:0045937	positive regulation of phosphate metabolic process	0.000305	0.0123	1.37
GO:0022617	extracellular matrix disassembly	0.000306	0.0123	3.74
GO:0042116	macrophage activation	0.000324	0.013	9.09
GO:0002063	chondrocyte development	0.00033	0.0132	2.68
GO:2000021	regulation of ion homeostasis	0.000333	0.0133	1.91
GO:0019835	cytolysis	0.000338	0.0134	4.63
GO:0009954	proximal/distal pattern formation	0.000341	0.0135	3.56
GO:0002076	osteoblast development	0.000344	0.0136	2.88
GO:0072593	reactive oxygen species metabolic process	0.000355	0.014	2.31
GO:0032496	response to lipopolysaccharide	0.00036	0.0141	2.71
GO:0070588	calcium ion transmembrane transport	0.000369	0.0144	3.3
GO:0030155	regulation of cell adhesion	0.000376	0.0147	1.31
GO:0060562	epithelial tube morphogenesis	0.000381	0.0148	1.89
GO:0044708	single-organism behavior	0.000382	0.0148	2.17
GO:2000027	regulation of organ morphogenesis	0.00039	0.0151	1.4
GO:0007218	neuropeptide signaling pathway	0.000408	0.0157	2.33
GO:0010594	regulation of endothelial cell migration	0.000409	0.0157	2.03
GO:0003073	regulation of systemic arterial blood pressure	0.000409	0.0157	11.78
GO:0010954	positive regulation of protein processing	0.00041	0.0157	4.94
GO:1903319	positive regulation of protein maturation	0.00041	0.0156	4.94
GO:0048585	negative regulation of response to stimulus	0.000411	0.0156	1.26
GO:1903532	positive regulation of secretion by cell	0.000416	0.0157	2.12
GO:0010634	positive regulation of epithelial cell migration	0.00042	0.0158	1.93
GO:1902667	regulation of axon guidance	0.000433	0.0163	2.66
GO:0090280	positive regulation of calcium ion import	0.000433	0.0163	4.88
GO:0070374	positive regulation of ERK1 and ERK2 cascade	0.000442	0.0165	2.44
GO:0008016	regulation of heart contraction	0.00045	0.0168	1.78
GO:0044702	single organism reproductive process	0.000459	0.0171	1.53
GO:0001990	regulation of systemic arterial blood pressure by hormone	0.000469	0.0174	16.02
GO:0003044	regulation of systemic arterial blood pressure mediated by a chemical signal	0.000469	0.0173	16.02
GO:0050886	endocrine process	0.000469	0.0173	16.02
GO:0033559	unsaturated fatty acid metabolic process	0.000471	0.0173	4.85
GO:0060688	regulation of morphogenesis of a branching structure	0.000477	0.0175	2.29
GO:0042363	fat-soluble vitamin catabolic process	0.00048	0.0175	5.98
GO:0009111	vitamin catabolic process	0.00048	0.0175	5.98
GO:0052547	regulation of peptidase activity	0.000481	0.0175	1.74
GO:0070613	regulation of protein processing	0.000495	0.018	3.29
GO:1903317	regulation of protein maturation	0.000495	0.0179	3.29
GO:1900543	negative regulation of purine nucleotide metabolic process	0.000497	0.0179	5.73
GO:0030641	regulation of cellular pH	0.00051	0.0183	1.95
GO:0006720	isoprenoid metabolic process	0.000511	0.0183	1.72
GO:0018149	peptide cross-linking	0.000516	0.0185	3.33
GO:0010466	negative regulation of peptidase activity	0.000522	0.0186	2.15
GO:0002920	regulation of humoral immune response	0.000523	0.0186	3.84
GO:0042476	odontogenesis	0.000545	0.0193	1.75
GO:0001523	retinoid metabolic process	0.000547	0.0194	1.89
GO:0007162	negative regulation of cell adhesion	0.000555	0.0196	1.53
GO:0007178	transmembrane receptor protein serine/threonine kinase signaling pathway	0.000559	0.0197	1.65
GO:0071805	potassium ion transmembrane transport	0.000562	0.0197	4.79
GO:0071804	cellular potassium ion transport	0.000562	0.0197	4.79
GO:1902669	positive regulation of axon guidance	0.000568	0.0198	12.02
GO:0048842	positive regulation of axon extension involved in axon guidance	0.000568	0.0198	12.02
GO:0055001	muscle cell development	0.000571	0.0198	2.14
GO:0032222	regulation of synaptic transmission	cholinergic	0.000577	0.02
GO:0038084	vascular endothelial growth factor signaling pathway	0.000577	0.0199	3.09
GO:0014911	positive regulation of smooth muscle cell migration	0.000579	0.0199	3.02
GO:0051049	regulation of transport	0.000582	0.02	1.61
GO:0030219	megakaryocyte differentiation	0.000585	0.02	19.85
GO:0090100	positive regulation of transmembrane receptor protein serine/threonine kinase signaling pathway	0.000586	0.02	2.15
GO:0060271	cilium morphogenesis	0.00059	0.0201	2.1
GO:0019932	second-messenger-mediated signaling	0.000596	0.0203	3.18
GO:0002027	regulation of heart rate	0.0006	0.0204	2.32
GO:0007157	heterophilic cell-cell adhesion via plasma membrane cell adhesion molecules	0.000602	0.0204	164.49
GO:0086010	membrane depolarization during action potential	0.000616	0.0208	4.43
GO:0048841	regulation of axon extension involved in axon guidance	0.000629	0.0212	2.53
GO:0048704	embryonic skeletal system morphogenesis	0.00064	0.0215	2.16
GO:0010951	negative regulation of endopeptidase activity	0.000642	0.0215	2.16
GO:0072215	regulation of metanephros development	0.000652	0.0218	2.92
GO:0036233	glycine import	0.000655	0.0218	1
GO:0061537	glycine secretion	neurotransmission	0.000655	0.0218
GO:0061536	glycine secretion	0.000655	0.0217	1
GO:0060012	synaptic transmission	glycinergic	0.000655	0.0216
GO:0045980	negative regulation of nucleotide metabolic process	0.000659	0.0217	5.52
GO:0010862	positive regulation of pathway-restricted SMAD protein phosphorylation	0.000669	0.022	2.12
GO:0071407	cellular response to organic cyclic compound	0.000671	0.022	1.53
GO:2000050	regulation of non-canonical Wnt signaling pathway	0.000676	0.0221	3.14
GO:0009268	response to pH	0.000677	0.0221	4.16
GO:0035721	intraciliary retrograde transport	0.000684	0.0223	5.11
GO:0010810	regulation of cell-substrate adhesion	0.000708	0.023	1.56
GO:1901343	negative regulation of vasculature development	0.000717	0.0232	2.23
GO:0002922	positive regulation of humoral immune response	0.000718	0.0232	7.5
GO:0033688	regulation of osteoblast proliferation	0.000737	0.0238	3.01
GO:0032355	response to estradiol	0.000748	0.0241	1.8
GO:0051591	response to cAMP	0.000767	0.0246	1.83
GO:0071560	cellular response to transforming growth factor beta stimulus	0.000767	0.0246	2.13
GO:0030178	negative regulation of Wnt signaling pathway	0.000769	0.0245	1.43
GO:0009953	dorsal/ventral pattern formation	0.000786	0.025	2.34
GO:0060065	uterus development	0.00079	0.0251	4.98
GO:0002880	regulation of chronic inflammatory response to non-antigenic stimulus	0.000792	0.0251	48.38
GO:0032332	positive regulation of chondrocyte differentiation	0.000818	0.0259	2.64
GO:0060828	regulation of canonical Wnt signaling pathway	0.00083	0.0262	1.39
GO:0048514	blood vessel morphogenesis	0.000835	0.0263	2.3
GO:0072348	sulfur compound transport	0.000835	0.0262	10.31
GO:0007191	adenylate cyclase-activating dopamine receptor signaling pathway	0.000836	0.0262	12.76
GO:0051353	positive regulation of oxidoreductase activity	0.000861	0.0269	3.73
GO:0051952	regulation of amine transport	0.000875	0.0273	6.06
GO:0045599	negative regulation of fat cell differentiation	0.000877	0.0273	2.82
GO:0010596	negative regulation of endothelial cell migration	0.000883	0.0274	2.71
GO:0032990	cell part morphogenesis	0.000891	0.0276	1.58
GO:0002237	response to molecule of bacterial origin	0.000909	0.028	2.53
GO:0016525	negative regulation of angiogenesis	0.000929	0.0286	3.62
GO:1900371	regulation of purine nucleotide biosynthetic process	0.000944	0.029	3.74
GO:0030808	regulation of nucleotide biosynthetic process	0.000944	0.0289	3.74
GO:0022400	regulation of rhodopsin mediated signaling pathway	0.000955	0.0292	26.21
GO:0006937	regulation of muscle contraction	0.000971	0.0296	1.93
GO:0050650	chondroitin sulfate proteoglycan biosynthetic process	0.000974	0.0296	4.06
GO:0050654	chondroitin sulfate proteoglycan metabolic process	0.000974	0.0296	4.06
GO:0006690	icosanoid metabolic process	0.000977	0.0296	4.9
GO:0010721	negative regulation of cell development	0.000978	0.0296	1.55
GO:0051453	regulation of intracellular pH	0.000981	0.0296	1.92
