# Supplementary material for: Convergent evolution of gene expression in two high-toothed stickleback populations
Source: PLoS Genet. 2018 Jun 13;14(6):e1007443. doi: 10.1371/journal.pgen.1007443 (PMC6016950; doi:10.1371/journal.pgen.1007443)
Supplement: S9 Table — For each ventral pharyngeal tooth plate (VTP), population of parents and biological replicate number (sample), standard length (SL), total reads (generated by HiSeq2000), mapped reads (reads that mapped to the genome), final reads (excludes reads filtered due to low quality or PCR duplication), and unique reads (reads that mapped uniquely to one haplotype) is listed. (XLSX) [file pgen.1007443.s016.xlsx]

## Sheet: Sheet1
Sample:	SL	Total Reads	Mapped Reads	Final Reads	Unique Reads
PAXB x RABS F1 VTP1	41.08	38355384	29212068	24905322	5782725
PAXB x RABS F1 VTP2	42.08	33832370	30173302	24512858	4455969
PAXB x RABS F1 VTP3	42.35	34599652	31312244	25269588	4361345
PAXB x RABS F1 VTP4	43.86	40963412	33975682	28630960	5260891
PAXB x RABS F1 VTP5	43.69	32711530	36708220	29882826	4112675
CERC x RABS F1 VTP1	43.4	32665968	32865322	27760198	3045175
CERC x RABS F1 VTP2	41.95	40213188	40903260	32618470	3870225
CERC x RABS F1 VTP3	40.5	34838262	35239962	25191170	3176683
CERC x RABS F1 VTP4	43.25	33460702	34050608	28898530	3156749
CERC x RABS F1 VTP5	42.25	33753920	34579258	29857006	3214069
