# Supplementary material for: Convergent evolution of gene expression in two high-toothed stickleback populations
Source: PLoS Genet. 2018 Jun 13;14(6):e1007443. doi: 10.1371/journal.pgen.1007443 (PMC6016950; doi:10.1371/journal.pgen.1007443)
Supplement: S10 Table — Estimated gene expression change in cis in log2, PAXBFW vs marine. Name is the reported ENSEMBL gene name. Log2(F/M) is the log2 of the ratio of freshwater vs marine reads mapping uniquely to the gene. (XLSX) [file pgen.1007443.s017.xlsx]

## Sheet: Sheet1
Name	ENSID	log2(F/M)	isSig?
lrch2	ENSGACT00000027433	-0.645335	Y
il13ra2	ENSGACT00000027432	-0.758259	Y
ENSGACT00000027431	ENSGACT00000027431	-0.36257	N
WDR44	ENSGACT00000027436	-0.137504	N
zgc:163098	ENSGACT00000027435	0.0843922	N
mrps24	ENSGACT00000002473	0.389042	Y
serpinf1	ENSGACT00000002476	-0.0267624	N
ENSGACT00000002474	ENSGACT00000002474	-0.981384	Y
si:ch1073-291c23.2 (2 of 2)	ENSGACT00000023819	0.0894616	N
gmpr	ENSGACT00000004616	0.335069	Y
ing1	ENSGACT00000004613	0.385654	N
TTC17	ENSGACT00000022683	0.447048	Y
pde4a	ENSGACT00000018291	-0.485427	N
dock9b	ENSGACT00000018294	0.284729	N
si:ch211-269e2.1 (2 of 2)	ENSGACT00000002618	0.018859	N
nek1	ENSGACT00000018640	-0.263034	N
tubgcp5	ENSGACT00000018298	-0.0150282	N
si:ch211-269e2.1 (1 of 2)	ENSGACT00000002614	0	N
abca4a	ENSGACT00000002615	0.120294	N
rnf19b	ENSGACT00000002613	-0.0740006	N
ppp2r3b	ENSGACT00000002611	-0.0601614	N
rps17	ENSGACT00000022549	-0.431716	N
isoc2	ENSGACT00000014031	-0.906891	Y
kif11	ENSGACT00000014745	-0.152003	N
LINC00116	ENSGACT00000014744	1.01806	Y
atg12	ENSGACT00000014035	-0.0895888	N
ENSGACT00000014742	ENSGACT00000014742	-0.152851	N
igf2a	ENSGACT00000014740	-0.125531	N
dph3	ENSGACT00000014039	-0.201634	N
lzts1	ENSGACT00000014038	0.439532	N
TSHZ2	ENSGACT00000014749	0.169925	N
HOOK3	ENSGACT00000023362	-0.14439	N
ENSGACT00000016526	ENSGACT00000016526	0.176878	N
eif5b	ENSGACT00000013959	-0.570089	Y
CABIN1	ENSGACT00000016523	0.270089	N
pecr	ENSGACT00000016522	1.49033	Y
hspa14	ENSGACT00000025563	-0.00859602	N
myh9a	ENSGACT00000025562	-0.0285386	N
ENSGACT00000025561	ENSGACT00000025561	0.671377	N
aoc2	ENSGACT00000007668	-2.74147	Y
tango2	ENSGACT00000017215	-0.0178113	N
dhrs7b	ENSGACT00000017210	0.0534393	N
ripk1l	ENSGACT00000017212	0.0223102	N
sar1b	ENSGACT00000001919	-0.402098	N
usp22	ENSGACT00000007284	-0.169925	N
nlk2	ENSGACT00000006619	-0.415037	N
TRMT10A	ENSGACT00000001155	0.157952	N
apex2	ENSGACT00000016299	-0.154723	N
slc38a5a	ENSGACT00000016295	0.282264	Y
ENSGACT00000016292	ENSGACT00000016292	-0.222392	N
edem1	ENSGACT00000016290	-0.632268	N
sgsh	ENSGACT00000025178	0.181066	N
CAPN1	ENSGACT00000025179	0.142165	N
creld2	ENSGACT00000025171	-0.184	N
alg12	ENSGACT00000025173	0.374165	Y
zbed4	ENSGACT00000025175	-0.186413	N
slc26a11	ENSGACT00000025176	-0.341405	Y
brd1a	ENSGACT00000025177	0	N
snx15	ENSGACT00000026148	-0.371094	Y
SNORA13	ENSGACT00000029660	-0.807355	N
tnni1d	ENSGACT00000026142	-0.12	N
slc3a2a	ENSGACT00000026144	-0.646963	Y
cwf19l1	ENSGACT00000000962	-0.226771	N
ENSGACT00000000963	ENSGACT00000000963	-1.44994	Y
erbb3a	ENSGACT00000000966	0.210157	Y
ARRB2 (1 of 2)	ENSGACT00000000965	0.523562	N
mtmr1a	ENSGACT00000000969	-0.249028	N
ptges3a	ENSGACT00000011295	-0.263034	Y
P2RY2 (1 of 2)	ENSGACT00000010905	0.63743	N
abcf1	ENSGACT00000001817	-0.553598	Y
dus2	ENSGACT00000010844	0.20014	N
trioa	ENSGACT00000010846	0.364274	N
LPIN3	ENSGACT00000010847	0.509861	Y
mpv17l2	ENSGACT00000010841	-0.239007	N
pdcd4b	ENSGACT00000024770	-0.60224	Y
guf1	ENSGACT00000024773	-0.987825	Y
cdc42l (2 of 2)	ENSGACT00000024772	0.184425	N
rab25a	ENSGACT00000006579	0.119128	Y
ENSGACT00000003058	ENSGACT00000003058	0.0865877	N
ZC3H12A (1 of 2)	ENSGACT00000003056	-0.671377	N
tmem14ca	ENSGACT00000003055	0.250543	N
wu:fj29h11 (2 of 2)	ENSGACT00000003053	0.0882272	N
lrrc20	ENSGACT00000003052	-0.294743	N
map2k1	ENSGACT00000006570	0.0588937	N
dnajc5gb	ENSGACT00000015508	-0.95818	Y
ENSGACT00000015509	ENSGACT00000015509	1.63466	Y
cers2b	ENSGACT00000015506	-0.817136	Y
ENSGACT00000015507	ENSGACT00000015507	-0.152003	N
itpr2	ENSGACT00000015504	0.0285692	N
ern1	ENSGACT00000015505	0.138179	N
dchs1a	ENSGACT00000015500	0	N
snx14	ENSGACT00000015501	-0.237499	N
exosc8	ENSGACT00000027239	0.204618	N
alg5	ENSGACT00000027238	-0.351197	Y
spg20a	ENSGACT00000027233	-0.177998	N
card11	ENSGACT00000010596	-0.203533	N
aspg	ENSGACT00000010592	2.32193	Y
scn1a	ENSGACT00000007229	-0.14439	N
ENSGACT00000007738	ENSGACT00000007738	-0.0955324	N
gnb1a (1 of 2)	ENSGACT00000007224	0.103463	N
mapkapk2a	ENSGACT00000000505	-0.504043	Y
fads2 (1 of 3)	ENSGACT00000007227	-1.58496	N
ENSGACT00000007220	ENSGACT00000007220	1.77158	Y
mov10a	ENSGACT00000007221	-0.120523	N
cd81b	ENSGACT00000007730	0.00861313	N
nr1d2b	ENSGACT00000010599	-0.67021	Y
tenm3 (1 of 2)	ENSGACT00000021690	0.222392	N
mcm7	ENSGACT00000021695	-0.334695	Y
yme1l1b	ENSGACT00000021694	0.238019	Y
fbxo22	ENSGACT00000021697	-0.219781	N
eif2b2	ENSGACT00000013827	-0.92785	Y
m6pr	ENSGACT00000013826	-0.400625	Y
dyrk1ab	ENSGACT00000013824	-0.0896372	N
hsf1	ENSGACT00000013822	0.245577	N
gfpt2	ENSGACT00000023921	0.0960627	N
ahnak	ENSGACT00000023435	0.307958	Y
mapk9	ENSGACT00000023925	-0.0981804	N
si:ch211-196i2.1	ENSGACT00000023924	0.485427	N
man1b1a	ENSGACT00000023926	-0.200078	N
DIAPH1	ENSGACT00000023693	0.0275463	N
odam	ENSGACT00000023692	0.106959	Y
tmc4	ENSGACT00000015179	-0.0752881	N
nfasca	ENSGACT00000015177	-0.275634	N
tmem18	ENSGACT00000015171	-0.0330403	N
ap1m1	ENSGACT00000022346	0.344133	Y
fat1a	ENSGACT00000022345	0.194816	N
ENSGACT00000022342	ENSGACT00000022342	1.20163	Y
DGKQ	ENSGACT00000022343	-0.380604	N
TPM4	ENSGACT00000022340	0.102483	N
si:ch211-154o6.6	ENSGACT00000012990	-0.984233	Y
vcpkmt	ENSGACT00000010574	0.181447	N
ZNF106 (2 of 2)	ENSGACT00000012993	-0.248679	N
ube2t	ENSGACT00000012994	-0.128733	N
rps18	ENSGACT00000012997	-0.291783	Y
clasrp	ENSGACT00000012998	0.0166547	N
slc14a2	ENSGACT00000012999	0.121991	N
PRDM16	ENSGACT00000008755	-0.105353	N
afap1l2	ENSGACT00000008754	1.26303	N
ENSGACT00000002617	ENSGACT00000002617	3	Y
emp1 (1 of 2)	ENSGACT00000009533	-0.736966	N
LCP1	ENSGACT00000010572	0.0202843	N
ENSGACT00000016620	ENSGACT00000016620	-1.51358	Y
ENSGACT00000004422	ENSGACT00000004422	0.053242	N
dynlt3 (1 of 2)	ENSGACT00000004421	-0.210218	N
nktr	ENSGACT00000004420	0.263556	Y
ddx56	ENSGACT00000001106	-0.556393	N
hmgcl	ENSGACT00000009488	0.544891	Y
dcaf7 (1 of 2)	ENSGACT00000009489	-0.130584	N
blvrb	ENSGACT00000016626	-0.599194	Y
ENSGACT00000004429	ENSGACT00000004429	0.263034	N
ppiab	ENSGACT00000001108	0.667425	Y
plekhf1 (1 of 3)	ENSGACT00000009483	-0.186413	N
FEZ2 (1 of 2)	ENSGACT00000009480	-0.652077	N
siae (2 of 2)	ENSGACT00000008578	2.61575	Y
phkb (2 of 2)	ENSGACT00000019718	0.0551416	N
pofut2	ENSGACT00000008575	0.273018	N
srrm2	ENSGACT00000019716	0.0207586	N
osbpl11	ENSGACT00000019715	-0.241008	N
hook1	ENSGACT00000019242	0.14439	N
rab2a	ENSGACT00000019713	-0.415037	N
siae (1 of 2)	ENSGACT00000008570	0.565063	Y
aamp	ENSGACT00000019247	0	N
ARHGAP9	ENSGACT00000008572	0.116409	N
map3k7	ENSGACT00000008283	-0.195016	N
ncbp2	ENSGACT00000008282	-0.0614005	N
im:7160594	ENSGACT00000011078	0	N
fer1l6	ENSGACT00000011079	0.118675	N
galk2	ENSGACT00000008286	-0.280108	N
NT5C3B (1 of 2)	ENSGACT00000008285	0	N
ENSGACT00000011072	ENSGACT00000011072	0.736966	N
smtnb	ENSGACT00000011070	0.36257	N
rdh14b	ENSGACT00000011071	-1	N
rcn3	ENSGACT00000006320	0.333199	Y
sh3gl1a	ENSGACT00000020270	0.24731	N
adprhl1	ENSGACT00000020271	-0.266787	N
rorcb	ENSGACT00000020274	0.716207	N
GPR35	ENSGACT00000020276	0.175087	N
dgkza	ENSGACT00000020277	0.0136749	N
NHLRC3	ENSGACT00000020278	0.518467	N
magi3b	ENSGACT00000006326	0	N
ENSGACT00000001366	ENSGACT00000001366	-0.402418	Y
usp49	ENSGACT00000001365	-0.387023	N
cd2bp2	ENSGACT00000018049	-0.12683	N
ENSGACT00000001361	ENSGACT00000001361	0.0313155	N
ENSGACT00000001360	ENSGACT00000001360	0.208587	N
dhrs13b	ENSGACT00000018045	-0.250962	N
tp63	ENSGACT00000018047	0	N
si:dkeyp-13a3.10	ENSGACT00000018040	-0.678072	N
bysl	ENSGACT00000001369	-0.0911479	N
med20	ENSGACT00000001368	-0.469485	N
SPEN (1 of 2)	ENSGACT00000001525	0.0168672	N
stx10	ENSGACT00000000252	-0.485427	N
fam84a	ENSGACT00000014747	0.152003	N
kctd12.2	ENSGACT00000020314	1.61667	Y
ENSGACT00000020312	ENSGACT00000020312	-0.557482	Y
gpx4b	ENSGACT00000020311	-0.11877	N
ENSGACT00000025993	ENSGACT00000025993	-0.332698	Y
vps54	ENSGACT00000025990	-0.514573	N
fblim1	ENSGACT00000001522	-0.449684	Y
ENSGACT00000025996	ENSGACT00000025996	0.63839	Y
ENSGACT00000025997	ENSGACT00000025997	0.408606	Y
naa15a	ENSGACT00000025995	0.195515	Y
rbp7a	ENSGACT00000009622	-0.285542	Y
pcmt	ENSGACT00000009623	0.0816838	N
snx22	ENSGACT00000009620	-0.0140752	N
ube2f	ENSGACT00000002866	0.385891	N
zgc:154055	ENSGACT00000009626	0.570316	N
pigv	ENSGACT00000009627	1.20252	Y
nol12	ENSGACT00000009624	-0.0829363	N
psme1	ENSGACT00000002862	0.158613	Y
KLHDC1 (2 of 2)	ENSGACT00000014036	-1.078	N
zgc:162396	ENSGACT00000002868	1.70941	Y
C15orf57	ENSGACT00000011519	0.216318	N
AP3S1	ENSGACT00000008224	0	N
gdpd1	ENSGACT00000010212	0.0802473	N
cyp51	ENSGACT00000005488	0	N
SH2D6 (2 of 2)	ENSGACT00000005489	-0.0780025	N
yes1	ENSGACT00000005482	2.32193	Y
zgc:112982	ENSGACT00000017030	-0.621488	N
SH2D6 (1 of 2)	ENSGACT00000005480	-0.469485	N
cldn10l2	ENSGACT00000005481	0.523562	N
ENSGACT00000005486	ENSGACT00000005486	0.0473057	N
usp19	ENSGACT00000005487	-0.224123	N
SIPA1L2	ENSGACT00000005484	0.514573	N
mgat2	ENSGACT00000017032	0.459432	N
nme4	ENSGACT00000017033	0	N
zgc:91849	ENSGACT00000005023	0.0673868	N
hnrnpabb	ENSGACT00000027591	-0.559203	Y
rrp15	ENSGACT00000018627	-0.292782	Y
IFT43	ENSGACT00000010035	-1.20163	Y
clk4b	ENSGACT00000027599	1.15347	Y
si:ch73-380l3.1	ENSGACT00000010032	0.626322	Y
ENSGACT00000017023	ENSGACT00000017023	0.183864	N
rps29	ENSGACT00000017022	-0.428843	N
CXorf38	ENSGACT00000017027	0.174679	N
ptena	ENSGACT00000013228	0.5025	N
unc45b	ENSGACT00000013225	0.187627	N
xab2	ENSGACT00000013227	-0.181925	N
caspa	ENSGACT00000013226	-1.06009	Y
mrpl47	ENSGACT00000013221	0.142801	N
rnls	ENSGACT00000013223	0.736966	N
RAP1A	ENSGACT00000015777	-0.274369	Y
arl6ip5a	ENSGACT00000015770	-0.0660892	N
UBE2H (1 of 2)	ENSGACT00000015773	0.75336	Y
ndufb10	ENSGACT00000015772	-0.078712	N
ANKRD13C (2 of 2)	ENSGACT00000023635	0.494109	Y
sf3a1	ENSGACT00000015779	0.120456	N
kctd17	ENSGACT00000006143	-0.289507	N
ENSGACT00000002281	ENSGACT00000002281	-4.16993	Y
cul2	ENSGACT00000002280	0.738383	Y
ENSGACT00000002283	ENSGACT00000002283	-1.69727	Y
ENSGACT00000002282	ENSGACT00000002282	0.040642	N
ENSGACT00000002285	ENSGACT00000002285	-1.12399	Y
ENSGACT00000002284	ENSGACT00000002284	0	N
tlr18	ENSGACT00000002286	0.459432	N
si:ch211-114l13.9 (8 of 22)	ENSGACT00000002289	0.113529	N
rlim	ENSGACT00000024165	0.143195	N
abcb7	ENSGACT00000024160	-0.351649	Y
il11ra	ENSGACT00000024161	-0.685891	N
abi3bpa	ENSGACT00000003643	0.185143	N
atg4da	ENSGACT00000021194	-0.106915	N
CHRNA1 (1 of 2)	ENSGACT00000006144	0.156969	N
ripk2	ENSGACT00000021190	0.36257	N
rcn1	ENSGACT00000021191	0.0152668	N
CRISPLD2	ENSGACT00000020869	-0.146841	N
usp39	ENSGACT00000011150	-0.170692	Y
zfhx3	ENSGACT00000020865	-0.0940435	N
dmgdh	ENSGACT00000020861	-0.169925	N
ENSGACT00000020863	ENSGACT00000020863	-0.747613	Y
DHX38	ENSGACT00000020862	0.0693737	N
MBD3 (1 of 2)	ENSGACT00000016882	0.0883559	N
tmem115	ENSGACT00000007490	-0.304855	N
tbc1d17	ENSGACT00000016887	0.128584	N
sat1b	ENSGACT00000016884	-0.313815	Y
ik	ENSGACT00000027700	-0.893085	N
NACC1 (2 of 2)	ENSGACT00000016888	-0.584963	N
VDAC3 (1 of 2)	ENSGACT00000000444	-0.830075	N
cav2	ENSGACT00000012172	0.807355	N
PLEKHG1	ENSGACT00000012173	0.245112	N
ENSGACT00000002139	ENSGACT00000002139	0.31895	N
tes	ENSGACT00000012176	-0.124121	N
ENSGACT00000000447	ENSGACT00000000447	-0.447459	N
si:dkey-65b13.13	ENSGACT00000012174	-0.14439	N
mlst8	ENSGACT00000012175	0.158698	N
samhd1 (1 of 3)	ENSGACT00000002132	0.500429	N
ENSGACT00000002131	ENSGACT00000002131	-0.415037	N
lrrfip1a	ENSGACT00000002130	0.0261523	N
ank2b	ENSGACT00000002137	-0.058103	N
ENSGACT00000002136	ENSGACT00000002136	0.375621	Y
ENSGACT00000002134	ENSGACT00000002134	1.10692	Y
tsr3	ENSGACT00000011855	0.043569	N
klhl21	ENSGACT00000014828	-1.22239	N
tcf7l1b	ENSGACT00000014829	0.204014	N
papd7	ENSGACT00000011851	0.378512	N
unga	ENSGACT00000011853	0.292355	N
tlcd1	ENSGACT00000014822	0.170012	Y
gclm	ENSGACT00000014827	-0.0816138	N
ptgr2	ENSGACT00000014825	0.109624	N
map7d1b	ENSGACT00000003426	0.181838	N
socs9	ENSGACT00000014310	-0.0489096	N
lss	ENSGACT00000003424	-0.348895	N
pkhd1l1	ENSGACT00000003422	0.192645	N
znf106a	ENSGACT00000006903	-0.678072	N
prpf6	ENSGACT00000003420	-0.0280144	N
setd6	ENSGACT00000003421	0.0794345	N
ENSGACT00000003428	ENSGACT00000003428	-0.229026	N
uros	ENSGACT00000003429	0.0470851	N
gpkow	ENSGACT00000016089	-0.485427	N
si:dkey-10p5.7	ENSGACT00000025699	0.341557	N
MAML2	ENSGACT00000016082	-0.263034	N
ENSGACT00000016083	ENSGACT00000016083	0.342888	Y
ENSGACT00000016080	ENSGACT00000016080	0.0589678	N
ENSGACT00000016081	ENSGACT00000016081	-0.22602	Y
ENSGACT00000016086	ENSGACT00000016086	0.584963	N
tuft1a	ENSGACT00000016087	-0.079531	N
slc26a5	ENSGACT00000025693	-0.279908	Y
ENSGACT00000016085	ENSGACT00000016085	0.0431365	N
C8orf76	ENSGACT00000007504	0.584963	N
tspo	ENSGACT00000001952	0.909802	Y
bag1	ENSGACT00000022640	-0.0489096	N
pptc7b	ENSGACT00000022647	0.287981	N
tank	ENSGACT00000007500	0.485427	Y
frs3	ENSGACT00000001956	0.791413	Y
ppil1	ENSGACT00000001957	0.199141	N
acaa1	ENSGACT00000026085	-0.283793	N
tspan33a	ENSGACT00000026084	0.144609	N
smo	ENSGACT00000026086	-0.584963	N
ENSGACT00000007509	ENSGACT00000007509	0.175087	N
PPP3CA	ENSGACT00000026080	0.0901978	N
ENSGACT00000026082	ENSGACT00000026082	0.0505153	N
cicb	ENSGACT00000012503	-0.233199	N
atp6v1e1b	ENSGACT00000026336	0.115142	N
soul3	ENSGACT00000012501	1.16993	N
znf740b	ENSGACT00000012500	-0.168123	N
psen2	ENSGACT00000026333	-0.0865877	N
ENSGACT00000026332	ENSGACT00000026332	-0.152003	N
FCER2	ENSGACT00000012505	-0.392317	N
dpy30	ENSGACT00000026338	-0.198546	N
rpl4	ENSGACT00000006634	-0.0828199	Y
ENSGACT00000021733	ENSGACT00000021733	1.67807	Y
flrt2	ENSGACT00000006636	0.468387	N
anxa13l	ENSGACT00000021731	-0.584963	Y
cybrd1 (2 of 2)	ENSGACT00000006630	1.19265	N
dcaf17	ENSGACT00000006638	-0.267933	N
dapk3	ENSGACT00000022427	0.176878	N
TIMP3	ENSGACT00000025346	-0.610958	Y
tescb	ENSGACT00000022425	0.114756	N
slc44a2	ENSGACT00000025344	0.460135	Y
zmat5	ENSGACT00000022422	0.0211646	N
sppl2	ENSGACT00000022421	0.389947	N
ccdc151	ENSGACT00000025349	-0.874469	N
ENSGACT00000000197	ENSGACT00000000197	0.988262	Y
psmb10 (5 of 6)	ENSGACT00000000195	-0.0683371	N
psmb12 (5 of 5)	ENSGACT00000000193	1.1526	Y
psmb9a (5 of 5)	ENSGACT00000000192	0.428843	N
psmb10 (4 of 6)	ENSGACT00000000190	3.58496	Y
ENSGACT00000012671	ENSGACT00000012671	0.672425	N
lrrfip1b	ENSGACT00000020489	0.0801703	N
ddr1	ENSGACT00000012906	-0.231749	Y
cers4b	ENSGACT00000020487	0.296899	Y
fktn	ENSGACT00000020486	-0.415037	N
rplp2l	ENSGACT00000020485	-0.138892	Y
ENSGACT00000020483	ENSGACT00000020483	0.387023	N
tspan7b	ENSGACT00000020482	1.16993	N
med19a	ENSGACT00000023592	-0.287577	N
PMF1	ENSGACT00000023594	0	N
ENSGACT00000012903	ENSGACT00000012903	0.125531	N
tm9sf4	ENSGACT00000004854	0.152003	N
btg1	ENSGACT00000026220	0	N
riok2	ENSGACT00000012901	0.120909	N
ENSGACT00000000779	ENSGACT00000000779	0.0728789	N
LIMA1 (1 of 2)	ENSGACT00000000778	-0.0695245	N
plxnb3	ENSGACT00000000773	0.0631938	N
igfbp6a	ENSGACT00000000772	-0.237189	N
pip4k2cb	ENSGACT00000000771	-0.0391706	N
srpk3	ENSGACT00000000770	0.830075	N
ghdc	ENSGACT00000008144	0.111893	N
mpzl3	ENSGACT00000008145	-0.129283	N
actc1a	ENSGACT00000008146	0.0193653	N
mpv17	ENSGACT00000008140	-0.485427	Y
cep78 (1 of 2)	ENSGACT00000008141	-0.612977	N
aatf	ENSGACT00000005107	1.2824	Y
HAUS2	ENSGACT00000005106	0.678072	N
magoh	ENSGACT00000005102	-0.0994362	Y
ENSGACT00000005101	ENSGACT00000005101	0.201048	N
ENSGACT00000005100	ENSGACT00000005100	-0.563901	N
grhpra	ENSGACT00000023774	-0.365162	Y
tjp2a	ENSGACT00000023776	-0.425091	Y
SSH3	ENSGACT00000023777	0.219091	N
ENSGACT00000023779	ENSGACT00000023779	0.405906	Y
cldn15a	ENSGACT00000027064	-1	Y
trim36	ENSGACT00000009818	-0.662965	N
CPEB4 (2 of 2)	ENSGACT00000027066	0.0365259	N
sat2b	ENSGACT00000027061	-0.0894351	N
mrpl13	ENSGACT00000009369	0.828586	Y
pgm1	ENSGACT00000009368	-0.150046	Y
ddx5	ENSGACT00000009367	-0.116705	Y
stmn1b	ENSGACT00000009810	-0.177687	Y
dscc1	ENSGACT00000009365	0.547488	Y
ppp1cab	ENSGACT00000009812	-0.083485	N
fhl1b	ENSGACT00000027069	-0.596837	Y
wdr61	ENSGACT00000009817	-0.040642	N
cox15	ENSGACT00000009816	0.076962	N
cnot2	ENSGACT00000017908	0.0820711	N
PRR5L	ENSGACT00000010629	-0.0660892	N
dnajb1b	ENSGACT00000024908	-0.0118254	N
ENSGACT00000024909	ENSGACT00000024909	0.514573	N
si:ch73-335d12.2	ENSGACT00000010620	-0.483322	Y
itm2ba	ENSGACT00000010621	0.172385	Y
nfkbie	ENSGACT00000017902	-0.0109434	N
si:ch211-114l13.9 (17 of 22)	ENSGACT00000017903	-0.768674	Y
cmasb	ENSGACT00000024902	0.675854	Y
PLS3 (1 of 2)	ENSGACT00000024903	0.650908	Y
ENSGACT00000024901	ENSGACT00000024901	0.311944	N
nrbp1	ENSGACT00000013038	-0.188445	N
rnf213b	ENSGACT00000019055	0.136497	Y
ap3s2	ENSGACT00000019509	0.0813001	N
ppil2	ENSGACT00000019051	0.14828	N
si:ch211-114l13.9 (21 of 22)	ENSGACT00000019502	-0.540568	Y
snrpa	ENSGACT00000013031	0.258068	Y
usp5	ENSGACT00000013032	0.0738284	N
si:ch211-114l13.9 (20 of 22)	ENSGACT00000019501	0.297096	Y
ENSGACT00000019506	ENSGACT00000019506	-0.789782	Y
pctp	ENSGACT00000019059	0.0310269	N
tspan2b	ENSGACT00000013036	0.884523	Y
ENSGACT00000019505	ENSGACT00000019505	-0.102483	N
rgs13	ENSGACT00000021303	0.243271	N
rhbdf1a	ENSGACT00000018459	-0.378512	N
med18	ENSGACT00000018458	-0.342106	N
ENSGACT00000021300	ENSGACT00000021300	0.263034	N
ppp1r8b	ENSGACT00000018452	-0.104494	N
gpc1b	ENSGACT00000018450	-0.222392	N
ARHGAP26	ENSGACT00000027454	-0.184425	N
yipf5	ENSGACT00000027451	-1.87447	N
gpr183a	ENSGACT00000002459	-1.41504	N
NR3C1 (2 of 2)	ENSGACT00000027452	0	N
polm	ENSGACT00000002455	0.21036	N
gpr18	ENSGACT00000002457	-0.0995357	N
ENSGACT00000002450	ENSGACT00000002450	-0.153413	Y
ndfip1	ENSGACT00000027458	0.584963	N
pbdc1	ENSGACT00000002453	0.736966	N
tbx3a	ENSGACT00000022201	0.36257	N
ENSGACT00000011680	ENSGACT00000011680	0	N
coro1ca	ENSGACT00000011683	-0.174029	N
ST3GAL1 (6 of 8)	ENSGACT00000011682	0	N
ST3GAL1 (7 of 8)	ENSGACT00000011685	-0.415037	N
nelfb	ENSGACT00000004480	0.266787	N
ENSGACT00000011688	ENSGACT00000011688	-3.43045	Y
eif3ea	ENSGACT00000007143	0.032926	N
zgc:101000	ENSGACT00000004674	-0.602158	Y
col4a1	ENSGACT00000004675	-0.0489096	N
bloc1s4	ENSGACT00000004673	-0.0641303	N
KLHDC1 (1 of 2)	ENSGACT00000004670	-0.341037	N
trrap	ENSGACT00000012349	-0.0801703	N
si:ch211-157c3.4	ENSGACT00000018908	-0.179794	Y
lztr1	ENSGACT00000012341	0.366428	Y
SENP1	ENSGACT00000012340	-0.255559	N
stk11ip	ENSGACT00000018903	-0.238787	N
MAGI1 (2 of 2)	ENSGACT00000012342	0.326501	N
si:dkey-91f15.8	ENSGACT00000018905	-0.57289	Y
mre11a	ENSGACT00000012344	0.0576003	N
KLHL25	ENSGACT00000002630	-0.152003	N
ENSGACT00000027644	ENSGACT00000027644	-1.46949	Y
med14	ENSGACT00000002634	0.172181	N
IL1RAP	ENSGACT00000005823	-0.547488	Y
ska1	ENSGACT00000002639	0.186413	N
ppa1b	ENSGACT00000011539	0.407175	N
ENSGACT00000011538	ENSGACT00000011538	-0.356792	Y
banf1	ENSGACT00000026857	0.179415	Y
si:dkey-40c11.1	ENSGACT00000014013	-0.231326	N
cope	ENSGACT00000014012	-0.970616	Y
prdx5	ENSGACT00000026858	0.0850871	N
BDKRB2 (1 of 4)	ENSGACT00000014010	1.05821	Y
perp	ENSGACT00000014017	1	Y
idh3g	ENSGACT00000011535	-0.0817828	N
FIS1	ENSGACT00000025508	0.118844	Y
CTAGE5	ENSGACT00000016509	-0.121679	N
srp68	ENSGACT00000025505	-0.213851	N
fbxw9	ENSGACT00000016505	0.70044	N
plekha5	ENSGACT00000025501	-0.0437214	N
DDX5 (2 of 2)	ENSGACT00000025500	-0.234035	Y
braf	ENSGACT00000025503	0.415037	N
CDA	ENSGACT00000025502	-0.752072	N
nup88	ENSGACT00000017279	0.706524	Y
ehd2b	ENSGACT00000017277	-0.336049	Y
txnrd2	ENSGACT00000017271	-0.131245	N
zgc:113278	ENSGACT00000020108	-0.668794	Y
prkcbp1l	ENSGACT00000020103	0.501061	Y
ENSGACT00000020045	ENSGACT00000020045	0.116814	N
gpalpp1	ENSGACT00000020104	-0.29956	N
ZDBF2	ENSGACT00000020353	0.134301	N
ENSGACT00000000945	ENSGACT00000000945	-0.316735	N
C12orf66	ENSGACT00000000947	0.893085	N
TMEM19	ENSGACT00000000943	0	N
rnaseka	ENSGACT00000000948	0.317482	N
naa20	ENSGACT00000015698	0.744161	Y
zgc:113054	ENSGACT00000015699	-0.616671	N
rnf115	ENSGACT00000015694	-0.0716911	N
CYP2J2 (3 of 6)	ENSGACT00000015692	0.214125	N
tmem263	ENSGACT00000015693	-0.135777	N
si:dkey-103i16.6	ENSGACT00000015690	0.273018	N
nt5e	ENSGACT00000015520	-0.269187	N
gaa	ENSGACT00000015522	0.369234	N
urb1	ENSGACT00000015523	-0.866862	Y
BPIFC (3 of 3)	ENSGACT00000015526	0.339749	Y
ADCK3 (1 of 2)	ENSGACT00000015527	0.347923	N
olfml2ba	ENSGACT00000015528	0.0808727	N
adipor1a	ENSGACT00000000663	-0.263034	N
cwf19l2	ENSGACT00000010826	0.137504	N
zcchc8	ENSGACT00000010824	-0.130346	N
ENSGACT00000007814	ENSGACT00000007814	0.530515	N
ENSGACT00000010823	ENSGACT00000010823	0.584963	N
lsm4	ENSGACT00000010820	-1.44839	Y
chn2	ENSGACT00000010821	0.166157	N
myl9b	ENSGACT00000010829	0.0388192	N
sqstm1	ENSGACT00000021509	0.401021	Y
ENSGACT00000011991	ENSGACT00000011991	-0.251872	N
si:ch211-197h24.6	ENSGACT00000011992	0.254735	Y
ENSGACT00000021500	ENSGACT00000021500	0.136137	N
EPS8L2 (3 of 3)	ENSGACT00000024751	0.788496	N
shoc2	ENSGACT00000024750	0.192645	N
aup1	ENSGACT00000024757	0.253167	Y
tmem192	ENSGACT00000022669	0.0901978	N
ARHGEF26	ENSGACT00000013595	-0.459432	N
fdft1	ENSGACT00000013593	-0.237039	N
ADGRE5 (1 of 2)	ENSGACT00000013590	0.0399262	N
ENSGACT00000001246	ENSGACT00000001246	-0.673271	Y
dnajc9	ENSGACT00000013599	-0.440573	N
si:dkeyp-44a8.2	ENSGACT00000023903	-0.122123	N
znf131	ENSGACT00000009060	-0.215268	N
tmem203	ENSGACT00000023901	0	N
ssna1	ENSGACT00000023907	-0.0331669	N
ENSGACT00000023904	ENSGACT00000023904	-1.4624	Y
aip	ENSGACT00000023908	-0.103269	N
ENSGACT00000010922	ENSGACT00000010922	0.207314	Y
alox5ap	ENSGACT00000027217	0.0181473	N
uspl1	ENSGACT00000027216	-0.247483	N
hmgb1a	ENSGACT00000027215	0.658832	Y
ubl3a	ENSGACT00000027214	0.27208	N
st6gal2	ENSGACT00000004036	0.807355	N
nsfb	ENSGACT00000004989	-0.385122	Y
fen1	ENSGACT00000002952	0.120798	N
cobll1b	ENSGACT00000007246	0.24257	N
zgc:91890	ENSGACT00000007247	-0.295456	N
ncoa5	ENSGACT00000007244	-0.289507	N
zgc:152830	ENSGACT00000007713	0.0615547	N
smpx	ENSGACT00000007242	0.340229	Y
SLC39A11	ENSGACT00000007243	-0.528694	Y
sys1	ENSGACT00000000560	0.123382	N
TRIM14 (14 of 74)	ENSGACT00000000561	0.332575	N
vps52	ENSGACT00000012972	-0.0585522	N
ENSGACT00000012970	ENSGACT00000012970	-1.19794	Y
LGR6	ENSGACT00000012971	0.353637	N
cops7a	ENSGACT00000012977	0.242298	Y
fbxo11a	ENSGACT00000007248	0.123735	N
capn12	ENSGACT00000012975	0.237636	Y
psma1	ENSGACT00000008773	0.280108	N
sox4a	ENSGACT00000008772	0.652077	N
ENSGACT00000011335	ENSGACT00000011335	0.221442	N
ZDHHC7 (1 of 2)	ENSGACT00000011334	0.14439	N
atp6v1d	ENSGACT00000011337	0.00696955	N
yars	ENSGACT00000011336	0.22661	Y
cdk19	ENSGACT00000008778	-0.113956	N
ppp4r2a	ENSGACT00000004444	-0.357552	N
col1a1b	ENSGACT00000004447	-0.0342157	N
tsen2	ENSGACT00000004446	-0.443607	N
pkd2l1	ENSGACT00000004441	0.40397	Y
tex264a	ENSGACT00000001160	-0.141853	N
GBAS (2 of 2)	ENSGACT00000027151	0.0330071	N
ENSGACT00000001162	ENSGACT00000001162	-0.394152	Y
EPS15L1 (2 of 2)	ENSGACT00000022360	-0.906891	Y
ENSGACT00000022364	ENSGACT00000022364	-0.246161	N
WDR70	ENSGACT00000022365	0.199309	N
calr3b	ENSGACT00000022367	-0.23692	Y
gli1	ENSGACT00000008557	0	N
ccr8.1	ENSGACT00000008556	-0.180572	N
hdac4 (2 of 2)	ENSGACT00000019261	-0.736966	N
DHDH (1 of 2)	ENSGACT00000008554	-0.268489	N
blvra	ENSGACT00000019267	0.103983	N
rngtt (2 of 2)	ENSGACT00000011059	0.636345	Y
lsm14ab	ENSGACT00000019268	0.166358	N
def6a	ENSGACT00000011050	0.251185	Y
TNNI2 (3 of 5)	ENSGACT00000011051	0.874469	N
mmp13b	ENSGACT00000008559	0.00797071	N
EME2	ENSGACT00000011053	-1.16993	Y
mrpl16	ENSGACT00000020299	-0.135532	N
cul4a	ENSGACT00000020292	0.11444	N
tgfbrap1	ENSGACT00000020296	0.602665	N
reep3b	ENSGACT00000020295	-0.0191088	N
capzb	ENSGACT00000001389	-2	N
TRMO	ENSGACT00000023010	-0.463567	Y
ENSGACT00000023013	ENSGACT00000023013	-1.32193	N
flr	ENSGACT00000019770	0	N
strbp	ENSGACT00000023017	0.415037	N
foxe1	ENSGACT00000023016	0.137504	N
ENSGACT00000001380	ENSGACT00000001380	0.0877357	Y
si:ch211-191j22.3	ENSGACT00000001382	-0.410088	N
ENSGACT00000001384	ENSGACT00000001384	0.238702	Y
rab3ip	ENSGACT00000001387	-0.584963	N
vkorc1	ENSGACT00000010358	0.29956	N
ano3	ENSGACT00000007862	-0.125531	N
rpe65c	ENSGACT00000007863	-0.327262	Y
kank1	ENSGACT00000019197	-0.764187	Y
ENSGACT00000019196	ENSGACT00000019196	1.90689	Y
MAL (1 of 2)	ENSGACT00000019191	1.05063	Y
fam173b	ENSGACT00000019193	1.31034	Y
rtfdc1	ENSGACT00000007865	0.058103	N
vps11	ENSGACT00000026623	0.236067	N
ENSGACT00000000389	ENSGACT00000000389	0	N
TRIM14 (74 of 74)	ENSGACT00000026625	-1.44057	Y
hyou1	ENSGACT00000026626	-0.141753	N
rnf121	ENSGACT00000026993	0.202011	Y
rrm1 (2 of 2)	ENSGACT00000026992	-0.509674	N
lpar6b	ENSGACT00000026990	0.274439	N
si:dkey-17e16.8	ENSGACT00000026996	0.190103	N
tmpob	ENSGACT00000005713	1.77761	Y
rnf167	ENSGACT00000026998	0.0241369	N
ENSGACT00000005717	ENSGACT00000005717	-0.0866333	N
ENSGACT00000005714	ENSGACT00000005714	0.736966	N
pqbp1	ENSGACT00000016073	-0.203092	N
C1orf159	ENSGACT00000001968	0.215346	Y
gpn2	ENSGACT00000009604	0.16601	N
hsp90aa1.2	ENSGACT00000017081	0.211504	N
trappc3	ENSGACT00000009606	0.321928	N
pars2	ENSGACT00000009607	-0.0787874	N
fam167b	ENSGACT00000009600	0.554589	N
ncaph	ENSGACT00000018020	-0.301656	N
thtpa	ENSGACT00000002845	0.514573	N
kat6b	ENSGACT00000002843	-0.162136	N
zdhhc16a	ENSGACT00000009609	-0.119189	N
si:ch211-125o16.4	ENSGACT00000002841	-0.141981	Y
ENSGACT00000002840	ENSGACT00000002840	1.11564	Y
ENSGACT00000017082	ENSGACT00000017082	-0.192645	N
tmem39a	ENSGACT00000019998	0.807355	N
slc35c1	ENSGACT00000022655	-0.540568	N
ildr1a	ENSGACT00000019994	-0.182653	N
wdr47a	ENSGACT00000019997	-0.176878	N
abcb6a	ENSGACT00000019991	-0.446402	Y
GPA33 (2 of 2)	ENSGACT00000019990	-0.083416	N
cnppd1	ENSGACT00000019993	0.181887	N
samd4a	ENSGACT00000022932	0.222392	N
slc16a9a	ENSGACT00000013204	0.765535	N
taf4a	ENSGACT00000013202	-0.153246	N
keap1a	ENSGACT00000013200	0.32567	N
gps2	ENSGACT00000025683	0.015348	N
ENSGACT00000014463	ENSGACT00000014463	-0.123989	N
ccdc137	ENSGACT00000014460	-0.112303	N
osbpl1a	ENSGACT00000014467	-0.415037	N
bmp1a	ENSGACT00000014468	-0.235531	N
ENSGACT00000003050	ENSGACT00000003050	0.652077	N
mfn2	ENSGACT00000017044	0.22129	N
rgmd	ENSGACT00000017047	0.192645	N
PMM1	ENSGACT00000010014	-1.06012	Y
ENSGACT00000010012	ENSGACT00000010012	-0.0230573	N
dlst (1 of 2)	ENSGACT00000010011	0.079098	N
jag2b	ENSGACT00000010010	0.584963	N
kif22	ENSGACT00000010019	-0.0565835	N
LAMB1 (1 of 2)	ENSGACT00000010018	-0.114171	N
gnpda1	ENSGACT00000024107	0.0597062	N
ENDOV	ENSGACT00000024104	-0.253757	N
hspa4b	ENSGACT00000024102	-0.0324616	N
casp3b (1 of 3)	ENSGACT00000024859	0.329586	Y
hpgd	ENSGACT00000021824	-0.208587	N
fdps	ENSGACT00000015757	-0.00856201	N
tbc1d10aa	ENSGACT00000015755	-0.17897	N
MSRB1 (2 of 2)	ENSGACT00000015753	-0.313246	Y
mknk1	ENSGACT00000015751	0.530515	N
mapk7	ENSGACT00000010368	0.584963	N
ENSGACT00000001420	ENSGACT00000001420	-1.01306	Y
epha7	ENSGACT00000008325	-0.222392	N
GTF3C1	ENSGACT00000025851	-0.5025	Y
scaf11	ENSGACT00000025850	0.21901	N
pou2f1b	ENSGACT00000004144	1.30256	Y
ENSGACT00000010499	ENSGACT00000010499	0.710493	N
ptpn4b	ENSGACT00000010366	-0.921997	Y
eif2ak2 (2 of 2)	ENSGACT00000005768	-0.598956	Y
cnksr3	ENSGACT00000009235	-0.263034	N
EPB41L2	ENSGACT00000017403	0.0835234	N
ENSGACT00000010362	ENSGACT00000010362	0.0621565	N
zgc:77486	ENSGACT00000016319	1	N
ENSGACT00000016313	ENSGACT00000016313	-0.161394	N
enpp5	ENSGACT00000016310	-1.06413	N
ncoa4	ENSGACT00000016316	-0.106572	N
si:rp71-61h23.4	ENSGACT00000016317	-0.869844	Y
ulk1a	ENSGACT00000016314	-0.0381351	N
TRIM14 (48 of 74)	ENSGACT00000008329	0.874469	Y
ube3b	ENSGACT00000012154	0.0347654	N
akap11	ENSGACT00000012156	0.39079	Y
ppp1r2	ENSGACT00000012157	0.514573	N
ENSGACT00000002159	ENSGACT00000002159	2.76553	Y
gspt1	ENSGACT00000005945	0.169925	N
sik2b	ENSGACT00000012152	0.699211	Y
si:ch211-114l13.9 (6 of 22)	ENSGACT00000002155	1.12776	Y
tmcc1b	ENSGACT00000002154	0.158698	N
ENSGACT00000002156	ENSGACT00000002156	-0.00428736	N
ENSGACT00000012159	ENSGACT00000012159	-0.0348603	N
smg7	ENSGACT00000002153	-0.415037	N
rnf213a	ENSGACT00000014809	-0.0679626	Y
sh3bgrl3	ENSGACT00000011839	0.103378	N
itgb1bp1	ENSGACT00000011834	2.67807	Y
dnttip2	ENSGACT00000014807	0	N
tcap	ENSGACT00000011832	0.31783	Y
myl6 (2 of 2)	ENSGACT00000011833	-0.133025	Y
PLEKHG5	ENSGACT00000014802	-0.563136	Y
pola1	ENSGACT00000003409	-0.633872	Y
aprt	ENSGACT00000003158	0.0101599	N
ENSGACT00000006380	ENSGACT00000006380	0.158432	Y
hacd3	ENSGACT00000006383	0.70044	N
col1a1a	ENSGACT00000006920	0.309821	Y
cry2	ENSGACT00000003153	-0.584963	N
cdt1	ENSGACT00000003150	0.215268	N
gulp1a	ENSGACT00000003151	-0.350007	Y
slc2a1b	ENSGACT00000006436	0.198329	N
ccr9b	ENSGACT00000006389	0.584963	N
scd	ENSGACT00000003154	-0.0317837	N
hpdl	ENSGACT00000003407	-1.22239	N
wdr41	ENSGACT00000020847	-0.0763509	N
ATP13A3 (2 of 2)	ENSGACT00000020846	-0.375699	Y
tspan14	ENSGACT00000016423	-1	N
zswim8	ENSGACT00000003236	-0.597453	Y
ENSGACT00000000805	ENSGACT00000000805	0.777608	Y
ENSGACT00000000804	ENSGACT00000000804	0.267257	Y
ocrl	ENSGACT00000022997	-0.0341079	N
coro2a	ENSGACT00000022996	0.0524674	N
atp6v0d1	ENSGACT00000022994	0.0569184	N
prmt3	ENSGACT00000022621	-0.347923	N
anxa5b	ENSGACT00000022620	-0.887579	Y
TRIM14 (47 of 74)	ENSGACT00000007526	-0.726575	Y
cgrrf1	ENSGACT00000007525	0.807355	N
ENSGACT00000007523	ENSGACT00000007523	0.54782	Y
ENSGACT00000022999	ENSGACT00000022999	0.194647	N
rassf2a	ENSGACT00000007520	-0.169925	N
smndc1	ENSGACT00000012564	0.121379	N
rabac1	ENSGACT00000012566	0.205604	Y
zgc:158398	ENSGACT00000012561	-0.0867116	N
ryr3	ENSGACT00000010590	1.7885	Y
pomt2	ENSGACT00000007736	0.24664	N
nitr13 (4 of 6)	ENSGACT00000021716	1.152	N
trpm4a	ENSGACT00000006559	-0.0893021	N
pstpip1b	ENSGACT00000021710	0.788496	N
gls2b	ENSGACT00000007737	0.192645	N
gmds	ENSGACT00000006656	0.0113087	N
nitr13 (5 of 6)	ENSGACT00000021719	-0.370368	N
mettl8	ENSGACT00000006650	-0.222392	N
tmem63ba	ENSGACT00000006651	0.577057	Y
FBXO46	ENSGACT00000007732	1.24101	Y
prpsap2	ENSGACT00000007733	0.554589	N
rxrbb	ENSGACT00000010598	-0.247457	Y
vav3b	ENSGACT00000022199	-0.452512	N
ENSGACT00000022198	ENSGACT00000022198	-0.0901978	N
MED13L	ENSGACT00000022196	-0.176878	N
ENSGACT00000022195	ENSGACT00000022195	0.0995357	N
RBBP6 (1 of 2)	ENSGACT00000022194	0.654865	Y
prkcba	ENSGACT00000022190	0.168506	N
pemt	ENSGACT00000007388	-0.447459	N
ENSGACT00000000173	ENSGACT00000000173	0.978305	Y
zgc:172079	ENSGACT00000026587	-1.45943	N
C9orf72	ENSGACT00000007387	0.338802	Y
pdcd6ip	ENSGACT00000007386	0.181838	Y
ENSGACT00000000177	ENSGACT00000000177	1.28293	Y
znf236	ENSGACT00000007384	-0.165059	N
wscd2	ENSGACT00000011601	-0.906891	N
ENSGACT00000011603	ENSGACT00000011603	-0.0758538	N
DNAJA4	ENSGACT00000013782	-0.207884	Y
timm13	ENSGACT00000013783	0.204422	Y
gipc1	ENSGACT00000013780	0.198546	N
pan2	ENSGACT00000014234	0.523135	Y
kif3b	ENSGACT00000004879	-0.678072	N
ENSGACT00000013784	ENSGACT00000013784	-0.419376	N
nbr1	ENSGACT00000004874	0.765535	N
mybpc3	ENSGACT00000020511	0	N
rab8b	ENSGACT00000013788	0.447459	N
tmem106a	ENSGACT00000004877	0.307182	N
myoz2b	ENSGACT00000023576	-0.123735	N
ssrp1b	ENSGACT00000023577	0.152003	N
seh1l	ENSGACT00000004873	0.0712587	N
dhx34	ENSGACT00000017338	-0.227667	N
si:dkey-34d22.1	ENSGACT00000009833	-0.0703893	N
ppp1cc	ENSGACT00000017866	-0.130913	N
tpst1	ENSGACT00000017864	-0.153623	N
ggh	ENSGACT00000000719	-1	N
dbt	ENSGACT00000017862	0.0374747	N
suox	ENSGACT00000000715	0.447459	N
ENSGACT00000009839	ENSGACT00000009839	-0.29956	N
rabl3	ENSGACT00000009838	-0.645114	Y
ENSGACT00000000711	ENSGACT00000000711	0.280108	N
ENSGACT00000000710	ENSGACT00000000710	-0.192645	N
mmp19	ENSGACT00000000713	-1.63048	Y
ENSGACT00000000712	ENSGACT00000000712	0.691878	N
COL6A2 (1 of 2)	ENSGACT00000008126	-0.415037	N
gpam	ENSGACT00000008124	-0.169058	N
zgc:66101	ENSGACT00000008123	0.120294	N
bdh2	ENSGACT00000023718	0.900227	Y
mapre2	ENSGACT00000023716	0	N
c6	ENSGACT00000023712	0.378512	N
ENSGACT00000019843	ENSGACT00000019843	-0.289507	N
eif4h	ENSGACT00000005963	-0.171136	Y
pld2	ENSGACT00000027009	0.217381	Y
ppp2r2aa	ENSGACT00000015032	0.115477	N
rassf7a	ENSGACT00000015033	0.316672	N
acbd3	ENSGACT00000015030	0.465664	N
mical1	ENSGACT00000015037	-0.222392	N
trap1	ENSGACT00000015034	0.128247	N
nhsl1b	ENSGACT00000015035	0.517399	N
pwp1	ENSGACT00000024920	0.128936	Y
PTGR1 (2 of 2)	ENSGACT00000025358	-0.341789	N
ano6	ENSGACT00000024922	0.221451	Y
asun	ENSGACT00000024923	-0.0170735	N
ENSGACT00000019529	ENSGACT00000019529	-0.152003	N
ENSGACT00000024290	ENSGACT00000024290	-0.796467	N
mapkap1	ENSGACT00000024291	-0.60514	Y
btr30	ENSGACT00000019524	0.0925121	N
lmod2b	ENSGACT00000024929	-0.381871	N
atg10	ENSGACT00000019520	2.32193	Y
ANPEP (3 of 3)	ENSGACT00000019521	0.345497	N
si:dkey-93h22.6	ENSGACT00000024298	-0.222392	N
cant1b	ENSGACT00000024299	-0.467779	Y
prdm9	ENSGACT00000004388	-0.50696	N
mcmbp	ENSGACT00000004389	-0.106915	N
si:ch211-216b21.2	ENSGACT00000004386	-1.22239	N
srpx	ENSGACT00000004387	0.152003	N
si:ch211-161h7.4	ENSGACT00000004384	-0.137504	N
tecra	ENSGACT00000013828	-0.463947	N
cnpy4	ENSGACT00000025580	-0.920566	Y
slc25a3b	ENSGACT00000001443	0.137504	N
ENSGACT00000004121	ENSGACT00000004121	-0.156119	N
TRIM14 (23 of 74)	ENSGACT00000001446	-1.98423	Y
col4a2	ENSGACT00000004655	-0.29956	N
grtp1b	ENSGACT00000004124	0.409022	Y
ppiaa	ENSGACT00000001445	-0.370368	N
ENSGACT00000001448	ENSGACT00000001448	0.30895	N
ECHDC3	ENSGACT00000001449	0.813464	Y
ccni2	ENSGACT00000027470	0.106915	N
kifc1	ENSGACT00000002436	0.415037	N
commd6	ENSGACT00000002437	-0.27208	N
TRIM14 (39 of 74)	ENSGACT00000002432	-3.08746	Y
uchl3	ENSGACT00000002431	0.122206	N
med23	ENSGACT00000017494	-0.259759	N
snx16	ENSGACT00000002439	-0.469485	N
entpd4	ENSGACT00000014258	-0.0595277	N
nol8	ENSGACT00000005381	-0.550197	N
prkra	ENSGACT00000005831	-0.137504	N
cx43	ENSGACT00000005382	-0.0360693	N
si:ch211-214j8.12	ENSGACT00000014251	0.285402	N
pak2a	ENSGACT00000014250	-0.12597	N
leng8	ENSGACT00000014253	0.246382	Y
slco3a1	ENSGACT00000014252	2	Y
ENSGACT00000014255	ENSGACT00000014255	-0.192645	N
ppl	ENSGACT00000005839	0.0128534	N
hltf	ENSGACT00000014256	-0.10218	N
lemd3	ENSGACT00000025527	0.187627	N
msrb3	ENSGACT00000025524	0.528455	Y
acox1	ENSGACT00000025523	0.205319	N
dera	ENSGACT00000025520	-0.461134	Y
RHBDF2	ENSGACT00000025529	0.237329	N
naa38	ENSGACT00000025528	-0.289507	N
cnfn	ENSGACT00000012363	0.459432	N
ENSGACT00000012362	ENSGACT00000012362	0.139725	N
adgrg1 (2 of 2)	ENSGACT00000018921	-0.0995357	N
tmprss4a	ENSGACT00000012360	0.425607	Y
il10ra	ENSGACT00000012367	-0.395929	N
usp7	ENSGACT00000018926	-0.192645	N
col17a1b	ENSGACT00000012365	-0.0962153	N
trmt13	ENSGACT00000017789	-0.222392	N
RPL17-C18orf32	ENSGACT00000017787	0.648528	Y
nr1d4a	ENSGACT00000012369	0.436099	N
ENSGACT00000002383	ENSGACT00000002383	-0.330149	N
TRIM14 (38 of 74)	ENSGACT00000002384	-0.586231	Y
idi1	ENSGACT00000002385	0.0715329	N
BCR (1 of 2)	ENSGACT00000017780	-0.956931	Y
tmem88a	ENSGACT00000026874	0.691878	N
nufip2	ENSGACT00000026875	-0.0297473	N
pcolcea	ENSGACT00000026872	-0.0260474	N
ENSGACT00000014075	ENSGACT00000014075	0.126316	N
ksr1a (2 of 2)	ENSGACT00000026878	-0.584963	N
VEZF1 (2 of 2)	ENSGACT00000026879	0.459432	N
ENSGACT00000011552	ENSGACT00000011552	1.12085	Y
traf4a	ENSGACT00000014781	0.308122	N
cd40	ENSGACT00000014780	-0.0816245	N
tmem62	ENSGACT00000014786	0.0524674	N
eml2	ENSGACT00000016787	-0.0331669	N
prkab1b	ENSGACT00000016781	0.123735	N
adgre7	ENSGACT00000016782	-0.399633	Y
pfn2l	ENSGACT00000012095	-0.6604	Y
txlna	ENSGACT00000012091	0.0351894	N
IL21R	ENSGACT00000017490	0.0186157	N
syncripl	ENSGACT00000012099	-0.00438843	N
ARHGAP17 (1 of 2)	ENSGACT00000012098	0.4975	N
egln1a	ENSGACT00000005521	-0.0565835	N
dnajc3a	ENSGACT00000005520	-0.268122	Y
scinla	ENSGACT00000005522	0.685549	Y
ppox	ENSGACT00000005524	-0.0780025	N
dyrk1b	ENSGACT00000005527	-0.304855	N
ENSGACT00000005526	ENSGACT00000005526	-0.142019	N
SMCHD1 (2 of 2)	ENSGACT00000005529	0.026219	N
mrpl9	ENSGACT00000005528	0.168123	N
cep70	ENSGACT00000020127	0.420332	Y
rnf126	ENSGACT00000020121	-0.257798	N
slc9a3r1	ENSGACT00000020123	-0.252242	Y
WDR63	ENSGACT00000008759	-0.925999	N
st13	ENSGACT00000010202	-0.177137	Y
TJP3	ENSGACT00000017520	-0.496502	Y
PLCL2	ENSGACT00000017253	0.887525	Y
ENSGACT00000017527	ENSGACT00000017527	0.423808	N
GOLM1	ENSGACT00000010204	0.668794	Y
ENSGACT00000010205	ENSGACT00000010205	0.224954	Y
tnpo3	ENSGACT00000000924	0.0840643	N
ENSGACT00000000923	ENSGACT00000000923	0.263034	N
os9	ENSGACT00000000920	-0.222392	N
ift80	ENSGACT00000013413	-0.206875	Y
DSN1	ENSGACT00000013410	0.152003	N
trpc4apa	ENSGACT00000013416	0.117458	N
c1r	ENSGACT00000013414	-0.129848	N
ENSGACT00000008750	ENSGACT00000008750	-0.184622	N
sumo3a	ENSGACT00000013418	1	Y
trps1	ENSGACT00000005233	-0.0679041	N
aasdhppt	ENSGACT00000010808	0.234465	N
pcnx	ENSGACT00000016120	0.125531	N
si:ch211-243j20.2	ENSGACT00000016125	-0.0911479	N
atp8b2	ENSGACT00000016127	-0.115477	N
kdm5c	ENSGACT00000016126	0.181562	N
ENSGACT00000010800	ENSGACT00000010800	-0.337035	N
sh3bp4	ENSGACT00000010801	-0.351472	N
srpk1a	ENSGACT00000010802	0.347923	N
btbd7	ENSGACT00000010804	0.267104	N
MYOF (1 of 2)	ENSGACT00000010807	0.226242	Y
ATP5H	ENSGACT00000024739	0.652077	N
UBE2D2	ENSGACT00000024735	0.0191088	N
zgc:100829 (1 of 2)	ENSGACT00000024737	-0.317716	Y
ENSGACT00000024736	ENSGACT00000024736	0.584963	N
TWF1	ENSGACT00000005322	0.381336	Y
cct3	ENSGACT00000013579	0.0748001	N
mapre1b	ENSGACT00000013578	0.268355	Y
hprt1	ENSGACT00000024687	0.515082	Y
ENSGACT00000021526	ENSGACT00000021526	-0.485427	Y
PRDX6 (2 of 2)	ENSGACT00000021528	0.251539	N
dmap1	ENSGACT00000013577	-0.263034	N
p2ry1	ENSGACT00000013576	-0.0544478	N
ugdh	ENSGACT00000021390	0.0778195	N
glulc	ENSGACT00000023967	-0.15124	Y
arrdc1b	ENSGACT00000023961	0.407658	N
xylb	ENSGACT00000023962	0	N
krt97	ENSGACT00000023968	-0.210023	Y
rab38b	ENSGACT00000027275	0.347923	N
zgc:113425	ENSGACT00000025876	-2.14177	Y
chordc1a	ENSGACT00000027279	0.0865258	N
ENSGACT00000016205	ENSGACT00000016205	0	N
mtdhb	ENSGACT00000006251	-0.285402	N
usp37	ENSGACT00000003365	-0.0435016	N
fbxl6	ENSGACT00000003364	-0.451874	Y
slc9a8	ENSGACT00000003366	0.609743	Y
lctlb	ENSGACT00000006707	0.415037	N
ifrd1	ENSGACT00000025062	0.0976967	N
aldh3b1	ENSGACT00000007269	0.450934	Y
arhgef40	ENSGACT00000025060	-0.128324	N
si:ch73-359m17.2	ENSGACT00000025061	-0.316857	N
map3k3	ENSGACT00000012958	0	N
zfyve27	ENSGACT00000025067	-0.124447	N
fosb	ENSGACT00000012956	0.227952	N
ARFGAP1	ENSGACT00000000543	0.18893	N
GRB14	ENSGACT00000007265	0.109973	N
ccdc94	ENSGACT00000012952	-0.0501461	N
rps19bp1	ENSGACT00000026272	0.281094	N
nhlrc2	ENSGACT00000008714	0	N
tcn2	ENSGACT00000011319	-0.0453115	N
krcp	ENSGACT00000026271	-0.169925	N
wrap73	ENSGACT00000008712	-0.0892673	N
phf14	ENSGACT00000000096	-0.192645	N
ikbip	ENSGACT00000026278	0.192645	N
dnal4a	ENSGACT00000026279	0.192645	N
zgc:153952	ENSGACT00000011317	-0.562242	Y
irx1a	ENSGACT00000008718	-0.347923	N
PLEKHG4B	ENSGACT00000011315	0.0841604	N
bloc1s3	ENSGACT00000011037	0.122857	N
ENSGACT00000020728	ENSGACT00000020728	-0.0114956	N
snx10b	ENSGACT00000011035	0.212304	N
mob1a	ENSGACT00000011031	0.294183	N
tmem41b	ENSGACT00000020723	0.473931	N
dennd5a	ENSGACT00000020720	0.463776	Y
ENSGACT00000020721	ENSGACT00000020721	-1.19265	N
rpap2	ENSGACT00000020726	-0.0551416	N
ipo7	ENSGACT00000020727	-0.061561	N
orc1	ENSGACT00000007211	0	N
cbx3b	ENSGACT00000011039	-0.341037	N
primpol	ENSGACT00000023383	-0.125531	N
pola2	ENSGACT00000023384	-0.445411	N
si:ch1073-303k11.2	ENSGACT00000023387	0.0192362	N
SVIL (2 of 2)	ENSGACT00000023386	0.0931094	N
riok3	ENSGACT00000001147	0.0995357	N
ENSGACT00000004466	ENSGACT00000004466	-0.196192	Y
ENSGACT00000001145	ENSGACT00000001145	0.727185	Y
TRIM14 (19 of 74)	ENSGACT00000001144	1.11548	Y
ENSGACT00000004463	ENSGACT00000004463	1.23851	Y
mkrn2	ENSGACT00000004462	0.0166787	N
ENSGACT00000004461	ENSGACT00000004461	0.465844	Y
wdr82	ENSGACT00000001636	-0.0637439	N
tle3b	ENSGACT00000022388	-0.152003	N
aebp1	ENSGACT00000001102	0.758992	N
git2b	ENSGACT00000022382	-0.443607	N
metrnl	ENSGACT00000014146	-0.075869	N
il12rb2	ENSGACT00000019204	0.369234	N
arpc2	ENSGACT00000019207	0.969626	Y
march6 (2 of 2)	ENSGACT00000019206	0.244419	N
grap2a	ENSGACT00000019201	-0.0508812	N
tpcn2	ENSGACT00000019203	0.0358007	N
ENSGACT00000014148	ENSGACT00000014148	0.192645	N
cyp2p9	ENSGACT00000019209	-0.0614005	N
specc1la	ENSGACT00000017766	1	N
arrdc1a	ENSGACT00000004426	-0.0148733	N
amot	ENSGACT00000026603	0.311944	N
mpl	ENSGACT00000008926	0.250543	N
smfn	ENSGACT00000026601	0.0288549	N
prkcq	ENSGACT00000026600	-1.16993	N
alcama	ENSGACT00000026607	0.0443941	N
rwdd	ENSGACT00000001105	-0.628031	Y
ZNF654 (2 of 2)	ENSGACT00000008927	-0.610053	N
ywhaqb	ENSGACT00000011782	-0.0614005	N
ENSGACT00000004424	ENSGACT00000004424	-0.04798	N
tbrg4	ENSGACT00000011784	-0.357869	Y
ell2	ENSGACT00000011786	0.843274	Y
sardh	ENSGACT00000023039	0.624961	Y
psip1	ENSGACT00000023038	0.0227201	N
ENSGACT00000023032	ENSGACT00000023032	-0.151387	Y
ENSGACT00000023031	ENSGACT00000023031	-0.818952	Y
ENSGACT00000023030	ENSGACT00000023030	-0.484001	Y
prc1b	ENSGACT00000023036	1.19931	Y
myl13	ENSGACT00000023035	-1.39486	Y
si:dkey-79d12.5	ENSGACT00000009996	-0.798366	Y
hps1	ENSGACT00000009992	0.462972	N
gmppab	ENSGACT00000009442	0.294447	N
smim15	ENSGACT00000009443	-0.290079	Y
cachd1	ENSGACT00000009446	-0.610053	N
DDX47	ENSGACT00000009447	0.0995357	N
lars2	ENSGACT00000009444	0.323697	N
casz1	ENSGACT00000009445	-0.109122	N
elp2	ENSGACT00000007845	-0.514573	N
ABCC3	ENSGACT00000007846	0.421306	Y
si:ch211-117c19.1	ENSGACT00000007841	0.263034	N
pnkp	ENSGACT00000007848	0.0712587	N
plecb	ENSGACT00000007215	-0.0711485	Y
IRF2BP2	ENSGACT00000005734	0.106915	N
MAP3K14 (1 of 2)	ENSGACT00000005735	0.263034	N
mrpl15	ENSGACT00000005730	-0.280108	N
pank4	ENSGACT00000005731	0.0285692	N
gpr1	ENSGACT00000005732	0.189034	N
traf3	ENSGACT00000005733	1.91754	Y
pms1	ENSGACT00000003466	-0.874469	N
ubr7	ENSGACT00000018009	-0.0257631	N
zc3h18	ENSGACT00000018558	0.192645	N
cxcl12a	ENSGACT00000009199	-0.206177	Y
anos1b	ENSGACT00000009668	0	N
ENSGACT00000018000	ENSGACT00000018000	-0.223283	Y
dhdds	ENSGACT00000018002	-0.521698	Y
si:dkey-57k2.6	ENSGACT00000018003	0.847997	N
sufu	ENSGACT00000009662	-0.172467	N
acsl3b	ENSGACT00000018557	-0.169925	N
poglut1	ENSGACT00000018554	0.0721498	N
cxcr4b	ENSGACT00000009661	0.0379679	N
capgb	ENSGACT00000025653	0.368151	N
ENSGACT00000019717	ENSGACT00000019717	-0.109347	N
SHF	ENSGACT00000021898	0.0310269	N
PGPEP1	ENSGACT00000010783	-0.678072	N
traf3ip2b	ENSGACT00000008574	0.0941222	N
neil3	ENSGACT00000021892	-0.129283	N
cd276	ENSGACT00000021891	0.222392	N
ZNF462	ENSGACT00000021890	0.10598	N
ubl7b	ENSGACT00000021896	0.289507	N
fkbp14	ENSGACT00000010789	-0.607683	N
TMEM38B	ENSGACT00000021894	0.0767062	N
rab3db	ENSGACT00000008571	0.171148	Y
cpa6	ENSGACT00000003771	0.0995357	N
arl6ip1	ENSGACT00000019712	-0.107577	Y
slc13a5b	ENSGACT00000014444	-0.199309	N
si:dkey-77f17.1	ENSGACT00000014441	-0.174251	N
ITGA5 (1 of 2)	ENSGACT00000014443	0.691878	N
fus	ENSGACT00000019710	0.447459	N
rps10	ENSGACT00000006532	-0.671377	N
supt7l	ENSGACT00000017069	-0.807355	N
sgut1	ENSGACT00000017068	-0.0641303	N
11-beta-hsd3	ENSGACT00000017064	1.32193	Y
ICA1	ENSGACT00000017063	-0.847997	N
stoml2 (2 of 2)	ENSGACT00000024128	0.152003	N
nr3c1	ENSGACT00000024121	0.546488	Y
rnf8	ENSGACT00000017859	0.172702	N
sh3rf2	ENSGACT00000024125	0.701973	Y
dgke	ENSGACT00000024126	0.321928	N
C17orf67	ENSGACT00000024127	-0.125531	N
ENSGACT00000017856	ENSGACT00000017856	0.232802	N
triobpa	ENSGACT00000021170	-0.36257	N
COL21A1	ENSGACT00000008289	-0.296617	N
cry1ab	ENSGACT00000017852	0.186596	N
si:ch211-165b19.5	ENSGACT00000009807	0.201634	N
IL16 (3 of 3)	ENSGACT00000016499	0.443607	N
C2orf47	ENSGACT00000002177	-0.0425605	N
ENSGACT00000002175	ENSGACT00000002175	0.210767	N
mtpap	ENSGACT00000002174	0.123382	N
rpusd4	ENSGACT00000002171	0.693669	Y
CYP2J2 (2 of 6)	ENSGACT00000002170	0.998182	Y
tns2b	ENSGACT00000010617	-0.36257	N
dolpp1	ENSGACT00000021179	-0.0365259	N
FZD6	ENSGACT00000006536	-0.601451	N
bbc3	ENSGACT00000016338	-0.403897	N
nt5dc2	ENSGACT00000016339	-0.125868	N
ENSGACT00000001861	ENSGACT00000001861	0.118644	N
myl2b	ENSGACT00000017905	-0.132374	N
ccdc9	ENSGACT00000016335	0.415037	N
zcchc17	ENSGACT00000007477	0.27208	Y
ENSGACT00000022813	ENSGACT00000022813	1.41504	N
sin3ab	ENSGACT00000022810	-0.148863	N
RAD54L2 (2 of 2)	ENSGACT00000007476	0.345135	N
epb41l4b	ENSGACT00000012139	-0.105795	N
ENSGACT00000012136	ENSGACT00000012136	0.306661	N
ENSGACT00000012137	ENSGACT00000012137	0.132566	Y
smarca5	ENSGACT00000022818	0.210162	Y
znf292a	ENSGACT00000012135	-0.0524674	N
zdhhc4	ENSGACT00000012133	-0.263034	N
esrp1	ENSGACT00000012130	-0.0941995	N
whsc1l1	ENSGACT00000007470	-0.777608	N
ppp3r1a (2 of 2)	ENSGACT00000026040	-0.314381	N
ENSGACT00000007472	ENSGACT00000007472	-0.459432	N
erc1b	ENSGACT00000026047	0.628031	N
ENSGACT00000026046	ENSGACT00000026046	0.0855757	N
ccl25b	ENSGACT00000014866	-0.514573	N
ptpdc1a	ENSGACT00000014867	0.36257	N
KCTD5	ENSGACT00000011812	-1.1375	N
TRIM14 (51 of 74)	ENSGACT00000014865	-0.40002	Y
ENSGACT00000014862	ENSGACT00000014862	-0.5025	Y
tmem9	ENSGACT00000011816	0.133267	N
rab34a	ENSGACT00000014861	0.341986	Y
tomm40l	ENSGACT00000003174	-0.11456	N
ndufb8	ENSGACT00000003175	1.11548	N
DGKD	ENSGACT00000006417	-0.784271	N
ENSGACT00000003171	ENSGACT00000003171	0.70044	N
ENSGACT00000014868	ENSGACT00000014868	-1.44258	Y
FUZ	ENSGACT00000022844	0	N
stx8	ENSGACT00000025659	0.296982	N
ENSGACT00000025658	ENSGACT00000025658	0.237692	N
crfb2	ENSGACT00000001999	-0.040642	N
aak1b	ENSGACT00000022607	-1.22239	N
UBXN4	ENSGACT00000001995	-0.0873629	N
csrp3	ENSGACT00000022605	0.143836	N
sbf1	ENSGACT00000025652	0.345672	Y
ENSGACT00000022603	ENSGACT00000022603	-0.538096	Y
MYH2 (1 of 8)	ENSGACT00000001991	-0.181395	Y
anxa4	ENSGACT00000022600	0.00910221	N
slc7a8a	ENSGACT00000025382	0.504473	N
dis3	ENSGACT00000013003	-0.520007	Y
KIAA0430	ENSGACT00000025385	0.064309	N
ENSGACT00000012547	ENSGACT00000012547	0.70044	N
ENSGACT00000025389	ENSGACT00000025389	0.220534	Y
foxf2b	ENSGACT00000021778	0.893085	N
ENSGACT00000019068	ENSGACT00000019068	0.247928	N
irf4a	ENSGACT00000021776	0.631613	Y
ENSGACT00000021777	ENSGACT00000021777	0.333424	N
fam13b	ENSGACT00000021774	-0.241008	N
dusp22b	ENSGACT00000021770	0.178538	N
lrrc8ab	ENSGACT00000018592	0.0303736	N
hoxc6a	ENSGACT00000012434	0.0473057	N
lamtor2	ENSGACT00000017542	0.0474889	N
prr14	ENSGACT00000018042	0.222392	N
il-15	ENSGACT00000022848	-0.304855	N
ZNF521	ENSGACT00000017546	0.178337	N
si:ch73-132f6.5	ENSGACT00000000487	0.830075	N
ikbke	ENSGACT00000000486	-0.370596	Y
ENSGACT00000000480	ENSGACT00000000480	-0.207805	N
igsf9a	ENSGACT00000024061	0.485427	N
TAPBP (1 of 7)	ENSGACT00000000150	1.02466	Y
si:dkey-187k19.2	ENSGACT00000000155	1.10224	Y
ENSGACT00000000154	ENSGACT00000000154	-1.52725	Y
gtpbp1l	ENSGACT00000000158	-0.736966	N
arfgap2	ENSGACT00000022847	0	N
tlk1a	ENSGACT00000006670	-0.0790716	N
rltpr	ENSGACT00000003287	-0.378512	N
mylk4b	ENSGACT00000006672	-0.341037	N
ENSGACT00000006673	ENSGACT00000006673	-0.0950863	Y
GORASP2 (1 of 2)	ENSGACT00000006674	0.135117	N
FABP2 (1 of 2)	ENSGACT00000023559	-0.0561431	N
ctcf (1 of 2)	ENSGACT00000003281	0.177643	N
TEP1	ENSGACT00000023556	0.858365	Y
myom3	ENSGACT00000018053	0.641717	Y
ENSGACT00000023550	ENSGACT00000023550	0.0288549	N
sdhaf2	ENSGACT00000020607	0.17166	N
tns1b	ENSGACT00000003288	0.147933	N
HNRNPLL (1 of 2)	ENSGACT00000003289	0.736966	N
hck	ENSGACT00000004812	0.202421	N
fstl1b	ENSGACT00000004813	-0.16601	N
ZFX	ENSGACT00000027398	0.847997	N
mlh1	ENSGACT00000004811	-0.366128	N
pdha1a	ENSGACT00000027396	-0.274978	Y
prdx4	ENSGACT00000027397	0.584963	N
si:ch211-114c12.2 (2 of 2)	ENSGACT00000027394	0.50696	N
si:ch211-114c12.2 (1 of 2)	ENSGACT00000027393	0.242915	Y
CD53 (1 of 2)	ENSGACT00000004819	-0.200919	Y
si:ch211-137i24.10	ENSGACT00000027020	0.621488	N
sult1st6	ENSGACT00000009854	-0.0610011	N
slc25a35	ENSGACT00000027022	0.530515	N
sptbn2	ENSGACT00000027024	0.0525152	N
DPF2 (2 of 2)	ENSGACT00000027025	1.38702	Y
ENSGACT00000027026	ENSGACT00000027026	-0.584963	N
SIPA1	ENSGACT00000027027	1	N
gtf2e1	ENSGACT00000009859	-0.0763509	N
rtca	ENSGACT00000017884	-0.287981	N
COL15A1 (1 of 2)	ENSGACT00000000737	-0.295456	N
gemin4	ENSGACT00000007100	0.29956	N
STK39	ENSGACT00000007102	0.0588937	N
numb	ENSGACT00000007104	0.415037	N
scpep1	ENSGACT00000007107	0.492561	Y
zgc:198241	ENSGACT00000007106	0.0556289	N
apodb	ENSGACT00000007108	0.206648	Y
RPS6KB2	ENSGACT00000021589	0.0817941	N
SLC6A6	ENSGACT00000003597	0.281771	N
mcm4	ENSGACT00000023730	0.807355	N
etf1b	ENSGACT00000023731	-0.32457	Y
ghrb	ENSGACT00000023732	0.758992	N
pink1	ENSGACT00000015018	-0.886343	Y
RRP8	ENSGACT00000015019	0.343104	Y
fpr1 (3 of 3)	ENSGACT00000009958	0.325941	Y
ube2v2	ENSGACT00000023737	-0.0218358	N
hrasb	ENSGACT00000015014	0.415037	N
snai2	ENSGACT00000023739	0.0473057	N
tsg101a	ENSGACT00000015010	-0.297216	Y
ADCY9 (1 of 2)	ENSGACT00000015011	0.367732	N
si:ch211-149e23.4	ENSGACT00000015013	-0.160465	N
ENSGACT00000001280	ENSGACT00000001280	1.22239	Y
ENSGACT00000001282	ENSGACT00000001282	-1	Y
irf6	ENSGACT00000001283	0.321045	Y
ugp2b	ENSGACT00000001285	-0.477516	Y
svila	ENSGACT00000001287	-0.29956	N
DDX39A (2 of 2)	ENSGACT00000025625	0.223856	Y
ENSGACT00000002060	ENSGACT00000002060	0.758992	N
cenpi	ENSGACT00000022907	-0.203533	N
trim54	ENSGACT00000008101	-0.241369	Y
lama4	ENSGACT00000008451	0.0855181	N
rbms3	ENSGACT00000008456	0.321928	N
ECHDC1	ENSGACT00000008105	-0.160465	N
tmem69	ENSGACT00000008459	-0.395929	N
rev1	ENSGACT00000003820	0.0703893	N
neu1	ENSGACT00000003826	0.271302	N
txndc9	ENSGACT00000003827	-0.222392	N
sult1st4	ENSGACT00000003824	-0.372777	Y
ENSGACT00000003829	ENSGACT00000003829	-0.132638	N
col2a1a	ENSGACT00000004104	0.628031	N
zgc:153733	ENSGACT00000018056	0.263034	N
nop16 (2 of 4)	ENSGACT00000004106	-0.211666	Y
hspa9	ENSGACT00000025894	-0.00463889	N
CLEC19A (3 of 6)	ENSGACT00000001460	0.378512	N
znf983	ENSGACT00000025892	-0.485427	N
slc25a11	ENSGACT00000001462	0.387516	Y
BFAR	ENSGACT00000025890	-0.547488	N
tbcelb	ENSGACT00000027523	0.234465	N
tbc1d5	ENSGACT00000009271	1.06609	Y
hsd17b3	ENSGACT00000009270	-0.130061	N
foxa2	ENSGACT00000009273	0.0745893	N
TICRR	ENSGACT00000009275	0.275634	N
ap4m1	ENSGACT00000002411	-0.344759	Y
cpne3 (3 of 4)	ENSGACT00000002412	-0.300954	Y
rbmx2	ENSGACT00000002415	-0.103093	N
cpne3 (4 of 4)	ENSGACT00000002416	-0.485427	N
rad54l	ENSGACT00000004096	0.109624	N
nubp1	ENSGACT00000019010	-0.165424	N
CCNYL1 (2 of 2)	ENSGACT00000019012	0.381007	Y
kpnb1	ENSGACT00000019545	-0.0874628	N
TRIM14 (64 of 74)	ENSGACT00000019543	0.250808	N
zgc:153993	ENSGACT00000019016	-0.415037	N
smarcb1a	ENSGACT00000019541	0.184425	N
ENSGACT00000019548	ENSGACT00000019548	-1.22239	N
gyg1a	ENSGACT00000014273	-0.31034	N
slc25a37	ENSGACT00000014272	-0.321928	N
cd63	ENSGACT00000014271	-0.666558	Y
ENSGACT00000014275	ENSGACT00000014275	0	N
TDP2 (2 of 2)	ENSGACT00000020559	0.332575	N
rpgrb	ENSGACT00000020558	0.0848889	N
nudt19	ENSGACT00000021588	-0.222392	N
atp1a1a.4	ENSGACT00000018945	-0.115127	Y
pes	ENSGACT00000012307	0.00773565	N
ppp3r1a (1 of 2)	ENSGACT00000015901	0.736966	N
prickle2b	ENSGACT00000012301	0.263034	N
rfwd2	ENSGACT00000018940	0.184425	N
wdfy3	ENSGACT00000018943	0.758992	N
dctn5	ENSGACT00000018942	0.00871722	N
ENSGACT00000012309	ENSGACT00000012309	-0.979241	Y
ATP13A3 (1 of 2)	ENSGACT00000012308	-0.217286	N
shpk	ENSGACT00000026814	0.0995357	N
emc6	ENSGACT00000026815	-0.171588	Y
trpv1	ENSGACT00000026813	0.641546	N
eral1	ENSGACT00000026810	0.360998	N
rsad1	ENSGACT00000014057	0.204358	N
mydgf	ENSGACT00000014056	0.229246	Y
dhx58	ENSGACT00000011575	-0.618702	Y
fam3a	ENSGACT00000011574	-0.0767258	N
limk2	ENSGACT00000011573	0.652077	N
atxn1b	ENSGACT00000011572	0.428094	N
ENSGACT00000014051	ENSGACT00000014051	-0.754888	Y
inpp5f	ENSGACT00000004405	0.503393	Y
GGT5 (2 of 2)	ENSGACT00000022558	0.339749	Y
NEMF	ENSGACT00000014059	-0.0426767	N
cpsf1	ENSGACT00000011578	-0.268648	N
ENSGACT00000020147	ENSGACT00000020147	0	N
ENSGACT00000020145	ENSGACT00000020145	0.609048	Y
naca	ENSGACT00000020143	-0.678072	Y
ptges3b	ENSGACT00000020140	-0.0303523	N
ADARB1 (2 of 2)	ENSGACT00000020148	0.584963	N
srpk1b	ENSGACT00000010192	-0.0424353	N
aplp1	ENSGACT00000010193	0.220447	N
ZFC3H1	ENSGACT00000010197	0.270452	N
nudc	ENSGACT00000010194	-0.105859	N
zap70	ENSGACT00000010195	0.0931094	N
mob3a	ENSGACT00000010199	-0.0775686	N
METTL4	ENSGACT00000005509	0.604862	Y
DNM1L (1 of 2)	ENSGACT00000005508	-0.604862	Y
irs2b	ENSGACT00000004684	0.0962153	N
tubgcp2	ENSGACT00000005502	0.133267	N
rbm42	ENSGACT00000005500	-0.192645	N
krit1	ENSGACT00000005506	-1.18319	Y
ENSGACT00000012515	ENSGACT00000012515	-4.71882	Y
taf10	ENSGACT00000008531	-0.21818	Y
AEBP1 (2 of 2)	ENSGACT00000015652	-0.0388192	N
rwdd2b	ENSGACT00000015651	0.123989	N
crabp2a	ENSGACT00000015656	0	N
yipf4	ENSGACT00000002867	-0.0317089	N
tmem189	ENSGACT00000015655	0.502927	Y
METTL18	ENSGACT00000009621	0.103093	N
zgc:152951	ENSGACT00000008936	-0.736966	N
tfb1m	ENSGACT00000009154	0.192645	N
zgc:65895	ENSGACT00000009155	0	N
ENSGACT00000017504	ENSGACT00000017504	-0.703383	Y
xpnpep3	ENSGACT00000010225	-0.306427	N
pgam1a	ENSGACT00000010226	-0.432959	N
tbc1d22b	ENSGACT00000017507	0.77961	Y
pora	ENSGACT00000010220	-0.387604	Y
umps	ENSGACT00000010221	0.180572	N
akap7	ENSGACT00000017503	-0.574236	N
rpz4	ENSGACT00000017508	0.479099	Y
MED17	ENSGACT00000017509	-0.125142	N
smc4	ENSGACT00000013435	0.187151	N
C7orf43 (1 of 2)	ENSGACT00000000909	0.485427	N
rasa1a	ENSGACT00000013551	0.0524674	N
p4ha1b	ENSGACT00000013550	0.103093	N
fhl5	ENSGACT00000013555	0.123276	Y
acss2	ENSGACT00000013559	0.0503954	N
zgc:112263 (1 of 2)	ENSGACT00000016109	0.122857	N
bcl2l13	ENSGACT00000018126	0	N
C1orf43 (2 of 2)	ENSGACT00000016103	1.36678	Y
IER5L (1 of 2)	ENSGACT00000016102	-0.374396	N
ENSGACT00000016101	ENSGACT00000016101	-0.40632	N
entpd6	ENSGACT00000016107	-0.173648	N
poc1bl	ENSGACT00000007781	0.632268	Y
bloc1s1	ENSGACT00000007774	0.208753	N
il4r.1	ENSGACT00000021544	0.646768	Y
brd8	ENSGACT00000024715	0.113956	N
auh	ENSGACT00000024714	-0.415037	N
IL4I1 (2 of 2)	ENSGACT00000024711	-0.803603	Y
boka	ENSGACT00000006088	-0.143435	Y
ece1	ENSGACT00000006086	0.201298	N
wipi1	ENSGACT00000006085	-0.544805	Y
slc44a1b	ENSGACT00000021549	-0.568284	N
ENSGACT00000021548	ENSGACT00000021548	-0.260591	Y
si:dkey-248e17.5	ENSGACT00000013885	0.378512	N
slc2a3b	ENSGACT00000013884	-0.27684	N
adnp2b	ENSGACT00000006884	-0.115477	N
micu1	ENSGACT00000006883	-0.0129973	N
aqr	ENSGACT00000013883	0.334069	N
slc29a1a	ENSGACT00000013882	0.241421	N
eci2	ENSGACT00000023942	-0.107458	N
tmem126a	ENSGACT00000023941	-0.321928	N
tmem206	ENSGACT00000006888	0.0686685	N
synj1	ENSGACT00000027258	-0.282035	N
SLC46A3	ENSGACT00000027256	-0.280108	Y
ARFIP2 (2 of 2)	ENSGACT00000027253	-0.263034	N
trim3b	ENSGACT00000027251	-0.0995357	N
trim47	ENSGACT00000027250	0	N
rab6ba	ENSGACT00000004922	0.63743	N
ENSGACT00000003619	ENSGACT00000003619	-0.0531113	N
ENSGACT00000003618	ENSGACT00000003618	-0.140178	N
abtb1	ENSGACT00000003611	-0.374396	N
tceb1b	ENSGACT00000003610	0.318857	Y
shrprbck1r	ENSGACT00000003341	0.503041	Y
si:dkey-222n6.2	ENSGACT00000003615	0.0347654	N
SLC35F5	ENSGACT00000003614	0.357552	N
DHX8 (1 of 2)	ENSGACT00000004927	0.00688639	N
ENSGACT00000012359	ENSGACT00000012359	-0.394279	N
si:dkey-180p18.9	ENSGACT00000025044	-0.276771	Y
ENSGACT00000025045	ENSGACT00000025045	0.0363418	N
tapt1a	ENSGACT00000022018	0.584963	N
PEA15	ENSGACT00000025040	2.16993	N
tekt4	ENSGACT00000025041	-1.73697	N
ENSGACT00000025043	ENSGACT00000025043	0.255257	N
hspa5	ENSGACT00000022010	0.165506	Y
golga2	ENSGACT00000022017	0.283393	N
si:ch211-154o6.3	ENSGACT00000012936	0.42414	Y
TEAD3 (2 of 2)	ENSGACT00000012937	0.00142488	N
lrrk2	ENSGACT00000012683	-0.378512	N
ENSGACT00000008739	ENSGACT00000008739	-0.295456	N
zbtb8os	ENSGACT00000008738	0.0326662	N
pdia6	ENSGACT00000012689	0.247046	Y
galnt6	ENSGACT00000011377	-0.256966	Y
atp6v0a1a	ENSGACT00000011376	0.137631	Y
ENSGACT00000011371	ENSGACT00000011371	0.0523722	N
C3 (6 of 6)	ENSGACT00000026259	0.0296252	N
casd1	ENSGACT00000008731	-0.281514	N
fli1a	ENSGACT00000008730	-0.616671	N
abca12	ENSGACT00000008593	-0.0698214	N
rev3l	ENSGACT00000008592	-0.469485	N
itgb3b	ENSGACT00000008591	-0.067338	N
atp5a1 (1 of 2)	ENSGACT00000008590	-0.0778083	N
mtf2	ENSGACT00000020709	-0.271302	N
CCDC18	ENSGACT00000020704	0.36257	N
ENSGACT00000020705	ENSGACT00000020705	-1.12231	Y
yif1b	ENSGACT00000011013	0.0824622	N
pdgfbb	ENSGACT00000011015	-0.736966	N
tmem9b	ENSGACT00000020703	0.0703893	N
ENSGACT00000018914	ENSGACT00000018914	-1.07	Y
ENSGACT00000016635	ENSGACT00000016635	-0.612977	N
fam193a	ENSGACT00000022269	-0.347923	N
znf687a	ENSGACT00000016141	0.0631938	N
calcrla	ENSGACT00000003126	-1.58496	Y
fbp2	ENSGACT00000019227	-0.454235	Y
KRT85	ENSGACT00000019224	-0.0656416	N
eif3d	ENSGACT00000019223	0.138898	Y
tm9sf2	ENSGACT00000003125	0.0870717	N
DOK4	ENSGACT00000019221	-1.11548	N
mmp13a (1 of 2)	ENSGACT00000026664	-0.152483	N
eif2s3	ENSGACT00000016832	0.135611	N
srsf4	ENSGACT00000003123	0	N
ENSGACT00000003122	ENSGACT00000003122	0.245617	Y
slc27a4	ENSGACT00000023059	-0.359081	Y
ndufa12	ENSGACT00000023058	0.04798	N
lamp2	ENSGACT00000023056	0.149438	N
higd1a	ENSGACT00000023050	-0.521637	Y
hddc3	ENSGACT00000023053	-0.0337488	N
cul4b	ENSGACT00000023052	-0.138976	N
ENSGACT00000001613	ENSGACT00000001613	-0.525628	Y
brpf3a	ENSGACT00000001616	-0.165678	N
TRIM14 (26 of 74)	ENSGACT00000001615	0.91396	Y
paics	ENSGACT00000001614	-0.174029	N
pnkd	ENSGACT00000009464	0.291231	N
mon1bb	ENSGACT00000001618	0.169925	N
bmp2k	ENSGACT00000001593	-0.29956	N
ENSGACT00000009461	ENSGACT00000009461	-0.0740006	N
cdcp1a	ENSGACT00000009463	-0.11757	N
pon2	ENSGACT00000010423	-0.325134	Y
lamtor1	ENSGACT00000010427	-0.684498	Y
ambra1b	ENSGACT00000010425	0.192645	N
aspm (1 of 3)	ENSGACT00000007826	-0.0972972	N
fancf	ENSGACT00000007824	-0.33985	N
ca15c	ENSGACT00000010429	-0.517449	Y
DLL4 (1 of 2)	ENSGACT00000007822	0.115477	N
cand2	ENSGACT00000000021	0.485427	N
jph1b	ENSGACT00000019489	0.0443941	N
tgs1	ENSGACT00000019482	-0.949959	Y
TRIM14 (62 of 74)	ENSGACT00000019481	-1.30796	Y
thoc6	ENSGACT00000019485	-0.101283	N
slc35b4	ENSGACT00000005756	0.26566	N
cfd	ENSGACT00000005977	1.52154	Y
pkr1	ENSGACT00000005750	-0.357676	Y
adamts12	ENSGACT00000005975	-0.298458	Y
lrrc8c	ENSGACT00000005758	0.678072	N
PLA2G10	ENSGACT00000018574	-0.547488	N
zgc:101858	ENSGACT00000018576	-0.100929	N
gpib	ENSGACT00000019782	0.151142	N
chd1l	ENSGACT00000018572	-0.600393	N
zc3h7a	ENSGACT00000018573	0.00998409	N
pde4ba	ENSGACT00000009640	-0.5115	N
LRRK1	ENSGACT00000018628	-0.198546	N
mapk6	ENSGACT00000019835	-0.0384741	N
ENSGACT00000009644	ENSGACT00000009644	0.252487	Y
map3k5	ENSGACT00000009648	0.387023	N
mier3b	ENSGACT00000009649	0.245112	N
bpnt1	ENSGACT00000010763	0.127756	N
anln	ENSGACT00000010764	0.521953	N
tgm2b	ENSGACT00000010766	-0.16723	Y
leo1	ENSGACT00000019830	0.211976	N
cluap1	ENSGACT00000011528	0.127756	N
si:dkey-32e23.4	ENSGACT00000014428	0.365649	N
fam167ab	ENSGACT00000014429	-0.540568	N
aatka	ENSGACT00000014425	0.403356	N
UBL4A	ENSGACT00000014422	-0.547488	Y
nsmce2	ENSGACT00000008218	0.0931094	N
acp2	ENSGACT00000018685	0.157541	N
gatsl3	ENSGACT00000018682	0.228269	N
tssc4	ENSGACT00000018681	-0.409391	N
ENSGACT00000027530	ENSGACT00000027530	-0.11842	N
cul5b	ENSGACT00000027536	0.137504	N
slc35f2	ENSGACT00000027535	0.337035	N
ppifb	ENSGACT00000002991	-0.0931094	N
ENSGACT00000002990	ENSGACT00000002990	1.50696	Y
ctdsp1	ENSGACT00000002992	-0.060121	N
pdcd6	ENSGACT00000002999	-0.127432	Y
cast	ENSGACT00000011819	-0.240769	Y
wdr43	ENSGACT00000017029	-0.327575	N
tbc1d1	ENSGACT00000021313	0.152003	N
si:ch211-147a11.3	ENSGACT00000007319	-0.415037	N
lamc2	ENSGACT00000002199	-0.333737	N
znf652	ENSGACT00000012112	-0.345135	N
TMEM128	ENSGACT00000012114	0.0700097	N
acadsb	ENSGACT00000003301	-0.0660892	N
ankk1	ENSGACT00000012116	-0.0162102	N
mrto4	ENSGACT00000002190	0.261532	Y
waca	ENSGACT00000002193	0.121015	N
stk17b	ENSGACT00000002194	0.0135465	N
TRIM14 (32 of 74)	ENSGACT00000002197	0.498308	Y
akr7a3	ENSGACT00000002196	0.0874628	N
hdhd1	ENSGACT00000020089	-0.584963	Y
ndufa13	ENSGACT00000020088	-2	N
cecr2 (3 of 3)	ENSGACT00000020081	0.149226	N
ARMC6	ENSGACT00000020080	-0.131245	N
col9a3	ENSGACT00000020087	-0.0365259	N
wdsub1	ENSGACT00000020086	0.230298	N
GATAD2A (2 of 2)	ENSGACT00000020085	-0.485427	N
si:dkeyp-11e3.1	ENSGACT00000022834	-0.0680485	N
si:ch73-167i17.7 (2 of 2)	ENSGACT00000022835	-0.191713	N
ENSGACT00000022837	ENSGACT00000022837	0.160339	Y
pycard (2 of 3)	ENSGACT00000016353	-0.463318	Y
pycard (1 of 3)	ENSGACT00000016350	-0.480419	Y
ENSGACT00000022833	ENSGACT00000022833	0.508752	Y
gpc6b	ENSGACT00000005394	0	N
inpp4b	ENSGACT00000022838	0.230298	N
ENSGACT00000022839	ENSGACT00000022839	0.092364	N
rap1gap	ENSGACT00000016358	-0.243926	N
ENSGACT00000016359	ENSGACT00000016359	-1.75633	Y
g3bp2	ENSGACT00000022953	-0.177643	N
tspan7	ENSGACT00000022952	0	N
usp43a	ENSGACT00000025671	0.0264722	N
ndufa8	ENSGACT00000022950	-0.00274538	N
srpx2	ENSGACT00000022957	-0.0527071	N
usp14	ENSGACT00000022956	0.0780025	N
SLC2A4	ENSGACT00000025675	1.26303	N
gga3	ENSGACT00000025674	-0.429988	N
ENSGACT00000025679	ENSGACT00000025679	0.178281	Y
ENSGACT00000014848	ENSGACT00000014848	-0.529921	Y
copb2	ENSGACT00000020425	0.155455	N
tor1	ENSGACT00000021018	-0.845204	Y
yeats4	ENSGACT00000026066	-0.132104	N
ENSGACT00000021288	ENSGACT00000021288	0	N
snrpb2	ENSGACT00000026064	0.0689474	N
ptpn9b	ENSGACT00000021287	0.158698	N
kif16ba	ENSGACT00000026068	0	N
zbtb41	ENSGACT00000021282	-0.0874628	N
ENSGACT00000014845	ENSGACT00000014845	0.0198996	N
ENSGACT00000014847	ENSGACT00000014847	0.985597	Y
ugcg	ENSGACT00000020421	0.135655	N
paplna	ENSGACT00000007052	0.686501	Y
murca	ENSGACT00000020883	0	N
stag2b	ENSGACT00000024533	0.160773	Y
fkbp16	ENSGACT00000014301	-0.536382	Y
DTWD2	ENSGACT00000020884	-1.03953	Y
mtmr10	ENSGACT00000020888	-0.191299	N
stx5a	ENSGACT00000022484	0.30648	N
dgcr2	ENSGACT00000022486	-0.247928	N
dgcr14	ENSGACT00000022483	-0.465664	N
ZNF609 (2 of 2)	ENSGACT00000022482	-0.192645	N
nsa2	ENSGACT00000021016	-0.0516295	N
TRIM35 (27 of 27)	ENSGACT00000026394	0.392317	Y
capn1b	ENSGACT00000026396	-0.415037	N
TMEM102	ENSGACT00000026393	1.41504	N
ddit4	ENSGACT00000003116	-0.181113	N
xkr8.3	ENSGACT00000003117	0.849757	Y
mtor	ENSGACT00000006475	-0.469983	Y
xrcc6	ENSGACT00000006472	0.593375	Y
mavs	ENSGACT00000006473	-1	N
bco1	ENSGACT00000003110	-0.110183	N
dhrs7cb	ENSGACT00000003119	0.241008	N
ENSGACT00000015461	ENSGACT00000015461	-0.268196	N
smc6	ENSGACT00000015460	-0.76184	N
apobec2a	ENSGACT00000015463	-0.584963	N
sele	ENSGACT00000015464	-1.58496	N
elf3	ENSGACT00000015467	0.117074	Y
tegt	ENSGACT00000015469	0.133179	Y
E2F2	ENSGACT00000012648	0.584963	N
fnip1	ENSGACT00000027658	-1.16993	N
vapal	ENSGACT00000022050	-0.584963	N
ccna2	ENSGACT00000022051	1.76356	Y
psmb9a (1 of 5)	ENSGACT00000000135	0.547674	Y
brd2a	ENSGACT00000000131	0.14665	N
chchd7	ENSGACT00000000130	0.00998409	N
asph	ENSGACT00000000132	0.296241	N
egfl7	ENSGACT00000021022	-0.184425	N
gtf2e2	ENSGACT00000021023	0.295456	N
thnsl2	ENSGACT00000024501	0.75336	Y
CYSTM1	ENSGACT00000024504	-0.219313	N
dqx1	ENSGACT00000024505	-0.39486	N
tbcela	ENSGACT00000006693	0.514573	N
rdh12l	ENSGACT00000006690	0.0271361	N
eif4ebp3l	ENSGACT00000024509	-0.352789	Y
PSMA6 (1 of 2)	ENSGACT00000006697	0.127379	N
ENSGACT00000023536	ENSGACT00000023536	0.676882	Y
zgc:55733	ENSGACT00000023533	-0.584963	N
tbc1d10c	ENSGACT00000023530	-0.263034	N
antxr2b	ENSGACT00000023531	0.146841	N
ncalda	ENSGACT00000004830	0	N
acp6	ENSGACT00000004833	0.164854	N
chmp4ba	ENSGACT00000004834	0.36257	N
APOLD1 (1 of 3)	ENSGACT00000023538	0.874469	N
si:dkeyp-41f9.3	ENSGACT00000023539	-0.584963	N
plxnb1b	ENSGACT00000015076	0.440573	N
trim44	ENSGACT00000015073	-1	N
atp6ap1b	ENSGACT00000015070	0.0490706	N
asxl2	ENSGACT00000015071	-0.101283	N
TCTN3	ENSGACT00000009876	0.847997	N
fam83e	ENSGACT00000009875	-0.571906	N
ptgs2b	ENSGACT00000009872	0.556393	Y
pef1	ENSGACT00000009870	-0.198506	Y
cops2	ENSGACT00000022221	0.0441605	N
smu1a	ENSGACT00000022220	-0.0073048	N
lrrc42	ENSGACT00000022222	0.0853915	N
abl1	ENSGACT00000022225	-0.719892	Y
pdia2	ENSGACT00000022226	-0.246161	N
fgf7	ENSGACT00000022229	-0.647119	Y
ikbkap	ENSGACT00000022228	0.389947	N
snw1	ENSGACT00000007121	-0.296982	N
smtnl	ENSGACT00000007120	0.50696	N
golga4	ENSGACT00000007126	0.178614	Y
cap2	ENSGACT00000007124	-0.200465	N
col1a2	ENSGACT00000008691	-0.00474623	N
zgc:162183	ENSGACT00000008692	0.272526	N
tmem39b	ENSGACT00000008693	-0.19357	N
mrps27	ENSGACT00000008694	-0.222392	N
tp73	ENSGACT00000008695	-0.263034	N
ARL8B	ENSGACT00000015873	-0.183446	N
noc4l	ENSGACT00000023281	-0.0402639	N
klf6a	ENSGACT00000023282	-0.169925	N
ENSGACT00000023287	ENSGACT00000023287	0.553936	N
mdh1ab	ENSGACT00000001269	0.160465	N
ENSGACT00000001260	ENSGACT00000001260	-0.194647	N
polr2j	ENSGACT00000004341	-0.0645403	N
TRIM14 (46 of 74)	ENSGACT00000004346	1.41504	N
ENSGACT00000004347	ENSGACT00000004347	-0.0824622	N
otc	ENSGACT00000004344	-0.473931	Y
cse1l	ENSGACT00000001265	0.10806	N
taf5	ENSGACT00000024164	0	N
bub1bb	ENSGACT00000008474	1.27009	Y
btd	ENSGACT00000008476	0.807355	N
zfyve19	ENSGACT00000008471	0.514573	N
entpd3	ENSGACT00000008473	0.100507	N
NLRC5	ENSGACT00000003805	0.422279	Y
arhgef7a	ENSGACT00000003801	0	N
ogg1	ENSGACT00000003808	1	N
EARS2	ENSGACT00000025879	0.152599	N
rab33ba	ENSGACT00000025878	-0.525461	Y
dmtn	ENSGACT00000001408	-0.906891	N
tbl1xr1a	ENSGACT00000004694	0.415037	N
ENSGACT00000025870	ENSGACT00000025870	-0.157762	N
setd7	ENSGACT00000025873	0.125168	N
sfxn4	ENSGACT00000004165	0.354431	N
sec24d	ENSGACT00000025875	0.416738	Y
slc35e3	ENSGACT00000001403	-0.321928	N
UPF2	ENSGACT00000001400	-0.241008	N
rpl35	ENSGACT00000004693	-0.137504	Y
bace2	ENSGACT00000009258	-0.504473	N
mocs3	ENSGACT00000009253	-0.289507	N
psmc5	ENSGACT00000009251	-0.0545226	N
ipo11	ENSGACT00000009256	0.146221	N
alkbh3	ENSGACT00000009254	0.730679	Y
seta	ENSGACT00000019561	-0.132894	N
psmd3	ENSGACT00000019563	0.204358	N
mrpl46	ENSGACT00000019567	-0.893085	N
SPATS2	ENSGACT00000014211	-0.136851	N
BPIFC (2 of 3)	ENSGACT00000014210	-0.27711	Y
ENSGACT00000014212	ENSGACT00000014212	-0.0515303	N
rps28	ENSGACT00000020572	0.0936131	N
bin1b	ENSGACT00000020571	-0.114333	N
casc4	ENSGACT00000020570	-0.152324	N
atp2b4	ENSGACT00000005399	0.302563	N
prlrb	ENSGACT00000018219	0.152719	N
slc50a1	ENSGACT00000015926	-0.539159	Y
zbtb34	ENSGACT00000015927	1	N
rab30	ENSGACT00000015922	0.0874628	N
ythdf1	ENSGACT00000015923	-0.523562	N
lsg1	ENSGACT00000012327	0.00288828	N
ENSGACT00000018741	ENSGACT00000018741	0.111031	N
ndufa9a	ENSGACT00000018212	-1.58496	N
secisbp2	ENSGACT00000018215	-0.485427	N
ENSGACT00000018214	ENSGACT00000018214	0.065095	N
atp1a1a.4	ENSGACT00000018961	-0.0498485	N
MAP3K14 (2 of 2)	ENSGACT00000018744	-0.777608	N
fam188a	ENSGACT00000011599	0.202579	N
aspa	ENSGACT00000026833	0.633872	Y
ENSGACT00000026834	ENSGACT00000026834	0.0134205	N
ENSGACT00000026835	ENSGACT00000026835	-0.148863	N
C11orf54	ENSGACT00000026836	-0.596103	Y
akap10	ENSGACT00000026837	-0.418604	Y
nkiras2	ENSGACT00000011591	-0.122857	N
WNK3	ENSGACT00000011590	-0.506461	Y
kdm4b	ENSGACT00000011595	-0.652077	N
tpgs2	ENSGACT00000011594	-0.0943274	N
bcap29	ENSGACT00000011596	-0.126159	Y
rcan1b	ENSGACT00000020168	0.556393	N
PCDH9	ENSGACT00000020161	0.736966	N
tdrkh	ENSGACT00000020164	0.742989	Y
sf3a2	ENSGACT00000020165	0.040452	N
PCDH20	ENSGACT00000020166	0.0677446	N
si:dkeyp-68b7.10	ENSGACT00000020167	0.069162	N
CSNK2A1	ENSGACT00000015112	-0.0790716	N
ENSGACT00000003144	ENSGACT00000003144	-0.485427	N
ssfa2	ENSGACT00000002696	0.146549	N
ENSGACT00000002697	ENSGACT00000002697	-0.624491	Y
arhgap21b	ENSGACT00000017748	0.298762	N
ENSGACT00000002690	ENSGACT00000002690	0.622	Y
lypla2	ENSGACT00000002691	-0.0473057	N
rps3	ENSGACT00000017742	-0.188445	N
dpp6b	ENSGACT00000017741	0.807355	N
upb1	ENSGACT00000017746	-0.530515	N
ccdc6a	ENSGACT00000013184	1.37851	N
ENSGACT00000013187	ENSGACT00000013187	0.857981	N
dimt1l	ENSGACT00000013180	0.217905	N
nid1a	ENSGACT00000005564	-0.347923	N
si:dkey-178e17.1	ENSGACT00000005560	0.179868	N
crls1	ENSGACT00000015678	-0.237039	N
ptpn1	ENSGACT00000015677	0.370675	Y
stx7l	ENSGACT00000017298	0.0740006	N
tbx1	ENSGACT00000017299	-0.378512	N
tbc1d15	ENSGACT00000010248	-0.0836002	N
cds2	ENSGACT00000017569	0.70044	N
ENSGACT00000010246	ENSGACT00000010246	0.0751791	N
RNF146 (2 of 2)	ENSGACT00000017565	-1.37851	N
mapk14a	ENSGACT00000010242	0	N
phactr4a	ENSGACT00000010243	0.0265534	N
hddc2	ENSGACT00000017561	-0.263034	N
wdr5	ENSGACT00000024083	0.164758	Y
uqcrq	ENSGACT00000024082	-0.0241967	N
tapbpl	ENSGACT00000013458	0.554725	Y
ENSGACT00000013459	ENSGACT00000013459	-0.580624	Y
cyldb	ENSGACT00000013454	0.0396837	N
ENSGACT00000013455	ENSGACT00000013455	-0.584963	N
ENSGACT00000024089	ENSGACT00000024089	0.437064	N
TMCC3 (1 of 2)	ENSGACT00000013451	0.215729	N
actn2b	ENSGACT00000013535	-0.545434	Y
ENSGACT00000013536	ENSGACT00000013536	-0.415037	N
marcksb	ENSGACT00000013531	0.366128	N
p2ry12	ENSGACT00000013530	-0.222392	N
senp6b	ENSGACT00000015586	0	N
srsf5a	ENSGACT00000015587	0.536053	N
myo6a	ENSGACT00000015584	-0.339158	Y
bag4	ENSGACT00000015580	-0.602665	N
ENSGACT00000016165	ENSGACT00000016165	-0.025091	N
apitd1	ENSGACT00000016166	0.060121	N
zgc:112263 (2 of 2)	ENSGACT00000016161	0.135655	N
abhd14a	ENSGACT00000002032	-0.579508	Y
nifk	ENSGACT00000002030	-0.071751	N
rassf1	ENSGACT00000002037	-0.866733	N
SUCO	ENSGACT00000021569	0.0501858	N
tusc2b	ENSGACT00000002035	0.0430687	N
NUP54	ENSGACT00000021565	0.0425246	N
abca1b	ENSGACT00000021564	-0.537657	Y
terfa	ENSGACT00000021561	-0.18788	N
nenf	ENSGACT00000006868	-0.263034	N
znf503	ENSGACT00000011770	-0.398549	N
ibtk	ENSGACT00000006861	0.0771679	N
adam28	ENSGACT00000006860	-0.183864	N
klhl41a	ENSGACT00000006866	0.00841224	N
prkcsh	ENSGACT00000018300	-0.435769	Y
slc4a7	ENSGACT00000004177	-0.222392	N
l3mbtl1b	ENSGACT00000012178	-0.270089	N
ENSGACT00000001252	ENSGACT00000001252	1.87127	Y
pcif1	ENSGACT00000004370	0.200697	N
parp1	ENSGACT00000014988	-0.0198312	N
sept15	ENSGACT00000002962	0.326228	N
zcchc4	ENSGACT00000001256	0.5807	Y
sync	ENSGACT00000011357	-0.29956	N
si:dkey-161j23.6	ENSGACT00000011354	0.201634	N
GAN	ENSGACT00000003329	0.736966	N
rplp0 (1 of 2)	ENSGACT00000011351	-0.00384964	N
ppp1r16a	ENSGACT00000003327	-1.29956	Y
ENSGACT00000003320	ENSGACT00000003320	0.186126	N
GPT (1 of 2)	ENSGACT00000003322	-0.21926	Y
slmapb	ENSGACT00000003633	-1	N
msh2	ENSGACT00000003631	-0.167457	N
SENP7 (1 of 2)	ENSGACT00000003630	0.251698	Y
cript	ENSGACT00000003636	-0.185785	Y
pigf	ENSGACT00000003639	-0.291604	N
SLC12A6	ENSGACT00000025029	-0.334419	N
TWSG1	ENSGACT00000022034	-0.866733	N
surf2	ENSGACT00000022035	0.199309	N
arpc1b	ENSGACT00000022036	-0.0687286	N
nop10	ENSGACT00000025025	0.0687128	N
dnajb9b	ENSGACT00000025022	-0.309328	N
lpcat4	ENSGACT00000025023	0.209158	Y
gnl1	ENSGACT00000012918	-0.54157	Y
abhd16a	ENSGACT00000012669	-0.375636	Y
wdr83	ENSGACT00000026238	0.628031	N
zgc:153654	ENSGACT00000012910	-0.897909	Y
epyc	ENSGACT00000026237	0.584963	N
ENSGACT00000012913	ENSGACT00000012913	1.926	Y
ENSGACT00000012666	ENSGACT00000012666	0.371969	N
lum	ENSGACT00000026233	-0.185968	Y
ENSGACT00000012916	ENSGACT00000012916	0.177857	Y
id3	ENSGACT00000012665	0.00348688	N
calcoco1b	ENSGACT00000000787	-0.874469	N
asap2a	ENSGACT00000011859	0	N
pkn2	ENSGACT00000020767	0.172837	N
cops4	ENSGACT00000020762	-0.303868	Y
eif4g2a	ENSGACT00000020761	-0.018449	N
gpd1a	ENSGACT00000004039	-0.523562	N
ENSGACT00000020769	ENSGACT00000020769	0.485427	N
foxj3	ENSGACT00000009836	-0.847997	N
arcn1b	ENSGACT00000006906	-0.0310269	N
zgc:172136	ENSGACT00000007800	-0.0911479	N
galnt12	ENSGACT00000007801	0.430634	N
RASGRP1	ENSGACT00000007802	0.0473057	N
sema3bl	ENSGACT00000007804	0.509014	N
mrgbp	ENSGACT00000000677	-0.305808	N
ENSGACT00000000674	ENSGACT00000000674	-0.364274	N
SYNE2 (1 of 3)	ENSGACT00000000679	0.240517	N
RARG (1 of 2)	ENSGACT00000000789	0.612977	Y
hsp90b1	ENSGACT00000013325	-0.0271161	N
sema4ab	ENSGACT00000001674	-0.584963	N
ehd4	ENSGACT00000001673	2.1375	Y
ENSGACT00000001679	ENSGACT00000001679	2.81621	Y
RASSF1 (1 of 2)	ENSGACT00000001678	-0.416033	Y
dffa	ENSGACT00000009406	0.240051	N
abhd2b	ENSGACT00000009405	-0.36257	N
gale	ENSGACT00000009402	-0.200587	Y
deptor	ENSGACT00000009400	0.543622	Y
dda1 (1 of 2)	ENSGACT00000010403	1.05295	Y
MIB2	ENSGACT00000006909	-0.36257	N
casp3b (2 of 3)	ENSGACT00000024861	-0.138346	N
ENSGACT00000010742	ENSGACT00000010742	-0.400538	N
hacl1	ENSGACT00000010741	-0.228028	N
casp3b (3 of 3)	ENSGACT00000024865	-0.425926	Y
MVB12A	ENSGACT00000024864	0.00579009	N
PBX4 (2 of 2)	ENSGACT00000024867	-0.673499	Y
eepd1	ENSGACT00000010744	0.222392	N
krt4	ENSGACT00000010748	-1.2066	Y
adra2a	ENSGACT00000024746	-0.297681	N
zgc:113276	ENSGACT00000019973	-0.639824	Y
ENSGACT00000019972	ENSGACT00000019972	-0.463711	Y
hsd17b4	ENSGACT00000008313	0.275634	N
il1fma	ENSGACT00000019970	-0.39079	N
ENSGACT00000008315	ENSGACT00000008315	-0.217963	N
hnrnpa3	ENSGACT00000005951	0.0480409	N
cdh26.1	ENSGACT00000019975	0.49083	Y
tiparp	ENSGACT00000009421	0.289507	N
ENSGACT00000008319	ENSGACT00000008319	-0.21617	Y
ENSGACT00000019979	ENSGACT00000019979	-0.321928	N
chchd3b	ENSGACT00000005773	0.440573	N
pbxip1a	ENSGACT00000005959	-0.164572	N
ndufa1	ENSGACT00000023077	0.152952	Y
nkap	ENSGACT00000023075	-0.183963	N
snap47	ENSGACT00000023072	0	N
zbtb33	ENSGACT00000023071	-0.247928	N
MRC2	ENSGACT00000011981	-0.285402	N
tnrc6c2	ENSGACT00000025695	0.0458037	N
unkl	ENSGACT00000018515	1.09954	N
CTPS1 (2 of 2)	ENSGACT00000018512	0.68966	Y
abcc4 (2 of 3)	ENSGACT00000018513	0.628031	N
mief1	ENSGACT00000010724	0.0614005	N
sept9a	ENSGACT00000025691	0.459432	N
ctdnep1a	ENSGACT00000025690	0.459432	N
ENSGACT00000019600	ENSGACT00000019600	-0.296106	Y
lmtk2	ENSGACT00000016084	0.0196288	N
ndufs1	ENSGACT00000019609	-0.271302	N
tdp1	ENSGACT00000019608	0.356144	N
nek7	ENSGACT00000010464	0.263034	N
elp5	ENSGACT00000025692	-0.0106472	N
spg11	ENSGACT00000010713	0.452512	N
RNF123	ENSGACT00000004573	0.321928	N
im:7136729	ENSGACT00000001094	0.17073	N
ing2	ENSGACT00000001097	0.169925	N
CD68	ENSGACT00000001096	0.086368	Y
ash2l	ENSGACT00000001099	0.884523	N
LSM3	ENSGACT00000004578	0.830961	Y
ENSGACT00000027517	ENSGACT00000027517	-0.0794345	N
usp28	ENSGACT00000027511	-0.0356239	N
fastk	ENSGACT00000001955	0	N
ENSGACT00000002208	ENSGACT00000002208	-0.241008	N
chmp5a	ENSGACT00000022645	0.50696	N
mpp7a	ENSGACT00000002201	-0.342888	N
rac2	ENSGACT00000002200	0.136454	N
aco1	ENSGACT00000002203	0.236659	N
chic1	ENSGACT00000022644	0.334419	N
PAQR9	ENSGACT00000002205	0.584963	N
ENSGACT00000024495	ENSGACT00000024495	-1.71621	Y
MEGF6	ENSGACT00000002207	-0.222392	N
psme2	ENSGACT00000002206	0.313195	Y
mapk4	ENSGACT00000009686	-0.584963	N
CIT (1 of 2)	ENSGACT00000011432	0.628031	N
si:ch211-210g13.5	ENSGACT00000011433	0.415037	N
rpa1	ENSGACT00000014402	-0.269888	Y
ZNF865	ENSGACT00000014151	-0.539639	Y
arhgap4a	ENSGACT00000011436	0.312468	Y
PNPT1	ENSGACT00000014405	-0.0687128	N
mtmr9	ENSGACT00000014406	-0.0588937	N
EPS8L1 (1 of 2)	ENSGACT00000011435	-0.105762	N
cs	ENSGACT00000014408	-0.308022	Y
blm	ENSGACT00000014409	-0.0534393	N
ice2	ENSGACT00000014158	-0.014835	N
UTRN	ENSGACT00000011439	0.0338147	N
tm2d1	ENSGACT00000004153	0.0712587	N
aaas	ENSGACT00000004152	0.169925	N
npas2	ENSGACT00000026929	0.153805	N
ZMIZ2	ENSGACT00000001431	1	N
wdr35	ENSGACT00000017170	0.192645	N
ino80	ENSGACT00000017172	0.341789	N
rasgrp4	ENSGACT00000017177	-0.0213737	N
trmt2a	ENSGACT00000017179	-0.293047	N
alg3	ENSGACT00000019919	0.0751875	N
ENSGACT00000019918	ENSGACT00000019918	0.0874628	N
tmbim1	ENSGACT00000016378	-0.203533	N
tyw1	ENSGACT00000016809	0.454566	Y
sae1	ENSGACT00000016370	0.297573	Y
pex16	ENSGACT00000022857	-0.165059	N
dvl1a	ENSGACT00000016372	0.584963	N
rnf150a	ENSGACT00000022855	-1	N
znf330	ENSGACT00000022850	0.53981	Y
fkbp1b	ENSGACT00000016377	-0.236322	Y
pacsin3	ENSGACT00000022935	-0.241008	N
ENSGACT00000025614	ENSGACT00000025614	-0.0395284	N
mkln1	ENSGACT00000025617	-0.131759	N
rock1	ENSGACT00000022936	0.137504	N
gtpbp3	ENSGACT00000010356	0.695145	N
mid1ip1l	ENSGACT00000022933	-0.685272	Y
nfyba	ENSGACT00000025612	0.22741	Y
wfikkn1	ENSGACT00000025475	0.222392	N
ENSGACT00000026001	ENSGACT00000026001	-0.389862	Y
ENSGACT00000026000	ENSGACT00000026000	0.733309	Y
ENSGACT00000026002	ENSGACT00000026002	0.355095	N
ENSGACT00000026009	ENSGACT00000026009	0.0671142	N
usp45	ENSGACT00000006637	-0.765535	N
alg11 (1 of 2)	ENSGACT00000010580	1.22239	Y
SASH3	ENSGACT00000022979	-0.415037	N
piezo1	ENSGACT00000003138	-0.0411387	N
pdk1	ENSGACT00000006459	0.446564	Y
cdca7a	ENSGACT00000006328	0.405053	Y
reep5	ENSGACT00000024691	-0.0858257	Y
phf6	ENSGACT00000024694	-0.04798	N
wdr74	ENSGACT00000006450	-0.0948592	N
ENSGACT00000006323	ENSGACT00000006323	-0.122397	N
chd1	ENSGACT00000024698	-0.251539	N
tfpia	ENSGACT00000003134	0.207625	Y
dcaf13	ENSGACT00000006456	0.215729	N
trmt61a	ENSGACT00000006325	-0.540568	N
plekha6	ENSGACT00000015442	-0.213464	N
fbxo30b	ENSGACT00000015440	0.430634	N
si:dkey-51e6.1	ENSGACT00000015447	0.222392	Y
CPZ (2 of 2)	ENSGACT00000025712	-0.263034	N
banp	ENSGACT00000015444	-0.124782	N
FDXACB1	ENSGACT00000027350	-0.584963	N
TOMM40L	ENSGACT00000027351	0.103093	N
mia	ENSGACT00000027356	-1.06926	Y
CCDC64B	ENSGACT00000027354	0.201048	Y
eef1db (2 of 2)	ENSGACT00000007498	-0.847997	Y
ACTBL2 (1 of 3)	ENSGACT00000000441	-0.238787	Y
ENSGACT00000000116	ENSGACT00000000116	-1.1375	N
f3a	ENSGACT00000000115	0.164494	Y
ENSGACT00000000442	ENSGACT00000000442	-0.101306	Y
b3gnt7l	ENSGACT00000007325	0.530515	N
C1GALT1	ENSGACT00000000112	-0.184425	N
tmed5	ENSGACT00000007495	-1.4021	Y
enc1	ENSGACT00000021004	-0.169925	N
nol11	ENSGACT00000024525	-0.386155	Y
fpgs	ENSGACT00000024526	0.192645	N
rbpja	ENSGACT00000021007	-0.137504	N
nadk2	ENSGACT00000024520	0.0308793	N
erbb2ip	ENSGACT00000021003	0.0225778	N
mecom	ENSGACT00000009680	-0.192645	N
hgsnat	ENSGACT00000021008	0.152003	N
cdk9	ENSGACT00000024529	-0.12749	N
ran	ENSGACT00000023510	0.21546	N
cfap97	ENSGACT00000023511	0.588468	Y
ENSGACT00000023513	ENSGACT00000023513	-0.0473057	N
ufsp2	ENSGACT00000023516	0.13361	N
ENSGACT00000023517	ENSGACT00000023517	-0.5281	Y
irf7	ENSGACT00000015059	-0.115477	N
ilk	ENSGACT00000015051	-0.532348	Y
cbr1	ENSGACT00000015052	-0.277764	Y
DNAAF5	ENSGACT00000015053	-1	N
setd5	ENSGACT00000015054	0.247093	N
phrf1	ENSGACT00000015055	0.258976	Y
apbb1	ENSGACT00000015056	-0.112241	N
taf8	ENSGACT00000015057	0.530515	N
ndc1	ENSGACT00000022209	-0.610053	N
nup153	ENSGACT00000007148	0.191141	N
si:ch211-247i17.1	ENSGACT00000007145	-0.267933	N
csnk1da	ENSGACT00000007147	-0.182783	Y
MAD2L2	ENSGACT00000007146	-0.169533	N
NCBP1	ENSGACT00000022207	-0.007268	N
tm2d2	ENSGACT00000007140	0.514573	N
SECISBP2L	ENSGACT00000022205	-0.418829	N
dcaf8	ENSGACT00000022204	0.17585	N
ENSGACT00000008679	ENSGACT00000008679	1.22239	N
fam118b	ENSGACT00000008672	0.292181	N
mcph1	ENSGACT00000008671	-0.0780025	N
casp7	ENSGACT00000008676	-0.584963	N
thrab (2 of 2)	ENSGACT00000008677	0.736966	N
ice1	ENSGACT00000008675	-0.12749	N
lye (1 of 2)	ENSGACT00000003794	-1.25161	Y
lye (2 of 2)	ENSGACT00000003797	0.445233	Y
ENSGACT00000003791	ENSGACT00000003791	0.765535	N
clic1	ENSGACT00000003793	-0.477478	Y
qars	ENSGACT00000003799	-0.140806	N
ENSGACT00000025341	ENSGACT00000025341	-0.613817	Y
ENSGACT00000001798	ENSGACT00000001798	0.101538	N
dpp7	ENSGACT00000004364	-1.078	N
ENSGACT00000001245	ENSGACT00000001245	-1.68806	Y
TRIM35 (7 of 27)	ENSGACT00000001794	-0.451612	Y
hccsb	ENSGACT00000001241	-0.522997	Y
kpna1	ENSGACT00000004362	0	N
copz1	ENSGACT00000012491	0.026127	N
fancm	ENSGACT00000012492	0.222392	N
[truncated: 9,832 more rows]
