# Supplementary material for: Convergent evolution of gene expression in two high-toothed stickleback populations
Source: PLoS Genet. 2018 Jun 13;14(6):e1007443. doi: 10.1371/journal.pgen.1007443 (PMC6016950; doi:10.1371/journal.pgen.1007443)
Supplement: S11 Table — Estimated gene expression change in cis in log2, CERCFW vs marine. Name is the reported ENSEMBL gene name. Log2(F/M) is the log2 of the ratio of freshwater vs marine reads mapping uniquely to the gene. (XLSX) [file pgen.1007443.s018.xlsx]

## Sheet: Sheet1
Name	ENSID	log2(F/M)	isSig?
lrch2	ENSGACT00000027433	-0.222392	N
il13ra2	ENSGACT00000027432	-0.348482	Y
zgc:163098	ENSGACT00000027435	-0.412054	Y
mrps24	ENSGACT00000002473	-0.0440552	N
serpinf1	ENSGACT00000002476	-0.324045	Y
ENSGACT00000002474	ENSGACT00000002474	1	N
si:ch1073-291c23.2 (2 of 2)	ENSGACT00000023819	-0.451379	N
ENSGACT00000003991	ENSGACT00000003991	-0.159199	N
gmpr	ENSGACT00000004616	-0.169925	N
ing1	ENSGACT00000004613	0	N
e2f4	ENSGACT00000018293	0.415037	N
dock9b	ENSGACT00000018294	-0.736966	N
nek1	ENSGACT00000018640	-0.330645	N
tubgcp5	ENSGACT00000018298	-0.137504	N
rnf19b	ENSGACT00000002613	0.49304	N
ppp2r3b	ENSGACT00000002611	0.288245	Y
ino80b	ENSGACT00000025269	0.155918	N
isoc2	ENSGACT00000014031	-0.068387	N
kif11	ENSGACT00000014745	0.847997	Y
LINC00116	ENSGACT00000014744	-0.411814	Y
atg12	ENSGACT00000014035	-0.584963	Y
C15orf57	ENSGACT00000011519	0.678072	N
lzts1	ENSGACT00000014038	0.180572	N
HOOK3	ENSGACT00000023362	-0.263034	N
USF2 (2 of 2)	ENSGACT00000016524	-0.321928	N
ENSGACT00000016526	ENSGACT00000016526	-0.547488	N
eif5b	ENSGACT00000013959	-0.203533	N
CABIN1	ENSGACT00000016523	0.584963	N
pecr	ENSGACT00000016522	0.917538	Y
hspa14	ENSGACT00000025563	0.0691244	N
myh9a	ENSGACT00000025562	0.221526	Y
tango2	ENSGACT00000017215	-0.112475	N
dhrs7b	ENSGACT00000017210	-0.40439	N
ripk1l	ENSGACT00000017212	-0.273604	Y
ENSGACT00000007669	ENSGACT00000007669	-0.141356	N
sar1b	ENSGACT00000001919	0.494765	N
apex2	ENSGACT00000016299	-0.584963	N
slc38a5a	ENSGACT00000016295	0.140178	N
sephs1	ENSGACT00000016294	-0.0149503	N
edem1	ENSGACT00000016290	0.222392	N
sgsh	ENSGACT00000025178	0.684138	Y
creld2	ENSGACT00000025171	0.53952	Y
alg12	ENSGACT00000025173	0.378512	N
zbed4	ENSGACT00000025175	-0.206451	N
slc26a11	ENSGACT00000025176	0.39776	N
tnni1d	ENSGACT00000026142	0.0395284	N
slc3a2a	ENSGACT00000026144	0.0997908	N
cwf19l1	ENSGACT00000000962	0.176878	N
ENSGACT00000000963	ENSGACT00000000963	-0.5025	N
erbb3a	ENSGACT00000000966	-0.299902	Y
mtmr1a	ENSGACT00000000969	0.678072	N
dus2	ENSGACT00000010844	0.782409	N
trioa	ENSGACT00000010846	0.0291463	N
LPIN3	ENSGACT00000010847	0.153805	N
mpv17l2	ENSGACT00000010841	-0.14439	N
pdcd4b	ENSGACT00000024770	-0.16109	N
guf1	ENSGACT00000024773	-0.0410273	N
cdc42l (2 of 2)	ENSGACT00000024772	-0.0995357	N
rab25a	ENSGACT00000006579	-0.408203	Y
ENSGACT00000003058	ENSGACT00000003058	-0.00415164	N
get4	ENSGACT00000006574	-0.584963	N
wu:fj29h11 (2 of 2)	ENSGACT00000003053	0.611435	N
lrrc20	ENSGACT00000003052	-0.404927	Y
map2k1	ENSGACT00000006570	0.148863	N
dnajc5gb	ENSGACT00000015508	-0.118644	N
ENSGACT00000015509	ENSGACT00000015509	-0.487099	Y
cers2b	ENSGACT00000015506	-0.241008	N
ENSGACT00000015507	ENSGACT00000015507	0.473931	N
itpr2	ENSGACT00000015504	-0.271709	Y
ern1	ENSGACT00000015505	0.415037	N
dchs1a	ENSGACT00000015500	-0.192645	N
snx14	ENSGACT00000015501	-0.120294	N
exosc8	ENSGACT00000027239	-0.206451	N
alg5	ENSGACT00000027238	0.271302	N
spg20a	ENSGACT00000027233	0.263034	N
scn1a	ENSGACT00000007229	-0.426265	N
ENSGACT00000007738	ENSGACT00000007738	-0.176342	Y
gnb1a (1 of 2)	ENSGACT00000007224	0.741082	Y
ENSGACT00000007220	ENSGACT00000007220	-0.387023	N
mov10a	ENSGACT00000007221	0.121991	N
rxrbb	ENSGACT00000010598	0.049502	N
nr1d2b	ENSGACT00000010599	-0.5115	N
dctd	ENSGACT00000021698	0.36257	N
tenm3 (1 of 2)	ENSGACT00000021690	0	N
mcm7	ENSGACT00000021695	0	N
yme1l1b	ENSGACT00000021694	-0.777608	N
fbxo22	ENSGACT00000021697	0.584963	N
m6pr	ENSGACT00000013826	-0.793549	Y
dyrk1ab	ENSGACT00000013824	0.210218	N
hsf1	ENSGACT00000013822	-0.154975	N
gfpt2	ENSGACT00000023921	0.0466501	N
ahnak	ENSGACT00000023435	-0.442256	Y
tecra	ENSGACT00000013828	0.338802	N
DIAPH1	ENSGACT00000023693	-0.163499	N
odam	ENSGACT00000023692	0.665581	N
tmc4	ENSGACT00000015179	-0.222392	N
tmem18	ENSGACT00000015171	-0.25557	Y
ap1m1	ENSGACT00000022346	0.438968	Y
fat1a	ENSGACT00000022345	-0.160465	N
ENSGACT00000022342	ENSGACT00000022342	-0.085645	N
TPM4	ENSGACT00000022340	-0.0640573	N
WDR63	ENSGACT00000008759	0.192645	N
vcpkmt	ENSGACT00000010574	0.415037	N
ZNF106 (2 of 2)	ENSGACT00000012993	-0.607683	Y
ube2t	ENSGACT00000012994	0.0972972	N
rps18	ENSGACT00000012997	-0.464825	Y
tas2r201.2	ENSGACT00000008751	0.652077	N
ENSGACT00000008750	ENSGACT00000008750	-0.263034	N
PRDM16	ENSGACT00000008755	0.0916305	N
emp1 (1 of 2)	ENSGACT00000009533	0.705715	Y
elovl7a	ENSGACT00000009530	0.476285	Y
pvalb8	ENSGACT00000016152	-0.234257	Y
ENSGACT00000004422	ENSGACT00000004422	1.58496	Y
dynlt3 (1 of 2)	ENSGACT00000004421	0.105353	N
nktr	ENSGACT00000004420	0.0120225	N
arrdc1a	ENSGACT00000004426	0.157541	N
hmgcl	ENSGACT00000009488	-0.0538568	N
ENSGACT00000004424	ENSGACT00000004424	0.239871	N
blvrb	ENSGACT00000016626	-0.290533	Y
ENSGACT00000004429	ENSGACT00000004429	0.152003	N
tial1	ENSGACT00000004428	-0.104337	N
phkb (2 of 2)	ENSGACT00000019718	0.237039	N
ENSGACT00000019717	ENSGACT00000019717	-0.0145728	N
traf3ip2b	ENSGACT00000008574	-0.40603	Y
osbpl11	ENSGACT00000019715	0.0374747	N
hook1	ENSGACT00000019242	0.076683	N
rab3db	ENSGACT00000008571	-0.0516842	N
arl6ip1	ENSGACT00000019712	-0.264176	Y
aamp	ENSGACT00000019247	1.19265	N
map3k7	ENSGACT00000008283	-0.652077	N
ncbp2	ENSGACT00000008282	1.28951	Y
im:7160594	ENSGACT00000011078	0.553598	Y
fer1l6	ENSGACT00000011079	0.484162	Y
galk2	ENSGACT00000008286	0.337802	Y
NT5C3B (1 of 2)	ENSGACT00000008285	-0.186413	N
ENSGACT00000011072	ENSGACT00000011072	-0.204358	N
COL21A1	ENSGACT00000008289	-0.769116	Y
ENSGACT00000011077	ENSGACT00000011077	0.652077	N
sh3gl1a	ENSGACT00000020270	-0.191531	N
adprhl1	ENSGACT00000020271	0.263034	N
rorcb	ENSGACT00000020274	0.0641303	N
GPR35	ENSGACT00000020276	-0.665581	Y
dgkza	ENSGACT00000020277	0.736966	N
mdkb	ENSGACT00000020279	-0.869939	Y
ENSGACT00000001366	ENSGACT00000001366	-0.449988	Y
cd2bp2	ENSGACT00000018049	0.357552	N
ENSGACT00000001361	ENSGACT00000001361	1.6612	Y
ENSGACT00000001360	ENSGACT00000001360	-0.477118	Y
dhrs13b	ENSGACT00000018045	-0.0658879	N
tp63	ENSGACT00000018047	0.371969	N
si:dkeyp-13a3.10	ENSGACT00000018040	0.0139392	N
bysl	ENSGACT00000001369	0.181203	N
timp2a	ENSGACT00000004005	-0.247928	N
gpx4b	ENSGACT00000020311	0.22404	Y
ENSGACT00000025993	ENSGACT00000025993	-0.273451	Y
vps54	ENSGACT00000025990	-0.222392	N
fblim1	ENSGACT00000001522	0.807355	N
ENSGACT00000025996	ENSGACT00000025996	-0.187785	N
ENSGACT00000025997	ENSGACT00000025997	0.143537	N
naa15a	ENSGACT00000025995	0.0689474	N
rbp7a	ENSGACT00000009622	0.0229686	N
pcmt	ENSGACT00000009623	-0.217722	N
yipf4	ENSGACT00000002867	-0.0102683	N
ube2f	ENSGACT00000002866	0.29956	N
zgc:154055	ENSGACT00000009626	-0.321928	N
pigv	ENSGACT00000009627	-0.237225	N
csnk1db	ENSGACT00000002863	-0.364489	Y
psme1	ENSGACT00000002862	0.220126	N
zgc:162396	ENSGACT00000002868	-0.755763	Y
AP3S1	ENSGACT00000008224	-0.131996	N
cyp51	ENSGACT00000005488	-0.192645	N
SH2D6 (2 of 2)	ENSGACT00000005489	0.16273	N
SH2D6 (1 of 2)	ENSGACT00000005480	-0.584963	N
ENSGACT00000005486	ENSGACT00000005486	0	N
usp19	ENSGACT00000005487	0.621488	N
ENSGACT00000027596	ENSGACT00000027596	-0.263034	N
hnrnpabb	ENSGACT00000027591	-0.462972	N
rrp15	ENSGACT00000018627	0.0314782	N
LRRK1	ENSGACT00000018628	0.584963	N
si:ch73-380l3.1	ENSGACT00000010032	-0.574803	Y
ENSGACT00000017023	ENSGACT00000017023	0.256098	N
rps29	ENSGACT00000017022	-0.847997	N
CXorf38	ENSGACT00000017027	-0.0611033	N
xab2	ENSGACT00000013227	0.542559	Y
caspa	ENSGACT00000013226	-0.323171	Y
mrpl47	ENSGACT00000013221	0.331206	N
RAP1A	ENSGACT00000015777	0.0186157	N
arl6ip5a	ENSGACT00000015770	0.533979	Y
ndufb10	ENSGACT00000015772	2.32193	Y
timm8a	ENSGACT00000023143	0.0236126	N
sf3a1	ENSGACT00000015779	0.0988534	N
cul2	ENSGACT00000002280	-0.240492	N
ENSGACT00000002283	ENSGACT00000002283	0.433548	Y
ENSGACT00000002282	ENSGACT00000002282	0.540568	N
ENSGACT00000002285	ENSGACT00000002285	-1.13562	Y
rlim	ENSGACT00000024165	0.025091	N
abcb7	ENSGACT00000024160	-0.447459	N
ephx5	ENSGACT00000006147	0.622633	Y
atg4da	ENSGACT00000021194	0.374396	N
CHRNA1 (1 of 2)	ENSGACT00000006144	-0.0814276	N
ripk2	ENSGACT00000021190	-0.321928	N
rcn1	ENSGACT00000021191	0.321928	N
uck1	ENSGACT00000021198	-0.263034	N
zfhx3	ENSGACT00000020865	-0.115477	N
dmgdh	ENSGACT00000020861	-0.0641303	N
ENSGACT00000020863	ENSGACT00000020863	-1.13191	Y
DHX38	ENSGACT00000020862	0.432959	N
MBD3 (1 of 2)	ENSGACT00000016882	0.18798	Y
tbc1d17	ENSGACT00000016887	0.577057	Y
sat1b	ENSGACT00000016884	-0.335184	N
kpna2	ENSGACT00000009289	-0.402965	N
PLEKHG1	ENSGACT00000012173	-0.459432	N
ENSGACT00000002139	ENSGACT00000002139	-1.70589	Y
tes	ENSGACT00000012176	0.141356	N
si:dkey-65b13.13	ENSGACT00000012174	-0.146841	N
mlst8	ENSGACT00000012175	-0.205749	N
l3mbtl1b	ENSGACT00000012178	-0.192645	N
lrrfip1a	ENSGACT00000002130	0.387023	N
ank2b	ENSGACT00000002137	0.415037	N
ENSGACT00000002136	ENSGACT00000002136	-0.179928	N
ENSGACT00000002134	ENSGACT00000002134	0.902153	Y
tsr3	ENSGACT00000011855	-0.125531	N
srek1ip1	ENSGACT00000011856	0.222392	N
tcf7l1b	ENSGACT00000014829	0.341037	N
unga	ENSGACT00000011853	0.0127111	N
tlcd1	ENSGACT00000014822	0.321928	N
gclm	ENSGACT00000014827	-0.402098	N
ptgr2	ENSGACT00000014825	-0.36257	N
map7d1b	ENSGACT00000003426	-0.494765	N
socs9	ENSGACT00000014310	-0.469485	N
lss	ENSGACT00000003424	-0.0972972	N
pkhd1l1	ENSGACT00000003422	0.263034	N
znf106a	ENSGACT00000006903	-1	N
prpf6	ENSGACT00000003420	-0.321928	N
setd6	ENSGACT00000003421	-0.378512	N
ENSGACT00000003428	ENSGACT00000003428	1.56642	Y
uros	ENSGACT00000003429	-0.0240055	N
si:dkey-10p5.7	ENSGACT00000025699	0.364764	N
MAML2	ENSGACT00000016082	0.347923	N
ENSGACT00000016083	ENSGACT00000016083	1.59946	Y
ENSGACT00000016080	ENSGACT00000016080	1.48074	Y
ENSGACT00000016081	ENSGACT00000016081	-0.252187	N
ENSGACT00000016086	ENSGACT00000016086	-1.1375	N
tuft1a	ENSGACT00000016087	-0.0961822	N
lmtk2	ENSGACT00000016084	-0.736966	N
elp5	ENSGACT00000025692	-0.0911479	N
prnpb	ENSGACT00000022642	-1	N
bag1	ENSGACT00000022640	0.435386	N
pptc7b	ENSGACT00000022647	0.378512	N
tank	ENSGACT00000007500	0.336182	N
chmp5a	ENSGACT00000022645	0.456378	N
ppil1	ENSGACT00000001957	0.124696	N
tspan33a	ENSGACT00000026084	0.118459	N
ENSGACT00000007509	ENSGACT00000007509	0.347923	N
ENSGACT00000026082	ENSGACT00000026082	-1.09311	Y
atp6v1e1b	ENSGACT00000026336	-0.222392	N
psen2	ENSGACT00000026333	-0.444785	Y
ENSGACT00000026332	ENSGACT00000026332	0.125531	N
dpy30	ENSGACT00000026338	0.485427	N
rpl4	ENSGACT00000006634	-0.260251	Y
ENSGACT00000021733	ENSGACT00000021733	1.06926	Y
flrt2	ENSGACT00000006636	1.16993	N
anxa13l	ENSGACT00000021731	-0.485427	N
cybrd1 (2 of 2)	ENSGACT00000006630	1.08746	N
dcaf17	ENSGACT00000006638	-0.25634	N
arpc1a	ENSGACT00000022022	0.374396	N
dapk3	ENSGACT00000022427	0.329308	N
TIMP3	ENSGACT00000025346	0	N
tescb	ENSGACT00000022425	0.379256	Y
slc44a2	ENSGACT00000025344	-0.168398	N
zmat5	ENSGACT00000022422	0.278976	N
ENSGACT00000025341	ENSGACT00000025341	-0.606633	Y
ccdc151	ENSGACT00000025349	1.28951	Y
ENSGACT00000000197	ENSGACT00000000197	-0.128307	Y
psmb10 (5 of 6)	ENSGACT00000000195	-0.160465	N
psmb12 (5 of 5)	ENSGACT00000000193	0.974657	Y
rnf113a	ENSGACT00000012908	0.121306	N
si:ch211-69b7.6	ENSGACT00000026225	-0.137129	Y
lrrfip1b	ENSGACT00000020489	0.330752	Y
ddr1	ENSGACT00000012906	-0.0955777	N
cers4b	ENSGACT00000020487	-0.073249	N
rplp2l	ENSGACT00000020485	-0.37451	Y
tspan7b	ENSGACT00000020482	0.347923	N
med19a	ENSGACT00000023592	-0.10188	N
PMF1	ENSGACT00000023594	0.152003	N
atxn7l3	ENSGACT00000012675	0.552541	N
srrd	ENSGACT00000012677	-0.241008	N
wbscr22	ENSGACT00000013170	-0.210567	N
ENSGACT00000000779	ENSGACT00000000779	-0.292641	Y
LIMA1 (1 of 2)	ENSGACT00000000778	-0.060121	N
plekho2	ENSGACT00000019157	-1.16993	N
plxnb3	ENSGACT00000000773	-0.36257	N
igfbp6a	ENSGACT00000000772	-0.108253	N
ghdc	ENSGACT00000008144	0.454566	N
actc1a	ENSGACT00000008146	0.385378	Y
mpv17	ENSGACT00000008140	-0.222392	N
aatf	ENSGACT00000005107	-0.415037	N
magoh	ENSGACT00000005102	-0.277534	Y
ENSGACT00000005101	ENSGACT00000005101	0.5025	N
grhpra	ENSGACT00000023774	0.236606	N
tjp2a	ENSGACT00000023776	0	N
SSH3	ENSGACT00000023777	0.371969	N
ENSGACT00000023779	ENSGACT00000023779	0.310788	Y
rabgap1l2	ENSGACT00000013178	0.169925	N
sat2b	ENSGACT00000027061	-0.836501	Y
mrpl13	ENSGACT00000009369	0.345927	Y
pgm1	ENSGACT00000009368	0.125531	N
ddx5	ENSGACT00000009367	-0.329805	Y
stmn1b	ENSGACT00000009810	-0.19336	Y
timm50	ENSGACT00000017847	0.222392	N
ppp1cab	ENSGACT00000009812	0.00428736	N
fhl1b	ENSGACT00000027069	-0.40508	Y
wdr61	ENSGACT00000009817	0	N
cox15	ENSGACT00000009816	0	N
cnot2	ENSGACT00000017908	0.369	Y
dnajb1b	ENSGACT00000024908	0	N
si:ch73-335d12.2	ENSGACT00000010620	0.148099	N
itm2ba	ENSGACT00000010621	0.250022	Y
fam213aa	ENSGACT00000010622	-0.43105	Y
si:ch211-114l13.9 (17 of 22)	ENSGACT00000017903	0.217231	N
cmasb	ENSGACT00000024902	0.0951227	Y
myl2b	ENSGACT00000017905	-0.815968	Y
ENSGACT00000024901	ENSGACT00000024901	0.125531	N
nrbp1	ENSGACT00000013038	0.02284	N
rnf213b	ENSGACT00000019055	0.135401	N
scamp4	ENSGACT00000019056	0.00370397	N
ap3s2	ENSGACT00000019509	0.162271	N
asb13b	ENSGACT00000005818	0.321928	N
si:ch211-114l13.9 (21 of 22)	ENSGACT00000019502	-0.0378682	N
snrpa	ENSGACT00000013031	0.190497	Y
usp5	ENSGACT00000013032	-0.319909	Y
si:ch211-114l13.9 (20 of 22)	ENSGACT00000019501	-0.359896	N
ENSGACT00000019506	ENSGACT00000019506	-0.716207	N
pctp	ENSGACT00000019059	-1.05889	Y
tspan2b	ENSGACT00000013036	0.275634	N
ENSGACT00000019505	ENSGACT00000019505	0.611146	Y
med18	ENSGACT00000018458	0.153805	N
ppp1r8b	ENSGACT00000018452	-0.971618	Y
ARHGAP26	ENSGACT00000027454	0.736966	N
yipf5	ENSGACT00000027451	-0.918386	Y
NR3C1 (2 of 2)	ENSGACT00000027452	-0.584963	N
polm	ENSGACT00000002455	0.0848889	N
ENSGACT00000002450	ENSGACT00000002450	0.123088	Y
ndfip1	ENSGACT00000027458	0.584963	N
tbx3a	ENSGACT00000022201	-1.08539	Y
coro1ca	ENSGACT00000011683	-1.35364	Y
ST3GAL1 (6 of 8)	ENSGACT00000011682	-3.16993	Y
ST3GAL1 (7 of 8)	ENSGACT00000011685	0	N
vsig10	ENSGACT00000018799	-0.186701	N
klf11b	ENSGACT00000011689	0.0239599	N
ENSGACT00000011688	ENSGACT00000011688	0.438121	N
eif3ea	ENSGACT00000007143	-0.255461	N
zgc:101000	ENSGACT00000004674	1.13465	Y
col4a1	ENSGACT00000004675	-0.180572	N
bloc1s4	ENSGACT00000004673	-0.384498	Y
KLHDC1 (1 of 2)	ENSGACT00000004670	1.0145	Y
si:ch211-157c3.4	ENSGACT00000018908	2.96112	Y
lztr1	ENSGACT00000012341	0.172061	N
stk11ip	ENSGACT00000018903	0.29956	N
MAGI1 (2 of 2)	ENSGACT00000012342	0.289507	N
mre11a	ENSGACT00000012344	0.0485802	N
ENSGACT00000027644	ENSGACT00000027644	0.430634	N
med14	ENSGACT00000002634	-0.0959691	N
ska1	ENSGACT00000002639	-0.398549	N
ppa1b	ENSGACT00000011539	-0.233199	Y
tm7sf2	ENSGACT00000026851	0.616799	Y
banf1	ENSGACT00000026857	-0.0664858	N
cope	ENSGACT00000014012	-2.01159	Y
prdx5	ENSGACT00000026858	0.624301	Y
BDKRB2 (1 of 4)	ENSGACT00000014010	0.023459	N
perp	ENSGACT00000014017	0.868755	Y
sh3yl1	ENSGACT00000014015	-1.14472	Y
arhgef39	ENSGACT00000025509	-0.678072	N
FIS1	ENSGACT00000025508	-0.540568	N
CTAGE5	ENSGACT00000016509	0.174029	N
srp68	ENSGACT00000025505	0.438884	N
DDX5 (2 of 2)	ENSGACT00000025500	0.329705	N
ENSGACT00000025194	ENSGACT00000025194	0.280108	N
ehd2b	ENSGACT00000017277	-0.272459	N
prkcbp1l	ENSGACT00000020103	0	N
ENSGACT00000020045	ENSGACT00000020045	-0.36257	N
gpalpp1	ENSGACT00000020104	-0.311944	N
C12orf66	ENSGACT00000000947	0.234465	N
TMEM19	ENSGACT00000000943	0.336182	N
rnaseka	ENSGACT00000000948	0.243271	N
naa20	ENSGACT00000015698	-0.70044	N
zgc:113054	ENSGACT00000015699	2	N
rnf115	ENSGACT00000015694	0.0915335	N
CYP2J2 (3 of 6)	ENSGACT00000015692	0.436099	N
tmem263	ENSGACT00000015693	0	N
si:dkey-103i16.6	ENSGACT00000015690	1.87447	N
gaa	ENSGACT00000015522	1.08746	N
urb1	ENSGACT00000015523	-0.455679	N
BPIFC (3 of 3)	ENSGACT00000015526	-1.95025	Y
ADCK3 (1 of 2)	ENSGACT00000015527	-0.321928	N
olfml2ba	ENSGACT00000015528	-0.318489	Y
PXMP4	ENSGACT00000007815	-0.374396	N
cwf19l2	ENSGACT00000010826	-0.625604	N
zcchc8	ENSGACT00000010824	-0.0813001	N
ENSGACT00000010823	ENSGACT00000010823	0	N
lsm4	ENSGACT00000010820	0.200675	Y
chn2	ENSGACT00000010821	0	N
myl9b	ENSGACT00000010829	0.706269	N
sqstm1	ENSGACT00000021509	0.152003	N
SCTR	ENSGACT00000019778	1.73697	N
si:ch211-197h24.6	ENSGACT00000011992	0	N
ENSGACT00000021500	ENSGACT00000021500	-0.678072	Y
vps37c	ENSGACT00000021503	0	N
aup1	ENSGACT00000024757	0.268141	N
tmem192	ENSGACT00000022669	0.729911	Y
fdft1	ENSGACT00000013593	0	N
ADGRE5 (1 of 2)	ENSGACT00000013590	-0.225067	N
ENSGACT00000001246	ENSGACT00000001246	-0.519374	N
dnajc9	ENSGACT00000013599	0.485427	Y
ENSGACT00000013598	ENSGACT00000013598	-1.36257	N
si:dkeyp-44a8.2	ENSGACT00000023903	-0.62822	Y
tmem203	ENSGACT00000023901	0.0995357	N
tmem134	ENSGACT00000023900	-1.22239	N
ENSGACT00000023904	ENSGACT00000023904	-0.70044	N
abch1	ENSGACT00000000212	0.584963	N
aip	ENSGACT00000023908	0.0134205	N
alox5ap	ENSGACT00000027217	0.222392	N
uspl1	ENSGACT00000027216	-0.109624	N
hmgb1a	ENSGACT00000027215	0.932886	N
nsfb	ENSGACT00000004989	-0.514573	Y
fen1	ENSGACT00000002952	0.545434	Y
zgc:152830	ENSGACT00000007713	0.281879	Y
smpx	ENSGACT00000007242	-0.144163	Y
pex1	ENSGACT00000007715	0.63743	N
CYTIP	ENSGACT00000007716	-0.485427	N
cyp46a1.2	ENSGACT00000007241	-0.00420734	N
vps52	ENSGACT00000012972	0.884523	N
LGR6	ENSGACT00000012971	0.321928	N
cops7a	ENSGACT00000012977	0.267651	Y
fbxo11a	ENSGACT00000007248	0.0962153	N
capn12	ENSGACT00000012975	0.00719909	N
psma1	ENSGACT00000008773	0.575247	Y
ENSGACT00000011335	ENSGACT00000011335	0.367732	N
atp6v1d	ENSGACT00000011337	-0.419625	Y
pih1d1	ENSGACT00000008774	-0.0995357	N
ppp4r2a	ENSGACT00000004444	-0.115477	N
col1a1b	ENSGACT00000004447	-0.0659214	N
pkd2l1	ENSGACT00000004441	-0.368151	Y
GBAS (2 of 2)	ENSGACT00000027151	1.10962	Y
ENSGACT00000001162	ENSGACT00000001162	-0.583635	Y
EPS15L1 (2 of 2)	ENSGACT00000022360	-0.0489096	N
ENSGACT00000022364	ENSGACT00000022364	-0.430634	N
WDR70	ENSGACT00000022365	-0.0310269	N
calr3b	ENSGACT00000022367	0.874469	Y
DHDH (1 of 2)	ENSGACT00000008554	0.938599	Y
blvra	ENSGACT00000019267	-0.225067	N
ENSGACT00000008552	ENSGACT00000008552	0.206451	N
lsm14ab	ENSGACT00000019268	0.212994	N
def6a	ENSGACT00000011050	0.152003	N
ENSGACT00000023888	ENSGACT00000023888	-0.44119	Y
mmp13b	ENSGACT00000008559	0.331206	N
EME2	ENSGACT00000011053	-0.0984037	N
mrpl16	ENSGACT00000020299	-0.854149	Y
cul4a	ENSGACT00000020292	0	N
tgfbrap1	ENSGACT00000020296	0.736966	N
capzb	ENSGACT00000001389	0	N
TRMO	ENSGACT00000023010	0.0443941	N
ENSGACT00000023013	ENSGACT00000023013	0.0874628	N
flr	ENSGACT00000019770	1.16993	N
ENSGACT00000023014	ENSGACT00000023014	0.203533	N
strbp	ENSGACT00000023017	0.152003	N
foxe1	ENSGACT00000023016	-0.392317	N
ENSGACT00000001380	ENSGACT00000001380	0.818186	Y
ENSGACT00000020358	ENSGACT00000020358	-0.387023	N
si:ch211-191j22.3	ENSGACT00000001382	1.14886	Y
ENSGACT00000001384	ENSGACT00000001384	0.150464	Y
rpe65c	ENSGACT00000007863	0	N
kank1	ENSGACT00000019197	1.16993	N
ENSGACT00000019196	ENSGACT00000019196	0	N
fibina	ENSGACT00000007866	-0.263034	N
fam173b	ENSGACT00000019193	-1.49185	Y
rtfdc1	ENSGACT00000007865	0.419688	Y
vps11	ENSGACT00000026623	-2.32193	Y
ENSGACT00000000389	ENSGACT00000000389	0.0813676	N
hyou1	ENSGACT00000026626	-0.489204	Y
rrm1 (2 of 2)	ENSGACT00000026992	-2.24793	Y
lpar6b	ENSGACT00000026990	0.222392	N
si:dkey-17e16.8	ENSGACT00000026996	-0.943416	N
tmpob	ENSGACT00000005713	-0.748461	Y
ENSGACT00000005717	ENSGACT00000005717	-0.0493419	N
C1orf159	ENSGACT00000001968	-0.0166787	N
gpn2	ENSGACT00000009604	0.192645	N
hsp90aa1.2	ENSGACT00000017081	1.27009	Y
trappc3	ENSGACT00000009606	0.248821	N
pars2	ENSGACT00000009607	0.321928	N
ncaph	ENSGACT00000018020	-0.0126	N
paqr4b	ENSGACT00000009603	-1	N
thtpa	ENSGACT00000002845	0.736966	N
kat6b	ENSGACT00000002843	0.31034	N
eef1a1l1	ENSGACT00000002842	-0.448274	Y
si:ch211-125o16.4	ENSGACT00000002841	-0.130205	Y
ENSGACT00000002840	ENSGACT00000002840	0.188059	Y
slc35c1	ENSGACT00000022655	-0.777608	N
ildr1a	ENSGACT00000019994	0.075551	N
abcb6a	ENSGACT00000019991	1.22239	N
GPA33 (2 of 2)	ENSGACT00000019990	-0.0749621	N
slc16a9a	ENSGACT00000013204	0.584963	N
taf4a	ENSGACT00000013202	-0.847997	N
keap1a	ENSGACT00000013200	0.12755	N
gpm6aa	ENSGACT00000021828	-0.152003	N
ENSGACT00000014463	ENSGACT00000014463	-0.216624	N
ccdc137	ENSGACT00000014460	-0.913585	Y
ptprk	ENSGACT00000010732	0.604071	N
mfn2	ENSGACT00000017044	0.736966	N
PMM1	ENSGACT00000010014	-1.09516	Y
ENSGACT00000010012	ENSGACT00000010012	0.344792	Y
dlst (1 of 2)	ENSGACT00000010011	0.0482956	N
eps8l1	ENSGACT00000017042	-0.0780025	N
kif22	ENSGACT00000010019	-0.277534	N
LAMB1 (1 of 2)	ENSGACT00000010018	0.485427	Y
gnpda1	ENSGACT00000024107	0.27262	N
ENDOV	ENSGACT00000024104	-1.07477	Y
hspa4b	ENSGACT00000024102	-0.0288549	N
SPPL2A	ENSGACT00000021827	0.147706	N
cdh11	ENSGACT00000015758	-0.652077	N
fdps	ENSGACT00000015757	-0.256397	Y
tbc1d10aa	ENSGACT00000015755	0.040642	N
MSRB1 (2 of 2)	ENSGACT00000015753	-0.15462	N
mapk7	ENSGACT00000010368	-0.280108	N
ENSGACT00000025853	ENSGACT00000025853	-0.341037	N
GTF3C1	ENSGACT00000025851	-0.347923	N
inppl1a	ENSGACT00000010363	-2.32193	Y
agpat9l	ENSGACT00000005940	-0.36257	N
ENSGACT00000016313	ENSGACT00000016313	-0.160465	N
ncoa4	ENSGACT00000016316	1.05889	N
si:rp71-61h23.4	ENSGACT00000016317	-0.331206	N
ulk1a	ENSGACT00000016314	0.459432	N
TRIM14 (48 of 74)	ENSGACT00000008329	0.392317	Y
ube3b	ENSGACT00000012154	-0.68966	N
minpp1a	ENSGACT00000012155	-1.16993	N
akap11	ENSGACT00000012156	0.510962	Y
ppp1r2	ENSGACT00000012157	0.108934	N
fundc1	ENSGACT00000019908	0.222392	N
si:ch211-114l13.9 (6 of 22)	ENSGACT00000002155	-1.1375	N
ENSGACT00000002156	ENSGACT00000002156	0.666061	Y
ENSGACT00000012159	ENSGACT00000012159	-0.202504	Y
fbln2	ENSGACT00000014808	1.70044	N
rnf213a	ENSGACT00000014809	0.18354	Y
sh3bgrl3	ENSGACT00000011839	0.172084	N
itgb1bp1	ENSGACT00000011834	-0.594947	Y
sult6b1	ENSGACT00000014800	0.840579	Y
myl6 (2 of 2)	ENSGACT00000011833	-0.297386	N
PLEKHG5	ENSGACT00000014802	0.218424	N
pola1	ENSGACT00000003409	0.263034	N
aprt	ENSGACT00000003158	-0.0945456	N
rprd1a	ENSGACT00000006387	-0.584963	N
ENSGACT00000006380	ENSGACT00000006380	0.476374	Y
hacd3	ENSGACT00000006383	0.366128	N
pla2g7	ENSGACT00000006432	-0.0931094	N
cdt1	ENSGACT00000003150	-0.0461702	N
pxdc1b	ENSGACT00000006431	1	N
slc2a1b	ENSGACT00000006436	0.0515303	N
nupl1	ENSGACT00000003157	0.115477	N
scd	ENSGACT00000003154	-0.0643739	N
arhgef19	ENSGACT00000006927	-0.0995357	N
wdr41	ENSGACT00000020847	1.14684	Y
ATP13A3 (2 of 2)	ENSGACT00000020846	0.605721	Y
hmg20b	ENSGACT00000016931	-0.50035	Y
zswim8	ENSGACT00000003236	0.181838	N
uggt1	ENSGACT00000013311	0.169925	N
tktb	ENSGACT00000013310	-0.0291323	N
ocrl	ENSGACT00000022997	0.146841	N
coro2a	ENSGACT00000022996	0.351472	N
atp6v0d1	ENSGACT00000022994	-0.0463487	N
anxa5b	ENSGACT00000022620	-0.644486	Y
TRIM14 (47 of 74)	ENSGACT00000007526	-1.84841	Y
cgrrf1	ENSGACT00000007525	-0.36257	N
zgc:136872	ENSGACT00000007524	-0.864186	Y
ENSGACT00000007523	ENSGACT00000007523	-1.42657	Y
ENSGACT00000022999	ENSGACT00000022999	-0.049388	N
cdyl	ENSGACT00000003232	0.0687128	N
smndc1	ENSGACT00000012564	0.030127	N
rabac1	ENSGACT00000012566	-0.0575875	N
zgc:158398	ENSGACT00000012561	-0.0297473	N
pomt2	ENSGACT00000007736	0.36257	N
nitr13 (4 of 6)	ENSGACT00000021716	1.20436	Y
pstpip1b	ENSGACT00000021710	-0.0641303	N
fbxo8	ENSGACT00000021712	-0.341037	N
gmds	ENSGACT00000006656	-0.376632	Y
ict1	ENSGACT00000006652	0.584963	N
mybphb	ENSGACT00000006653	0.212545	N
mettl8	ENSGACT00000006650	0.194269	N
tmem63ba	ENSGACT00000006651	-1.22239	N
cd81b	ENSGACT00000007730	0.0586502	N
vav3b	ENSGACT00000022199	-0.485427	N
ENSGACT00000007731	ENSGACT00000007731	0.214739	N
prkcba	ENSGACT00000022190	0.601451	N
psmb9a (2 of 5)	ENSGACT00000000170	3.90689	Y
ENSGACT00000000173	ENSGACT00000000173	0.357552	N
C9orf72	ENSGACT00000007387	0.543622	Y
pdcd6ip	ENSGACT00000007386	0	N
znf236	ENSGACT00000007384	1.32193	N
DNAJA4	ENSGACT00000013782	-0.26628	N
timm13	ENSGACT00000013783	0.0684251	N
gipc1	ENSGACT00000013780	-0.271302	N
mettl17	ENSGACT00000023579	-0.0995357	N
kif3b	ENSGACT00000004879	-2	N
nbr1	ENSGACT00000004874	0.440573	N
mybpc3	ENSGACT00000020511	0.541709	Y
rab8b	ENSGACT00000013788	-0.0703893	N
tmem106a	ENSGACT00000004877	-0.431472	Y
myoz2b	ENSGACT00000023576	-0.204358	N
ssrp1b	ENSGACT00000023577	-0.222392	N
seh1l	ENSGACT00000004873	0.847997	N
ppp1cc	ENSGACT00000017866	-0.540568	N
tpst1	ENSGACT00000017864	-0.34609	Y
ldlrap1b	ENSGACT00000009834	0.0671142	N
rabl3	ENSGACT00000009838	-0.0665831	N
ENSGACT00000000711	ENSGACT00000000711	2.52356	Y
mmp19	ENSGACT00000000713	0.523562	N
ENSGACT00000000712	ENSGACT00000000712	0	N
COL6A2 (1 of 2)	ENSGACT00000008126	-0.652077	N
gpam	ENSGACT00000008124	-0.0524674	N
ENSGACT00000000364	ENSGACT00000000364	0.838249	Y
bdh2	ENSGACT00000023718	0.648636	Y
mapre2	ENSGACT00000023716	0.504043	Y
c6	ENSGACT00000023712	1.58496	Y
pld2	ENSGACT00000027009	-0.480222	Y
ppp2r2aa	ENSGACT00000015032	0.0368368	N
rassf7a	ENSGACT00000015033	0.144046	N
atp1b2b	ENSGACT00000027004	0.0443941	N
mtmr14	ENSGACT00000015031	0.192645	N
mical1	ENSGACT00000015037	0	N
trap1	ENSGACT00000015034	0.123382	N
nhsl1b	ENSGACT00000015035	0.199309	N
pwp1	ENSGACT00000024920	-0.14543	N
zranb2	ENSGACT00000012514	0	N
ano6	ENSGACT00000024922	-0.0714143	N
asun	ENSGACT00000024923	-0.0291463	N
ENSGACT00000019529	ENSGACT00000019529	-0.152003	N
si:ch211-129c21.1	ENSGACT00000019039	0.0274807	N
btr30	ENSGACT00000019524	-0.459432	N
lmod2b	ENSGACT00000024929	0.607683	N
TRIM35 (20 of 27)	ENSGACT00000019032	0.807355	Y
tgds	ENSGACT00000019033	-0.203533	N
si:dkey-93h22.6	ENSGACT00000024298	-1.22239	N
mcmbp	ENSGACT00000004389	0.106915	N
srpx	ENSGACT00000004387	-0.807355	N
si:ch211-161h7.4	ENSGACT00000004384	-0.0740006	N
man1b1a	ENSGACT00000023926	0.243926	N
slc25a3b	ENSGACT00000001443	1	N
ENSGACT00000004653	ENSGACT00000004653	-0.570236	Y
TRIM14 (23 of 74)	ENSGACT00000001446	-0.880536	Y
col4a2	ENSGACT00000004655	0.537657	N
grtp1b	ENSGACT00000004124	0.0209881	N
myd88	ENSGACT00000004657	0.060754	N
ECHDC3	ENSGACT00000001449	-0.193508	N
kifc1	ENSGACT00000002436	0	N
commd6	ENSGACT00000002437	-0.807355	Y
ddr2l (2 of 2)	ENSGACT00000002434	-0.50166	Y
uchl3	ENSGACT00000002431	-0.133963	N
entpd4	ENSGACT00000014258	-0.281061	Y
STRN (1 of 2)	ENSGACT00000005835	0	N
nol8	ENSGACT00000005381	0.192645	N
prkra	ENSGACT00000005831	-0.0780025	N
cx43	ENSGACT00000005382	-0.192645	N
si:ch211-214j8.12	ENSGACT00000014251	0.125531	N
pak2a	ENSGACT00000014250	0.124627	N
ENSGACT00000014255	ENSGACT00000014255	0.712718	Y
ppl	ENSGACT00000005839	0.0267173	N
vps41	ENSGACT00000005838	-0.224966	N
lemd3	ENSGACT00000025527	0.364764	N
msrb3	ENSGACT00000025524	0.263248	Y
acox1	ENSGACT00000025523	0.479168	N
dnajc3b	ENSGACT00000025521	1.1375	N
dera	ENSGACT00000025520	-0.229482	N
RHBDF2	ENSGACT00000025529	0.136321	N
naa38	ENSGACT00000025528	0.514573	N
speg	ENSGACT00000018923	-1.078	N
adgrg1 (2 of 2)	ENSGACT00000018921	1	N
tmprss4a	ENSGACT00000012360	2.80735	Y
il10ra	ENSGACT00000012367	-0.329308	N
tlr21	ENSGACT00000012366	0.276012	N
col17a1b	ENSGACT00000012365	0.316474	N
trmt13	ENSGACT00000017789	-0.652077	N
RPL17-C18orf32	ENSGACT00000017787	-1.20945	Y
lmo7a	ENSGACT00000002382	0.217256	Y
ENSGACT00000002383	ENSGACT00000002383	2.05889	Y
TRIM14 (38 of 74)	ENSGACT00000002384	-0.242075	N
idi1	ENSGACT00000002385	-0.77033	Y
BCR (1 of 2)	ENSGACT00000017780	-0.0939761	N
tmem88a	ENSGACT00000026874	0.17897	N
nufip2	ENSGACT00000026875	0.653269	Y
msi2a (2 of 2)	ENSGACT00000026877	-0.718229	Y
pcolcea	ENSGACT00000026872	0.198954	Y
ccdc124	ENSGACT00000011554	0.31034	N
lactb	ENSGACT00000014071	0.378512	N
ENSGACT00000011552	ENSGACT00000011552	0.152003	N
cd40	ENSGACT00000014780	0.369	Y
eml2	ENSGACT00000016787	-0.0544478	N
prkab1b	ENSGACT00000016781	-0.250543	N
lrrc31	ENSGACT00000016783	-1	N
adgre7	ENSGACT00000016782	-0.13935	N
pfn2l	ENSGACT00000012095	-0.782454	Y
txlna	ENSGACT00000012091	0.862496	N
IL21R	ENSGACT00000017490	-0.415037	N
syncripl	ENSGACT00000012099	-0.194269	N
egln1a	ENSGACT00000005521	1.87447	N
dnajc3a	ENSGACT00000005520	0.222392	N
scinla	ENSGACT00000005522	-0.0214879	N
ppox	ENSGACT00000005524	0.137504	N
dyrk1b	ENSGACT00000005527	-0.263034	N
SMCHD1 (2 of 2)	ENSGACT00000005529	-0.0234046	N
mrpl9	ENSGACT00000005528	-0.530515	N
cep70	ENSGACT00000020127	0.0384741	N
rnf126	ENSGACT00000020121	0.387023	N
slc9a3r1	ENSGACT00000020123	1.09034	Y
rpa1	ENSGACT00000014402	1.59368	Y
psma8	ENSGACT00000017522	-1.17286	Y
TJP3	ENSGACT00000017520	-0.382173	Y
PLCL2	ENSGACT00000017253	0.514573	N
GOLM1	ENSGACT00000010204	0.410788	N
ENSGACT00000010205	ENSGACT00000010205	0.300612	Y
si:ch211-197k17.3	ENSGACT00000010208	-0.31895	N
os9	ENSGACT00000000920	-1.1375	Y
clasrp	ENSGACT00000012998	0.204358	N
trpc4apa	ENSGACT00000013416	0.169925	N
c1r	ENSGACT00000013414	0.195016	N
cox11	ENSGACT00000013415	-0.0863248	N
sumo3a	ENSGACT00000013418	0.874469	Y
eed	ENSGACT00000019753	-0.195256	N
si:ch211-243j20.2	ENSGACT00000016125	2.73697	Y
atp8b2	ENSGACT00000016127	-0.321928	N
ENSGACT00000010800	ENSGACT00000010800	-0.398549	N
sh3bp4	ENSGACT00000010801	-0.652077	N
MYOF (1 of 2)	ENSGACT00000010807	0.0404791	N
UBE2D2	ENSGACT00000024735	0.127893	N
zgc:100829 (1 of 2)	ENSGACT00000024737	-0.57981	Y
TWF1	ENSGACT00000005322	0	N
cct3	ENSGACT00000013579	-1.27302	Y
mapre1b	ENSGACT00000013578	1.32193	N
ENSGACT00000021526	ENSGACT00000021526	-0.473931	N
dmap1	ENSGACT00000013577	-0.514573	N
rpain	ENSGACT00000006708	-0.194573	N
glulc	ENSGACT00000023967	0.266484	Y
arrdc1b	ENSGACT00000023961	0	N
xylb	ENSGACT00000023962	2	Y
krt97	ENSGACT00000023968	-0.419236	Y
rab38b	ENSGACT00000027275	-0.263034	N
chordc1a	ENSGACT00000027279	0.115477	N
ENSGACT00000006703	ENSGACT00000006703	-0.178457	N
usp37	ENSGACT00000003365	0.0614005	N
fbxl6	ENSGACT00000003364	-0.584963	N
slc9a8	ENSGACT00000003366	-0.354431	Y
lctlb	ENSGACT00000006707	0.540568	N
ifrd1	ENSGACT00000025062	0.234465	N
aldh3b1	ENSGACT00000007269	0.369234	N
arhgef40	ENSGACT00000025060	0.652077	N
ENSGACT00000025066	ENSGACT00000025066	-0.250956	Y
zfyve27	ENSGACT00000025067	0.199309	N
vezf1b	ENSGACT00000000540	-1.45943	N
dock4b	ENSGACT00000025068	0.476438	N
GRB14	ENSGACT00000007265	1.22239	N
ngef	ENSGACT00000000546	0.0780025	N
rps19bp1	ENSGACT00000026272	-0.43351	Y
nhlrc2	ENSGACT00000008714	0.321928	N
tcn2	ENSGACT00000011319	1.28997	Y
wrap73	ENSGACT00000008712	0.137504	N
dnal4a	ENSGACT00000026279	0.234465	N
zgc:153952	ENSGACT00000011317	-0.710493	N
irx1a	ENSGACT00000008718	0.152003	N
PLEKHG4B	ENSGACT00000011315	-0.401098	N
bloc1s3	ENSGACT00000011037	0.106915	N
ENSGACT00000020728	ENSGACT00000020728	-0.206451	N
snx10b	ENSGACT00000011035	0.31034	N
mob1a	ENSGACT00000011031	0.263034	N
tmem41b	ENSGACT00000020723	0.289507	N
rpap2	ENSGACT00000020726	0.280108	N
ipo7	ENSGACT00000020727	-0.171766	N
cbx3b	ENSGACT00000011039	-1.05445	Y
pola2	ENSGACT00000023384	-0.182864	N
si:ch211-175g6.7	ENSGACT00000004469	0.321928	N
SVIL (2 of 2)	ENSGACT00000023386	0	N
riok3	ENSGACT00000001147	-0.170764	N
ENSGACT00000004466	ENSGACT00000004466	-0.482026	Y
CACUL1	ENSGACT00000004465	0.371969	N
TRIM14 (19 of 74)	ENSGACT00000001144	-2.19579	Y
ENSGACT00000004463	ENSGACT00000004463	1.39088	Y
mkrn2	ENSGACT00000004462	0.182626	N
ENSGACT00000004461	ENSGACT00000004461	0.143663	Y
ENSGACT00000004460	ENSGACT00000004460	0.483706	Y
git2b	ENSGACT00000022382	-0.678072	N
loxl5a	ENSGACT00000022383	0	N
ccdc88b	ENSGACT00000022386	0.584963	N
il12rb2	ENSGACT00000019204	-0.7176	Y
arpc2	ENSGACT00000019207	-0.179918	Y
march6 (2 of 2)	ENSGACT00000019206	0.459432	N
grap2a	ENSGACT00000019201	0.0181473	N
tpcn2	ENSGACT00000019203	0.250543	N
naa10	ENSGACT00000011428	0.542149	Y
mtx2	ENSGACT00000015794	-0.316575	Y
cyp2p9	ENSGACT00000019209	1.05063	Y
mpl	ENSGACT00000008926	-0.415037	N
rwdd	ENSGACT00000001105	0.0283818	N
ywhaqb	ENSGACT00000011782	0.0811368	N
dcaf7 (1 of 2)	ENSGACT00000009489	0.0241663	N
tbrg4	ENSGACT00000011784	-0.370838	N
ell2	ENSGACT00000011786	0.684498	N
sardh	ENSGACT00000023039	0.476854	Y
psip1	ENSGACT00000023038	-0.0489096	N
ENSGACT00000023032	ENSGACT00000023032	-0.445374	Y
ENSGACT00000023031	ENSGACT00000023031	-1.54957	Y
ENSGACT00000023030	ENSGACT00000023030	-0.642314	Y
prc1b	ENSGACT00000023036	0.309142	Y
myl13	ENSGACT00000023035	0.0430687	N
si:dkey-79d12.5	ENSGACT00000009996	0.50696	N
ppiab	ENSGACT00000001108	-1	N
hps1	ENSGACT00000009992	0.378512	N
gmppab	ENSGACT00000009442	-0.0554951	N
smim15	ENSGACT00000009443	0.0633026	N
DDX47	ENSGACT00000009447	0.146841	N
lars2	ENSGACT00000009444	0.234465	N
ABCC3	ENSGACT00000007846	0.530515	N
pnkp	ENSGACT00000007848	1.26096	Y
IRF2BP2	ENSGACT00000005734	0.274665	Y
mrpl15	ENSGACT00000005730	-0.485427	N
pank4	ENSGACT00000005731	0.688056	N
gpr1	ENSGACT00000005732	0.121306	N
traf3	ENSGACT00000005733	-0.263034	N
ubr7	ENSGACT00000018009	0.160465	N
zc3h18	ENSGACT00000018558	0.156504	N
tlr22	ENSGACT00000007214	-0.234465	N
cxcl12a	ENSGACT00000009199	-0.254719	Y
ENSGACT00000018000	ENSGACT00000018000	-0.510524	Y
dhdds	ENSGACT00000018002	0.466568	N
popdc3	ENSGACT00000018551	-0.415037	N
ENSGACT00000018556	ENSGACT00000018556	-0.137504	N
acsl3b	ENSGACT00000018557	-0.523562	N
poglut1	ENSGACT00000018554	0	N
cxcr4b	ENSGACT00000009661	-0.823122	N
pofut2	ENSGACT00000008575	0.584963	N
SHF	ENSGACT00000021898	0.263034	N
si:ch211-260b17.6	ENSGACT00000010782	0.777608	N
srrm2	ENSGACT00000019716	1.24793	N
neil3	ENSGACT00000021892	0.137504	N
ZNF462	ENSGACT00000021890	-0.316857	N
ubl7b	ENSGACT00000021896	0.030806	N
TMEM38B	ENSGACT00000021894	-0.205319	Y
phkb (1 of 2)	ENSGACT00000019714	0	N
cpa6	ENSGACT00000003771	-0.459432	N
si:dkey-77f17.1	ENSGACT00000014441	0.329018	Y
rps10	ENSGACT00000006532	-0.523562	N
supt7l	ENSGACT00000017069	-0.453718	N
11-beta-hsd3	ENSGACT00000017064	0.344728	Y
ICA1	ENSGACT00000017063	-0.658963	N
rnf8	ENSGACT00000017859	0.0938669	N
sh3rf2	ENSGACT00000024125	0.0354488	N
C17orf67	ENSGACT00000024127	0.0577155	N
ENSGACT00000017856	ENSGACT00000017856	-0.385025	N
dock8	ENSGACT00000009374	-0.124179	N
evplb	ENSGACT00000009376	-0.0293241	N
cnih1	ENSGACT00000015612	0.040452	N
C2orf47	ENSGACT00000002177	0.108118	N
ENSGACT00000002175	ENSGACT00000002175	-0.172181	N
rpusd4	ENSGACT00000002171	0.643856	N
CYP2J2 (2 of 6)	ENSGACT00000002170	1.5519	Y
dolpp1	ENSGACT00000021179	-0.647698	Y
nt5dc2	ENSGACT00000016339	-1.1375	N
ENSGACT00000026102	ENSGACT00000026102	-0.58065	Y
zcchc17	ENSGACT00000007477	0.965648	Y
ENSGACT00000022813	ENSGACT00000022813	1	N
sin3ab	ENSGACT00000022810	-0.63743	N
ENSGACT00000012136	ENSGACT00000012136	-0.113382	N
ENSGACT00000012137	ENSGACT00000012137	0.793234	Y
smarca5	ENSGACT00000022818	-0.215729	N
zdhhc4	ENSGACT00000012133	0.285672	N
esrp1	ENSGACT00000012130	-0.142775	N
ppp3r1a (2 of 2)	ENSGACT00000026040	0.222392	N
ENSGACT00000026046	ENSGACT00000026046	0.369989	Y
snx3	ENSGACT00000011810	-0.0500407	N
TRIM14 (51 of 74)	ENSGACT00000014865	1.48855	Y
stard3	ENSGACT00000011814	0.906891	N
ACYP2	ENSGACT00000014863	2	N
ENSGACT00000014860	ENSGACT00000014860	-1.63279	Y
rab34a	ENSGACT00000014861	-1.09954	N
tomm40l	ENSGACT00000003174	-0.0696609	N
ndufb8	ENSGACT00000003175	-0.0120297	N
DGKD	ENSGACT00000006417	0.340229	N
ENSGACT00000003171	ENSGACT00000003171	0.0255351	N
ENSGACT00000014868	ENSGACT00000014868	-1.16917	Y
SASH3	ENSGACT00000022979	-0.337035	N
ENSGACT00000025658	ENSGACT00000025658	0.308753	N
crfb2	ENSGACT00000001999	-0.900464	Y
PIK3R6 (2 of 3)	ENSGACT00000025650	-0.0458037	N
capgb	ENSGACT00000025653	1.41155	Y
sbf1	ENSGACT00000025652	0.0780025	N
mrrf	ENSGACT00000022975	0.230006	N
anxa4	ENSGACT00000022600	-0.347923	N
slc7a8a	ENSGACT00000025382	0.514573	N
chaf1a	ENSGACT00000019067	0.228269	N
KIAA0430	ENSGACT00000025385	-0.36257	N
ENSGACT00000025389	ENSGACT00000025389	-0.292009	Y
foxf2b	ENSGACT00000021778	-0.530515	N
CUL3 (2 of 2)	ENSGACT00000018597	-0.273018	N
irf4a	ENSGACT00000021776	0.304855	N
ENSGACT00000021777	ENSGACT00000021777	0.270089	N
fam13b	ENSGACT00000021774	0.436099	N
dusp22b	ENSGACT00000021770	-0.692375	Y
lrrc8ab	ENSGACT00000018592	-0.621488	N
prr14	ENSGACT00000018042	-0.22741	N
il-15	ENSGACT00000022848	-0.152003	N
ZNF521	ENSGACT00000017546	0.736966	N
ikbke	ENSGACT00000000486	-0.321082	Y
PXDN	ENSGACT00000017548	0.0874628	N
si:dkey-187k19.2	ENSGACT00000000155	1.52548	Y
ENSGACT00000000154	ENSGACT00000000154	-3.06496	Y
tlk1a	ENSGACT00000006670	-0.131245	N
otud6b	ENSGACT00000006671	-0.514054	Y
mylk4b	ENSGACT00000006672	0.847997	N
riok1	ENSGACT00000003285	0.157056	N
mllt10	ENSGACT00000003282	0.29956	N
igfbp5b	ENSGACT00000003283	0.145117	N
TEP1	ENSGACT00000023556	0.440573	N
ENSGACT00000023550	ENSGACT00000023550	-0.152003	N
sdhaf2	ENSGACT00000020607	-0.0283199	N
tns1b	ENSGACT00000003288	0.0901978	N
HNRNPLL (1 of 2)	ENSGACT00000003289	-1.16993	N
fstl1b	ENSGACT00000004813	-0.166461	N
ZFX	ENSGACT00000027398	1.08746	N
pdha1a	ENSGACT00000027396	-0.218965	Y
prdx4	ENSGACT00000027397	-0.584963	N
si:ch211-114c12.2 (1 of 2)	ENSGACT00000027393	-1.94753	Y
CD53 (1 of 2)	ENSGACT00000004819	0.519192	Y
si:ch211-137i24.10	ENSGACT00000027020	0	N
sult1st6	ENSGACT00000009854	0.220474	Y
sptbn2	ENSGACT00000027024	-0.154273	N
DPF2 (2 of 2)	ENSGACT00000027025	2.45943	Y
cutc	ENSGACT00000009852	-1.30933	Y
gtf2e1	ENSGACT00000009859	-0.0824622	N
rtca	ENSGACT00000017884	1.32193	N
COL15A1 (1 of 2)	ENSGACT00000000737	0.807355	N
scpep1	ENSGACT00000007107	-0.142019	N
zgc:198241	ENSGACT00000007106	-0.00974798	N
apodb	ENSGACT00000007108	-0.0121805	N
ddx55	ENSGACT00000020608	0.287282	N
etf1b	ENSGACT00000023731	0.32072	Y
cisd2	ENSGACT00000023734	0.584963	N
RRP8	ENSGACT00000015019	0.748461	Y
ube2v2	ENSGACT00000023737	0.151852	Y
hrasb	ENSGACT00000015014	0.889817	Y
snai2	ENSGACT00000023739	-0.643856	N
tsg101a	ENSGACT00000015010	-0.307573	Y
si:ch211-149e23.4	ENSGACT00000015013	0.447459	N
ENSGACT00000001282	ENSGACT00000001282	0	N
irf6	ENSGACT00000001283	-1.1375	N
ugp2b	ENSGACT00000001285	-0.241008	N
svila	ENSGACT00000001287	0.298081	N
trim54	ENSGACT00000008101	-0.545216	Y
lama4	ENSGACT00000008451	-0.648288	Y
ENSGACT00000008457	ENSGACT00000008457	2	Y
tmem69	ENSGACT00000008459	0.652077	N
rev1	ENSGACT00000003820	0.263034	N
neu1	ENSGACT00000003826	0.241008	N
txndc9	ENSGACT00000003827	0.289507	N
sult1st4	ENSGACT00000003824	-0.481578	Y
ENSGACT00000003829	ENSGACT00000003829	0.7302	Y
nop16 (2 of 4)	ENSGACT00000004106	-0.460942	Y
hspa9	ENSGACT00000025894	0.0277655	N
LRRC41	ENSGACT00000004100	-0.115477	N
slc25a11	ENSGACT00000001462	0.410933	Y
ENSGACT00000001463	ENSGACT00000001463	-1.20645	Y
si:ch211-114l13.9 (11 of 22)	ENSGACT00000002418	-0.584963	Y
hsd17b3	ENSGACT00000009270	-1	N
ap4m1	ENSGACT00000002411	-0.0485802	N
cpne3 (3 of 4)	ENSGACT00000002412	-0.263034	N
nubp1	ENSGACT00000019010	0.0865877	N
baiap2b	ENSGACT00000019011	0.321928	N
CCNYL1 (2 of 2)	ENSGACT00000019012	-0.0641303	N
kpnb1	ENSGACT00000019545	0.847997	N
TRIM14 (64 of 74)	ENSGACT00000019543	-0.660911	Y
atf7ip2	ENSGACT00000019017	-0.162057	N
atl3	ENSGACT00000022555	0.164745	N
rps15	ENSGACT00000020550	-0.657112	N
eif3jb	ENSGACT00000020553	-0.0145361	N
atp1a1a.4	ENSGACT00000018945	-0.233199	N
gosr2	ENSGACT00000018760	0.584963	N
ndufab1b	ENSGACT00000018947	-1.87447	N
ENSGACT00000012306	ENSGACT00000012306	0.0506261	N
homeza	ENSGACT00000018764	0	N
dctn5	ENSGACT00000018942	-0.0473057	N
ENSGACT00000012309	ENSGACT00000012309	-0.652077	N
cds1	ENSGACT00000018948	0.584963	N
emc6	ENSGACT00000026815	-0.365305	Y
trpv1	ENSGACT00000026813	1	N
dhx58	ENSGACT00000011575	0.226366	Y
fam3a	ENSGACT00000011574	0.371969	N
ETFA	ENSGACT00000014052	0.381429	N
ENSGACT00000014051	ENSGACT00000014051	0.332878	Y
inpp5f	ENSGACT00000004405	-0.125531	N
cxcl19	ENSGACT00000025278	0.156119	N
NEMF	ENSGACT00000014059	-0.240134	N
cpsf1	ENSGACT00000011578	0.423211	N
ENSGACT00000020147	ENSGACT00000020147	-0.263034	N
ENSGACT00000020145	ENSGACT00000020145	0.0715533	N
naca	ENSGACT00000020143	-0.221695	Y
ptges3b	ENSGACT00000020140	0.351799	Y
srpk1b	ENSGACT00000010192	0	N
aplp1	ENSGACT00000010193	0	N
ZFC3H1	ENSGACT00000010197	-0.485427	N
nudc	ENSGACT00000010194	0.283908	Y
zap70	ENSGACT00000010195	0.263034	N
mob3a	ENSGACT00000010199	-0.0700784	N
DNM1L (1 of 2)	ENSGACT00000005508	-0.0943274	N
tubgcp2	ENSGACT00000005502	0.847997	N
rbm42	ENSGACT00000005500	0.652077	N
krit1	ENSGACT00000005506	-0.229026	N
pold2	ENSGACT00000015659	0.0107264	N
rwdd2b	ENSGACT00000015651	-0.584963	N
cox7a2a	ENSGACT00000015654	0.192645	N
tmem189	ENSGACT00000015655	0.70044	N
tfb1m	ENSGACT00000009154	-0.349334	N
ENSGACT00000017504	ENSGACT00000017504	-0.392317	N
mef2aa	ENSGACT00000017505	0	N
pgam1a	ENSGACT00000010226	1.25376	Y
pora	ENSGACT00000010220	-0.0458037	N
umps	ENSGACT00000010221	0.0905123	N
akap7	ENSGACT00000017503	-0.21818	N
rpz4	ENSGACT00000017508	0.0969617	N
MED17	ENSGACT00000017509	-1.22239	N
smc4	ENSGACT00000013435	0.182203	N
LRRC61	ENSGACT00000013552	0.73543	Y
rasa1a	ENSGACT00000013551	0.523562	N
p4ha1b	ENSGACT00000013550	0.0901978	N
fhl5	ENSGACT00000013555	-1.07895	Y
acss2	ENSGACT00000013559	0.0924075	N
zgc:112263 (1 of 2)	ENSGACT00000016109	-2.3278	Y
entpd6	ENSGACT00000016107	0.252766	Y
il4r.1	ENSGACT00000021544	0.112768	N
brd8	ENSGACT00000024715	-0.222392	N
auh	ENSGACT00000024714	-0.584963	N
IL4I1 (2 of 2)	ENSGACT00000024711	0.36257	N
boka	ENSGACT00000006088	0.0990199	N
ece1	ENSGACT00000006086	1.12338	Y
wipi1	ENSGACT00000006085	-0.149056	N
slc44a1b	ENSGACT00000021549	0.459432	N
ENSGACT00000021548	ENSGACT00000021548	0.474229	Y
si:dkey-248e17.5	ENSGACT00000013885	-0.0874628	N
slc2a3b	ENSGACT00000013884	-0.0635651	N
adnp2b	ENSGACT00000006884	-0.436099	N
micu1	ENSGACT00000006883	0.0222147	N
aqr	ENSGACT00000013883	-0.154328	N
fam129ba	ENSGACT00000023948	-0.652077	N
tmem206	ENSGACT00000006888	0.0809997	N
synj1	ENSGACT00000027258	-0.152003	N
SLC46A3	ENSGACT00000027256	-0.41605	Y
ARFIP2 (2 of 2)	ENSGACT00000027253	0.0588937	N
trim3b	ENSGACT00000027251	-0.169925	N
ENSGACT00000003619	ENSGACT00000003619	0.21399	Y
ENSGACT00000003618	ENSGACT00000003618	0.343954	N
tceb1b	ENSGACT00000003610	0.413836	Y
shrprbck1r	ENSGACT00000003341	0.0270513	N
CHST15 (1 of 2)	ENSGACT00000003340	-1	N
si:dkey-222n6.2	ENSGACT00000003615	-0.571157	N
ENSGACT00000003346	ENSGACT00000003346	-0.146221	N
ube2w	ENSGACT00000003616	0.203359	Y
xkrx	ENSGACT00000022916	-0.847997	N
si:dkey-180p18.9	ENSGACT00000025044	0.167457	N
ENSGACT00000025045	ENSGACT00000025045	0.485427	Y
tapt1a	ENSGACT00000022018	-0.0641303	N
hspa5	ENSGACT00000022010	0	N
acss2l	ENSGACT00000022016	0.222392	N
golga2	ENSGACT00000022017	0.0430687	N
si:ch211-154o6.3	ENSGACT00000012936	-0.152003	N
TEAD3 (2 of 2)	ENSGACT00000012937	0.0113648	N
ENSGACT00000008739	ENSGACT00000008739	0.173065	N
pdia6	ENSGACT00000012689	0.0105975	N
galnt6	ENSGACT00000011377	-1.41504	Y
atp6v0a1a	ENSGACT00000011376	-0.188702	N
ENSGACT00000011371	ENSGACT00000011371	0.366128	N
ENSGACT00000011370	ENSGACT00000011370	-0.137504	N
ddx42	ENSGACT00000012938	0.482782	Y
abca12	ENSGACT00000008593	0.0428131	N
tnni2a.1	ENSGACT00000011019	0.856985	Y
itgb3b	ENSGACT00000008591	-0.617186	Y
atp5a1 (1 of 2)	ENSGACT00000008590	0.0317089	N
ICK	ENSGACT00000008596	0.347923	N
CCDC18	ENSGACT00000020704	-0.678072	N
ENSGACT00000020705	ENSGACT00000020705	0.628031	Y
tmem9b	ENSGACT00000020703	0.263034	N
arhgap29a	ENSGACT00000002603	-0.251539	N
ENSGACT00000016143	ENSGACT00000016143	0.222392	N
hprt1	ENSGACT00000024687	-0.300333	Y
fbp2	ENSGACT00000019227	-0.86755	Y
KRT85	ENSGACT00000019224	0.241008	N
eif3d	ENSGACT00000019223	-0.0671142	N
mmp13a (1 of 2)	ENSGACT00000026664	-0.279778	Y
ENSGACT00000026661	ENSGACT00000026661	-0.974005	Y
nosip	ENSGACT00000006335	0.180572	N
ndufa12	ENSGACT00000023058	-0.438039	Y
lamp2	ENSGACT00000023056	0.469485	N
higd1a	ENSGACT00000023050	0.818955	Y
hddc3	ENSGACT00000023053	-0.217701	N
cul4b	ENSGACT00000023052	0.736966	N
ENSGACT00000001613	ENSGACT00000001613	0.0473057	N
TRIM14 (26 of 74)	ENSGACT00000001615	0.775745	Y
pnkd	ENSGACT00000009464	-0.0824622	N
ENSGACT00000009461	ENSGACT00000009461	0.0395284	N
cdcp1a	ENSGACT00000009463	-0.347923	N
pon2	ENSGACT00000010423	-0.184908	Y
lamtor1	ENSGACT00000010427	-0.0238467	N
aspm (1 of 3)	ENSGACT00000007826	-0.321928	N
tgm5l	ENSGACT00000007827	0.292782	N
fancf	ENSGACT00000007824	-0.369234	N
ca15c	ENSGACT00000010429	0.901222	Y
DLL4 (1 of 2)	ENSGACT00000007822	0.280108	N
jph1b	ENSGACT00000019489	0.415037	N
tgs1	ENSGACT00000019482	-0.473931	N
TRIM14 (62 of 74)	ENSGACT00000019481	-1.36105	Y
slc35b4	ENSGACT00000005756	-0.74048	Y
cfd	ENSGACT00000005977	0.229926	Y
pkr1	ENSGACT00000005750	-0.0163172	N
adamts12	ENSGACT00000005975	0.584963	Y
lrrc8c	ENSGACT00000005758	-0.14439	N
si:ch211-165b10.3	ENSGACT00000018578	-0.469485	N
PLA2G10	ENSGACT00000018574	0.652077	N
zgc:101858	ENSGACT00000018576	-0.340229	N
INF2 (1 of 2)	ENSGACT00000008216	0.552541	N
zc3h7a	ENSGACT00000018573	0.395929	N
pde4ba	ENSGACT00000009640	1.41504	N
ENSGACT00000009644	ENSGACT00000009644	-0.753163	Y
map3k5	ENSGACT00000009648	-0.540568	N
mier3b	ENSGACT00000009649	0.736966	N
bpnt1	ENSGACT00000010763	-0.157541	N
anln	ENSGACT00000010764	0.0430687	N
zgc:85777	ENSGACT00000008211	-0.226885	N
cluap1	ENSGACT00000011528	-0.190103	N
si:dkey-32e23.4	ENSGACT00000014428	-0.201634	N
fam167ab	ENSGACT00000014429	0.662965	N
aatka	ENSGACT00000014425	0	N
UBL4A	ENSGACT00000014422	-0.0599425	N
ccm2	ENSGACT00000014423	0.31034	N
acp2	ENSGACT00000018685	-0.166192	N
gatsl3	ENSGACT00000018682	-0.115477	N
ENSGACT00000027530	ENSGACT00000027530	0.196984	Y
slc35f2	ENSGACT00000027535	-0.469485	N
ENSGACT00000002990	ENSGACT00000002990	0	N
ctdsp1	ENSGACT00000002992	-0.167295	N
pdcd6	ENSGACT00000002999	0.419588	Y
cast	ENSGACT00000011819	0.239435	Y
EHMT2	ENSGACT00000003875	0.194912	N
wdr43	ENSGACT00000017029	0.152003	N
cyp27a7	ENSGACT00000003302	0.395929	N
lamc2	ENSGACT00000002199	0	N
C2orf69	ENSGACT00000002198	0.807355	N
znf652	ENSGACT00000012112	0.137504	N
TMEM128	ENSGACT00000012114	-0.180879	N
abcf2a	ENSGACT00000006157	-0.215524	Y
ankk1	ENSGACT00000012116	0.353637	N
mrto4	ENSGACT00000002190	-0.0732271	N
waca	ENSGACT00000002193	-0.807355	N
stk17b	ENSGACT00000002194	1.22239	N
TRIM14 (32 of 74)	ENSGACT00000002197	0.330824	N
akr7a3	ENSGACT00000002196	0.29956	N
hdhd1	ENSGACT00000020089	-0.906891	N
cecr2 (3 of 3)	ENSGACT00000020081	-0.196397	N
ARMC6	ENSGACT00000020080	0.289507	N
col9a3	ENSGACT00000020087	0.750972	Y
wdsub1	ENSGACT00000020086	0.459432	N
si:dkeyp-11e3.1	ENSGACT00000022834	-0.268318	Y
si:ch73-167i17.7 (2 of 2)	ENSGACT00000022835	-0.902703	Y
ENSGACT00000016355	ENSGACT00000016355	-1.926	Y
mcoln3a	ENSGACT00000022831	-0.106915	N
pycard (1 of 3)	ENSGACT00000016350	0.258997	Y
ENSGACT00000022833	ENSGACT00000022833	1.27719	Y
inpp4b	ENSGACT00000022838	-0.0163018	N
ENSGACT00000022839	ENSGACT00000022839	0	N
ENSGACT00000016359	ENSGACT00000016359	-0.584963	Y
tspan7	ENSGACT00000022952	-0.44313	Y
ndufa8	ENSGACT00000022950	0.468149	N
srpx2	ENSGACT00000022957	0.193641	N
usp14	ENSGACT00000022956	0.0420641	N
ENSGACT00000025679	ENSGACT00000025679	0.304153	Y
ENSGACT00000014848	ENSGACT00000014848	-0.191366	N
copb2	ENSGACT00000020425	-0.197232	N
tor1	ENSGACT00000021018	-0.927702	Y
yeats4	ENSGACT00000026066	0.245652	N
ENSGACT00000021288	ENSGACT00000021288	-1.078	N
snrpb2	ENSGACT00000026064	0.707218	Y
ENSGACT00000014844	ENSGACT00000014844	-1.64386	Y
ENSGACT00000014845	ENSGACT00000014845	-0.244419	N
ENSGACT00000014847	ENSGACT00000014847	-0.0700358	N
ENSGACT00000011155	ENSGACT00000011155	0.294447	Y
ap1g1	ENSGACT00000020882	0.346325	N
DTWD2	ENSGACT00000020884	-0.0901978	N
xdh	ENSGACT00000020422	0.213404	N
stx5a	ENSGACT00000022484	0.111031	N
dgcr14	ENSGACT00000022483	-0.380272	N
ZNF609 (2 of 2)	ENSGACT00000022482	0.736966	N
TRIM35 (27 of 27)	ENSGACT00000026394	0.279336	N
capn1b	ENSGACT00000026396	0	N
ktn1	ENSGACT00000010538	0.219313	N
ddit4	ENSGACT00000003116	0.111031	N
xkr8.3	ENSGACT00000003117	-1.58496	Y
mtor	ENSGACT00000006475	0	N
bco1	ENSGACT00000003110	0.125531	N
dhrs7cb	ENSGACT00000003119	0.307573	N
smc6	ENSGACT00000015460	-0.111031	N
apobec2a	ENSGACT00000015463	0.556393	N
elf3	ENSGACT00000015467	0.304561	Y
tegt	ENSGACT00000015469	0.0265063	N
vapal	ENSGACT00000022050	-0.349584	N
ccna2	ENSGACT00000022051	1.08092	Y
psmb9a (1 of 5)	ENSGACT00000000135	-0.0304326	N
brd2a	ENSGACT00000000131	0.261668	N
chchd7	ENSGACT00000000130	0.0641303	N
asph	ENSGACT00000000132	0.241621	N
egfl7	ENSGACT00000021022	-0.405256	N
slc12a7a	ENSGACT00000019164	0.112475	N
thnsl2	ENSGACT00000024501	0.152003	N
rdh12l	ENSGACT00000006690	-0.675186	Y
eif4ebp3l	ENSGACT00000024509	2.44798	Y
PSMA6 (1 of 2)	ENSGACT00000006697	-0.145198	N
ENSGACT00000023536	ENSGACT00000023536	0.684248	Y
zgc:136493 (1 of 2)	ENSGACT00000004839	-0.222392	N
rasgef1bb	ENSGACT00000023534	0.131245	N
antxr2b	ENSGACT00000023531	0.378512	N
fbln1 (1 of 2)	ENSGACT00000004831	0.455082	Y
acp6	ENSGACT00000004833	0.00952277	N
chmp4ba	ENSGACT00000004834	0.0749621	N
psmg2	ENSGACT00000004836	0.230298	N
atp6ap1b	ENSGACT00000015070	-0.169123	Y
asxl2	ENSGACT00000015071	0.584963	N
fam83e	ENSGACT00000009875	-0.133267	N
ptgs2b	ENSGACT00000009872	-0.242075	Y
sin3aa	ENSGACT00000009871	0.29956	N
pef1	ENSGACT00000009870	0.0781763	N
cops2	ENSGACT00000022221	-0.0489449	N
lrrc42	ENSGACT00000022222	0.296132	N
abl1	ENSGACT00000022225	0.192645	N
fgf7	ENSGACT00000022229	0.228532	N
ikbkap	ENSGACT00000022228	-0.201634	N
snw1	ENSGACT00000007121	0.63743	N
smtnl	ENSGACT00000007120	0.0443941	N
golga4	ENSGACT00000007126	-0.104265	N
cap2	ENSGACT00000007124	-0.283393	Y
col1a2	ENSGACT00000008691	-0.00826533	N
zgc:162183	ENSGACT00000008692	-0.241008	N
tmem39b	ENSGACT00000008693	0.149895	N
mrps27	ENSGACT00000008694	-0.917538	N
noc4l	ENSGACT00000023281	-0.190579	N
mdh1ab	ENSGACT00000001269	0.045324	N
noxa1	ENSGACT00000004343	-0.0995357	N
polr2j	ENSGACT00000004341	0.0565835	N
TRIM14 (46 of 74)	ENSGACT00000004346	-0.0264722	N
ENSGACT00000004347	ENSGACT00000004347	0	N
ift74	ENSGACT00000001264	0.63743	N
cse1l	ENSGACT00000001265	0.0740006	N
zfyve19	ENSGACT00000008471	-0.0874628	N
entpd3	ENSGACT00000008473	0.0168738	N
NLRC5	ENSGACT00000003805	0.31946	Y
arhgef7a	ENSGACT00000003801	0.407175	N
EARS2	ENSGACT00000025879	-0.448758	N
rab33ba	ENSGACT00000025878	0.469485	N
dmtn	ENSGACT00000001408	-0.36257	N
rab14	ENSGACT00000001406	1.22239	N
setd7	ENSGACT00000025873	0.124958	N
sfxn4	ENSGACT00000004165	0.296064	Y
pltp	ENSGACT00000004162	-0.0280144	N
rpl35	ENSGACT00000004693	-0.137619	Y
mocs3	ENSGACT00000009253	0.472068	N
psmc5	ENSGACT00000009251	0.0749621	N
ipo11	ENSGACT00000009256	0.36257	N
alkbh3	ENSGACT00000009254	0.632268	Y
seta	ENSGACT00000019561	-0.180572	N
psmd3	ENSGACT00000019563	-0.0289127	N
SPATS2	ENSGACT00000014211	0.152003	N
BPIFC (2 of 3)	ENSGACT00000014210	-0.19571	Y
ENSGACT00000014212	ENSGACT00000014212	-0.0356239	N
rps28	ENSGACT00000020572	-0.0183785	N
bin1b	ENSGACT00000020571	-0.0703893	N
casc4	ENSGACT00000020570	0.0048494	N
slc44a5b	ENSGACT00000015924	-0.678072	N
dyrk4	ENSGACT00000018218	-0.584963	N
slc50a1	ENSGACT00000015926	-0.328054	N
dennd5b (1 of 2)	ENSGACT00000015921	-0.485427	N
rab30	ENSGACT00000015922	-1.65208	Y
lsg1	ENSGACT00000012327	-0.0187366	N
cfap43 (2 of 2)	ENSGACT00000012326	-0.285402	N
ENSGACT00000018741	ENSGACT00000018741	0.777608	N
CEP57	ENSGACT00000012324	2.66676	Y
secisbp2	ENSGACT00000018215	-0.447459	N
ENSGACT00000018214	ENSGACT00000018214	0	N
atp1a1a.4	ENSGACT00000018961	0.125531	N
fam188a	ENSGACT00000011599	-0.142019	N
C11orf54	ENSGACT00000026836	-0.0458037	N
WNK3	ENSGACT00000011590	-1.1375	N
kdm4b	ENSGACT00000011595	-0.530515	N
bcap29	ENSGACT00000011596	-0.0902741	N
tdrkh	ENSGACT00000020164	-0.0931094	N
sf3a2	ENSGACT00000020165	0.0324215	N
PCDH20	ENSGACT00000020166	0.36257	N
si:dkeyp-68b7.10	ENSGACT00000020167	-0.731511	Y
evi5b	ENSGACT00000005612	-0.27684	N
ssfa2	ENSGACT00000002696	0.0703893	N
ENSGACT00000002697	ENSGACT00000002697	0.298081	N
arhgap21b	ENSGACT00000017748	0.137504	N
ect2	ENSGACT00000002693	-0.415037	N
ENSGACT00000002690	ENSGACT00000002690	2.10154	Y
lypla2	ENSGACT00000002691	-0.269109	Y
rps3	ENSGACT00000017742	-0.616671	N
upb1	ENSGACT00000017746	0	N
dimt1l	ENSGACT00000013180	0.807355	Y
ebi3	ENSGACT00000013183	-0.561879	N
nid1a	ENSGACT00000005564	-0.827819	Y
crlf1a	ENSGACT00000013188	-0.551015	N
si:dkey-178e17.1	ENSGACT00000005560	0.172639	N
ptpn1	ENSGACT00000015677	-0.0801703	N
stx7l	ENSGACT00000017298	0.514573	N
sirt5	ENSGACT00000017294	0.0463799	N
wash1	ENSGACT00000017297	1.08246	Y
mapk14a	ENSGACT00000010242	-0.447459	N
phactr4a	ENSGACT00000010243	0.137504	N
zgc:152658	ENSGACT00000017293	0.405992	N
wdr5	ENSGACT00000024083	-0.0977158	N
uqcrq	ENSGACT00000024082	2	N
tapbpl	ENSGACT00000013458	1.10909	Y
ENSGACT00000013459	ENSGACT00000013459	0.675649	Y
cyldb	ENSGACT00000013454	0.286881	N
ENSGACT00000013455	ENSGACT00000013455	-0.415037	N
ENSGACT00000024089	ENSGACT00000024089	0.176878	N
p4hb	ENSGACT00000024088	-0.162105	N
actn2b	ENSGACT00000013535	0.287577	N
ENSGACT00000013536	ENSGACT00000013536	0.415037	N
marcksb	ENSGACT00000013531	-0.366782	N
calb2a	ENSGACT00000004032	-1.0297	Y
senp6b	ENSGACT00000015586	0.655352	Y
srsf5a	ENSGACT00000015587	-0.321928	N
myo6a	ENSGACT00000015584	0.562191	Y
agap2	ENSGACT00000015583	-1	N
bag4	ENSGACT00000015580	0.152003	N
apitd1	ENSGACT00000016166	1	N
zgc:112263 (2 of 2)	ENSGACT00000016161	0.584963	N
abhd14a	ENSGACT00000002032	0.345135	N
nifk	ENSGACT00000002030	-0.402759	N
rassf1	ENSGACT00000002037	0	N
SUCO	ENSGACT00000021569	-0.0995357	N
tusc2b	ENSGACT00000002035	-0.943416	N
NUP54	ENSGACT00000021565	-0.134485	N
abca1b	ENSGACT00000021564	-0.431716	N
terfa	ENSGACT00000021561	-0.855924	Y
C1orf198	ENSGACT00000009076	0.169925	N
ibtk	ENSGACT00000006861	0.156119	N
adam28	ENSGACT00000006860	1	N
klhl41a	ENSGACT00000006866	-0.150025	N
sepp1a	ENSGACT00000009074	0.469485	N
ENSGACT00000001253	ENSGACT00000001253	1.36923	Y
pcif1	ENSGACT00000004370	1.18442	Y
parp1	ENSGACT00000014988	0.0200378	N
sync	ENSGACT00000011357	-0.584963	N
rplp0 (2 of 2)	ENSGACT00000011356	-1	N
ptprh	ENSGACT00000010685	0.169925	N
GAN	ENSGACT00000003329	0.678072	N
rplp0 (1 of 2)	ENSGACT00000011351	1.27396	Y
ENSGACT00000003320	ENSGACT00000003320	-0.0211646	N
GPT (1 of 2)	ENSGACT00000003322	-0.0393487	N
slmapb	ENSGACT00000003633	2	Y
msh2	ENSGACT00000003631	-0.182478	N
SENP7 (1 of 2)	ENSGACT00000003630	-0.444785	Y
smad2 (1 of 2)	ENSGACT00000017652	0	N
pigf	ENSGACT00000003639	0.415037	N
IMPG2 (2 of 3)	ENSGACT00000003638	-0.912537	N
ralbp1	ENSGACT00000022038	-0.36257	N
surf2	ENSGACT00000022035	-0.0242475	N
arpc1b	ENSGACT00000022036	-0.000958283	N
lpcat4	ENSGACT00000025023	-0.146871	Y
gnl1	ENSGACT00000012918	-0.222392	N
abhd16a	ENSGACT00000012669	-0.332769	Y
wdr83	ENSGACT00000026238	0.562936	N
zgc:153654	ENSGACT00000012910	0.580877	Y
epyc	ENSGACT00000026237	0.378512	N
WDR83OS	ENSGACT00000026235	-1	N
ENSGACT00000012666	ENSGACT00000012666	-0.440573	N
lum	ENSGACT00000026233	0.284236	Y
dcn	ENSGACT00000026230	0.212568	Y
id3	ENSGACT00000012665	-0.648756	Y
asap2a	ENSGACT00000011859	-0.152003	N
pkn2	ENSGACT00000020767	-0.447459	N
cops4	ENSGACT00000020762	0.373352	Y
galnt18b	ENSGACT00000020763	0.420843	N
eif4g2a	ENSGACT00000020761	0.135352	N
ENSGACT00000020769	ENSGACT00000020769	-0.100527	N
zgc:172136	ENSGACT00000007800	-0.00846158	N
txnipa	ENSGACT00000000676	-0.258828	N
ano5a	ENSGACT00000007805	-0.0740006	N
ENSGACT00000026649	ENSGACT00000026649	-0.537657	N
SYNE2 (1 of 3)	ENSGACT00000000679	1.62661	Y
ENSGACT00000001670	ENSGACT00000001670	-0.514573	N
ENSGACT00000001679	ENSGACT00000001679	-0.56149	Y
RASSF1 (1 of 2)	ENSGACT00000001678	0.0599425	N
dffa	ENSGACT00000009406	-0.192645	N
gale	ENSGACT00000009402	0.555264	Y
deptor	ENSGACT00000009400	0.547488	N
dda1 (1 of 2)	ENSGACT00000010403	1.96743	Y
casp3b (2 of 3)	ENSGACT00000024861	-0.485427	N
ENSGACT00000010742	ENSGACT00000010742	0.0874628	N
hacl1	ENSGACT00000010741	0.0931094	N
asb2b	ENSGACT00000010747	0	N
ENSGACT00000010746	ENSGACT00000010746	-0.269187	N
PBX4 (2 of 2)	ENSGACT00000024867	0.206451	N
eepd1	ENSGACT00000010744	0.584963	N
krt4	ENSGACT00000010748	-1.44005	Y
cbl (1 of 2)	ENSGACT00000011984	-0.241008	N
zgc:113276	ENSGACT00000019973	0.378512	N
s100u	ENSGACT00000005955	0.108716	Y
il1fma	ENSGACT00000019970	0.347923	N
ENSGACT00000008315	ENSGACT00000008315	-0.106915	N
hnrnpa3	ENSGACT00000005951	0.222392	N
cdh26.1	ENSGACT00000019975	-0.984679	Y
tiparp	ENSGACT00000009421	0.17585	N
zpr1	ENSGACT00000005770	-0.788496	N
gpatch11	ENSGACT00000005772	-0.900464	N
chchd3b	ENSGACT00000005773	-0.236803	N
ndufa1	ENSGACT00000023077	-0.180572	N
nkap	ENSGACT00000023075	-0.192645	N
pnpla6	ENSGACT00000024743	0.925999	N
ENSGACT00000018516	ENSGACT00000018516	-0.263034	N
CTPS1 (2 of 2)	ENSGACT00000018512	0.184425	N
abcc4 (2 of 3)	ENSGACT00000018513	-0.29956	N
ENSGACT00000019600	ENSGACT00000019600	-0.431532	Y
slc26a5	ENSGACT00000025693	0.0252006	N
ndufs1	ENSGACT00000019609	2	Y
ENSGACT00000016085	ENSGACT00000016085	-1.10103	Y
peak1 (1 of 2)	ENSGACT00000004570	1.19265	N
slx1b	ENSGACT00000001093	-0.199033	N
im:7136729	ENSGACT00000001094	-0.104023	N
CD68	ENSGACT00000001096	0.0210496	N
LSM3	ENSGACT00000004578	-0.330308	Y
TRPM7	ENSGACT00000021833	-0.205399	N
fastk	ENSGACT00000001955	-0.441075	Y
mpp7a	ENSGACT00000002201	0	N
rac2	ENSGACT00000002200	0.266841	Y
aco1	ENSGACT00000002203	-0.289507	N
chic1	ENSGACT00000022644	0.115477	N
MEGF6	ENSGACT00000002207	0.271302	N
psme2	ENSGACT00000002206	0	N
b3gnt3	ENSGACT00000011430	-0.159102	N
ZNF865	ENSGACT00000014151	0.510962	N
cep350	ENSGACT00000014404	-0.0145728	N
PNPT1	ENSGACT00000014405	-1	N
EPS8L1 (1 of 2)	ENSGACT00000011435	-0.1976	N
cs	ENSGACT00000014408	-0.614109	Y
blm	ENSGACT00000014409	0.231326	N
ice2	ENSGACT00000014158	0.509014	Y
UTRN	ENSGACT00000011439	0.36257	N
ino80	ENSGACT00000017172	-0.378512	N
trmt2a	ENSGACT00000017179	0.14439	N
SNORA15	ENSGACT00000029504	-1	N
ctdsplb	ENSGACT00000016929	0.210897	N
alg3	ENSGACT00000019919	0.279382	Y
tmbim1	ENSGACT00000016378	-0.16601	N
si:dkey-106l3.7	ENSGACT00000022859	0.646363	N
mut	ENSGACT00000016371	0.197939	N
gpt2l	ENSGACT00000022852	-0.263034	N
znf330	ENSGACT00000022850	0.0166787	N
fkbp1b	ENSGACT00000016377	-0.0676749	N
podxl	ENSGACT00000025615	-0.0430687	N
ENSGACT00000025614	ENSGACT00000025614	-1.09954	Y
mkln1	ENSGACT00000025617	0.082893	N
rock1	ENSGACT00000022936	-0.0593341	N
mid1ip1l	ENSGACT00000022933	0.57836	Y
nfyba	ENSGACT00000025612	-0.167945	N
rbp4l	ENSGACT00000022938	-0.263034	N
psmc4	ENSGACT00000016437	-0.0320338	N
ENSGACT00000026001	ENSGACT00000026001	-0.0473921	N
ENSGACT00000026000	ENSGACT00000026000	-0.418358	Y
ENSGACT00000026002	ENSGACT00000026002	0.764622	Y
sdhc	ENSGACT00000023419	-0.0774045	N
usp45	ENSGACT00000006637	-0.263034	N
piezo1	ENSGACT00000003138	0.137504	N
pdk1	ENSGACT00000006459	0.424026	Y
cdca7a	ENSGACT00000006328	0.347099	N
reep5	ENSGACT00000024691	0.133731	N
phf6	ENSGACT00000024694	0.272372	N
wdr74	ENSGACT00000006450	0	N
ENSGACT00000006323	ENSGACT00000006323	-0.794616	Y
chd1	ENSGACT00000024698	0.30117	N
tfpia	ENSGACT00000003134	0.40366	Y
dcaf13	ENSGACT00000006456	-0.370748	Y
trmt61a	ENSGACT00000006325	0.228269	N
plekha6	ENSGACT00000015442	0.220266	N
fbxo30b	ENSGACT00000015440	0.430634	N
banp	ENSGACT00000015444	0	N
CCDC64B	ENSGACT00000027354	0.183712	N
ACTBL2 (1 of 3)	ENSGACT00000000441	-0.61471	Y
f3a	ENSGACT00000000115	0.314954	Y
ENSGACT00000000442	ENSGACT00000000442	-0.860461	Y
FAM83A	ENSGACT00000007496	-0.765535	N
ENSGACT00000000447	ENSGACT00000000447	-2.09554	Y
skp2	ENSGACT00000024524	0.719892	N
nol11	ENSGACT00000024525	0.174029	N
fpgs	ENSGACT00000024526	-0.351472	N
nadk2	ENSGACT00000024520	-0.275634	N
nln	ENSGACT00000021001	-0.36257	N
xiap	ENSGACT00000024523	-0.126659	N
hgsnat	ENSGACT00000021008	0.0995357	N
gfm2	ENSGACT00000021009	0.0931094	N
ran	ENSGACT00000023510	0.238647	Y
cfap97	ENSGACT00000023511	0.965235	Y
ENSGACT00000023513	ENSGACT00000023513	-0.584963	N
ufsp2	ENSGACT00000023516	-0.292782	N
ENSGACT00000023517	ENSGACT00000023517	-0.175572	N
irf7	ENSGACT00000015059	-0.678072	N
C16orf13	ENSGACT00000025474	0.737985	Y
ilk	ENSGACT00000015051	0.125531	N
cbr1	ENSGACT00000015052	-0.476251	Y
setd5	ENSGACT00000015054	-0.605721	N
phrf1	ENSGACT00000015055	0.490635	Y
ndc1	ENSGACT00000022209	-0.4975	N
nup153	ENSGACT00000007148	-0.263034	N
csnk1da	ENSGACT00000007147	0.140048	N
MAD2L2	ENSGACT00000007146	-0.269348	N
NCBP1	ENSGACT00000022207	-0.544805	Y
SECISBP2L	ENSGACT00000022205	-0.355095	N
dcaf8	ENSGACT00000022204	0.296617	N
ENSGACT00000025347	ENSGACT00000025347	0.906891	N
sgcd	ENSGACT00000027571	-0.20482	N
casp7	ENSGACT00000008676	-0.306103	N
ice1	ENSGACT00000008675	0.0874628	N
lye (1 of 2)	ENSGACT00000003794	-1.25884	Y
lye (2 of 2)	ENSGACT00000003797	-0.134787	Y
clic1	ENSGACT00000003793	-0.321928	N
qars	ENSGACT00000003799	-0.286402	Y
ENSGACT00000001798	ENSGACT00000001798	-0.480735	Y
spint2	ENSGACT00000001797	-0.315703	Y
TRIM35 (7 of 27)	ENSGACT00000001794	-0.772048	Y
hccsb	ENSGACT00000001241	0.154975	N
kpna1	ENSGACT00000004362	0	N
copz1	ENSGACT00000012491	0.293515	Y
lrrc1	ENSGACT00000008417	-0.186878	N
slmo2	ENSGACT00000008415	0.187627	N
tas1r1	ENSGACT00000008412	-0.222392	N
ube2q2	ENSGACT00000008411	-0.229246	N
ddx10	ENSGACT00000003868	-0.469485	N
si:dkey-4e7.3 (1 of 3)	ENSGACT00000003866	0.378512	N
MYH2 (4 of 8)	ENSGACT00000003867	2.66297	Y
SGK3	ENSGACT00000003865	0.0386805	N
mgat4a	ENSGACT00000003860	-0.0246621	N
ENSGACT00000001420	ENSGACT00000001420	-2.76939	Y
mtx1a	ENSGACT00000004142	0.39776	N
SRRT (1 of 2)	ENSGACT00000001423	-0.241008	N
ENSGACT00000001424	ENSGACT00000001424	1.20645	Y
ENSGACT00000025856	ENSGACT00000025856	-0.905785	Y
arid2	ENSGACT00000025855	0.247928	N
ENSGACT00000025854	ENSGACT00000025854	-0.270089	N
OGDH (2 of 2)	ENSGACT00000001428	-0.736966	N
mtbp	ENSGACT00000009230	0.341037	N
DENND1C	ENSGACT00000024986	-0.693897	Y
zcrb1	ENSGACT00000024984	0.172837	N
yaf2	ENSGACT00000024985	0.229482	N
CBLN1 (2 of 2)	ENSGACT00000024988	1	N
dennd2c	ENSGACT00000005895	-0.206592	Y
cmklr1	ENSGACT00000011608	-0.392317	N
mpdu1b	ENSGACT00000026582	0.312213	N
ssbp1	ENSGACT00000026584	0.142958	N
ENSGACT00000005890	ENSGACT00000005890	-0.19977	N
zgc:174888	ENSGACT00000014239	2.16993	N
ubap2l	ENSGACT00000005892	-0.584963	N
DGKI	ENSGACT00000026588	0.485427	N
ENSGACT00000026589	ENSGACT00000026589	-0.316344	Y
ENSGACT00000011603	ENSGACT00000011603	0.489385	Y
ENSGACT00000011602	ENSGACT00000011602	0.871895	Y
ENSGACT00000011605	ENSGACT00000011605	0	N
si:dkey-12j5.1 (1 of 2)	ENSGACT00000011604	0.137504	N
endog	ENSGACT00000014091	-0.874469	Y
mibp	ENSGACT00000014096	-0.392317	N
TPM1	ENSGACT00000014094	-0.0312244	N
mcoln1a	ENSGACT00000025585	-0.222392	N
atg4c	ENSGACT00000009203	-0.392317	N
rps11	ENSGACT00000018728	0.461486	Y
ENSGACT00000015949	ENSGACT00000015949	-1.12832	Y
lrrc48	ENSGACT00000015946	-0.514573	N
anapc4	ENSGACT00000018724	0.447459	N
si:ch211-114l13.9 (16 of 22)	ENSGACT00000015942	4.75489	Y
armc10	ENSGACT00000015943	1.10692	Y
efna1b	ENSGACT00000015941	0.0985157	N
sntb1	ENSGACT00000009206	0.201048	N
rab9a	ENSGACT00000005230	-0.169925	N
HDGFL1	ENSGACT00000005542	0.530515	N
FCGBP	ENSGACT00000005236	-1.90332	Y
ufd1l	ENSGACT00000005239	-0.652077	N
LPIN2 (1 of 2)	ENSGACT00000005549	-0.106915	N
CDC37	ENSGACT00000018234	-0.408465	N
dok7	ENSGACT00000024323	-0.254183	N
rmnd5b	ENSGACT00000024320	0.273994	N
lmnb1	ENSGACT00000024326	0.152003	N
lrpap1	ENSGACT00000024327	-0.514573	N
prrc1	ENSGACT00000024329	-0.0268416	N
zgc:110353	ENSGACT00000013470	0.346297	Y
colgalt1	ENSGACT00000013473	-0.0170735	N
capza1b	ENSGACT00000013477	0.445411	Y
HERC4	ENSGACT00000004858	-0.351649	Y
gxylt2	ENSGACT00000015617	0.332575	N
IL16 (3 of 3)	ENSGACT00000016499	0.533432	N
dhps (1 of 2)	ENSGACT00000016498	0.137504	N
ppp4r2b	ENSGACT00000015610	0.224787	N
TARS2	ENSGACT00000015611	0	N
tnpo2 (1 of 2)	ENSGACT00000016491	0.190822	N
gemin2	ENSGACT00000016493	0.635236	Y
ENSGACT00000017540	ENSGACT00000017540	-0.0467784	N
ENSGACT00000024068	ENSGACT00000024068	0.5197	Y
lamtor2	ENSGACT00000017542	-0.245112	Y
nipbla	ENSGACT00000010265	0.0878433	N
dnajc16l	ENSGACT00000010266	-0.321928	N
fam21c	ENSGACT00000010267	-0.0565835	N
gskip	ENSGACT00000010268	0.345775	Y
nudcd2	ENSGACT00000024060	0.379848	N
arhgdia (2 of 2)	ENSGACT00000024063	-0.222392	N
ccng1	ENSGACT00000024067	0.0639273	N
ENSGACT00000000518	ENSGACT00000000518	-2.92057	Y
gata1a	ENSGACT00000013519	0.36257	N
dapk2b	ENSGACT00000013517	0.180169	Y
mfsd1	ENSGACT00000013516	0.0259952	N
bcl2l1	ENSGACT00000013513	-0.228269	N
trim35-13	ENSGACT00000013512	0.704544	Y
ENSGACT00000013510	ENSGACT00000013510	-0.584963	N
GTPBP8	ENSGACT00000002015	0.125531	N
ENSGACT00000002018	ENSGACT00000002018	-0.161281	N
abcb10	ENSGACT00000021387	0.199309	N
C15orf61	ENSGACT00000006841	0.215729	N
ube3d	ENSGACT00000006845	-0.321928	N
ENSGACT00000006844	ENSGACT00000006844	1.1375	N
ENSGACT00000016635	ENSGACT00000016635	-0.142019	N
lgmn	ENSGACT00000016142	0.0105692	N
ggt1a	ENSGACT00000016637	-0.263034	N
si:ch211-260e23.9	ENSGACT00000016639	-0.378512	N
ENSGACT00000016638	ENSGACT00000016638	0.461559	Y
chp1	ENSGACT00000016148	0.312384	N
vars	ENSGACT00000012703	0.195487	N
ino80e	ENSGACT00000012708	-0.291049	N
si:dkey-5i3.5 (2 of 2)	ENSGACT00000026211	1.32193	N
impdh1b	ENSGACT00000026214	-0.321928	N
fam3c	ENSGACT00000026219	0.120294	N
SBSPON	ENSGACT00000003657	0.691878	Y
mta3	ENSGACT00000003656	0.32484	N
jagn1a	ENSGACT00000003651	-0.125531	N
tdp2b	ENSGACT00000006154	0.485427	N
acadsb	ENSGACT00000003301	0.263866	Y
ric8a	ENSGACT00000003300	-0.570832	Y
man2c1	ENSGACT00000006158	0.0191936	N
ENSGACT00000003308	ENSGACT00000003308	-0.165861	N
bbs7	ENSGACT00000022056	0.222392	N
EPB41L3	ENSGACT00000022057	0	N
E2F2	ENSGACT00000012648	1.26303	N
ENSGACT00000025006	ENSGACT00000025006	-0.547861	Y
ENSGACT00000025007	ENSGACT00000025007	-0.676507	Y
ano9a	ENSGACT00000007791	-0.206451	N
TACC1 (2 of 2)	ENSGACT00000012640	0.24664	N
zgc:174906	ENSGACT00000012641	-0.296393	N
itcha	ENSGACT00000007796	0.0740006	N
mmp2	ENSGACT00000022059	-0.0487593	N
mrps30	ENSGACT00000018247	0.550197	N
ENSGACT00000020748	ENSGACT00000020748	0.206451	N
luc7l	ENSGACT00000011417	0	N
sbf2	ENSGACT00000020740	1.05889	N
znf644a (2 of 2)	ENSGACT00000020744	0.188445	N
adma	ENSGACT00000020746	0.125531	N
tead1b	ENSGACT00000020785	-0.0931094	N
cblc	ENSGACT00000004452	-0.215013	N
kdm5ba	ENSGACT00000000654	-0.109624	N
tsn	ENSGACT00000000309	-0.550197	Y
SULF2 (2 of 3)	ENSGACT00000000302	0	N
ST3GAL1 (2 of 8)	ENSGACT00000000306	1	N
RFX7 (1 of 2)	ENSGACT00000008083	-0.241008	N
dnajc19	ENSGACT00000008082	-0.0972972	N
si:ch1073-209e23.1	ENSGACT00000008085	-0.283793	N
ENSGACT00000023891	ENSGACT00000023891	1.45313	Y
CLEC19A (5 of 6)	ENSGACT00000023894	-1.96557	Y
alad	ENSGACT00000023897	-0.174029	N
mapk8a (2 of 2)	ENSGACT00000009429	0	N
wu:fc17b08	ENSGACT00000009939	0.142019	N
cldnd (2 of 2)	ENSGACT00000027165	2.45943	Y
ENSGACT00000027164	ENSGACT00000027164	0.222392	N
nf2b	ENSGACT00000027167	-0.485427	N
tex30	ENSGACT00000009933	1	N
nek7	ENSGACT00000010464	-1.22239	Y
ca6 (1 of 2)	ENSGACT00000009936	-3.64386	Y
nlrc3l (1 of 2)	ENSGACT00000010463	-0.213779	N
dnmt3aa	ENSGACT00000009427	0	N
bcl2l10	ENSGACT00000021838	0.551015	N
ddx24	ENSGACT00000010727	-1.22239	N
crebbpa	ENSGACT00000024843	-0.469485	N
si:ch211-159i8.4	ENSGACT00000024841	-0.0180339	N
dym	ENSGACT00000021832	-0.678072	N
ankrd28b	ENSGACT00000010729	-0.255257	N
mad1l1	ENSGACT00000021834	0	N
hdac3	ENSGACT00000024844	0.258068	N
zrsr2	ENSGACT00000019915	-0.222392	N
mul1a	ENSGACT00000019916	0.258193	Y
TM6SF1	ENSGACT00000019911	0.196397	N
rad21a	ENSGACT00000008332	-0.932886	N
ENSGACT00000008330	ENSGACT00000008330	0.321928	N
prmt2	ENSGACT00000008337	1.02748	Y
adssl1	ENSGACT00000008336	-0.14439	N
taf2	ENSGACT00000005930	0.0430687	N
casp6l1	ENSGACT00000023098	-1.01238	Y
alpl	ENSGACT00000006060	0.207233	N
cdkn2aip	ENSGACT00000023094	1	N
chchd10	ENSGACT00000023097	-0.477322	Y
guk1a	ENSGACT00000023096	0.125531	N
vegfaa	ENSGACT00000018538	0.295456	N
taf12	ENSGACT00000018530	-0.290801	Y
abcc4 (3 of 3)	ENSGACT00000018532	-0.859137	Y
si:ch211-79k12.1	ENSGACT00000018534	-0.107769	N
ENSGACT00000018535	ENSGACT00000018535	-0.378512	N
timmdc1	ENSGACT00000018537	0.378512	Y
nop16 (4 of 4)	ENSGACT00000027577	-2.38247	Y
sap30l	ENSGACT00000027574	-0.371631	Y
C14orf1	ENSGACT00000010098	0.222392	N
frs2b	ENSGACT00000010090	0.222392	N
matn1	ENSGACT00000007596	0.540568	N
si:dkey-4e7.3 (3 of 3)	ENSGACT00000019628	-1.58496	N
exoc3	ENSGACT00000019622	-0.0946369	N
si:dkey-4e7.3 (2 of 3)	ENSGACT00000019620	-0.263383	Y
kcnk3a	ENSGACT00000013282	-0.359542	N
txnrd1	ENSGACT00000014397	0.137832	N
ppp2r5ea	ENSGACT00000014398	0.273018	N
rps5	ENSGACT00000003768	-0.233281	Y
hmg20a	ENSGACT00000004556	0.0169731	N
ankrd10b	ENSGACT00000004554	0.0101242	N
arl2bp	ENSGACT00000018391	-0.245112	N
ENSGACT00000018393	ENSGACT00000018393	0.241008	N
GCA	ENSGACT00000018398	-0.142444	N
ENSGACT00000018399	ENSGACT00000018399	-1.44845	Y
mettl6	ENSGACT00000002223	-0.49304	Y
itm2cb	ENSGACT00000017845	0.0458037	N
st6galnac6	ENSGACT00000021168	-0.471306	Y
ENSGACT00000002227	ENSGACT00000002227	-3.04439	Y
ENSGACT00000008549	ENSGACT00000008549	0.0614005	N
emc9	ENSGACT00000002229	0.147557	N
ENSGACT00000002228	ENSGACT00000002228	0.607683	N
stat3	ENSGACT00000011415	0.249028	Y
ccdc12	ENSGACT00000011416	0.0671142	N
gmps	ENSGACT00000009364	-0.0962153	N
tnfaip6	ENSGACT00000011410	0.622362	Y
zgc:101744	ENSGACT00000014171	-0.133138	N
myo5b	ENSGACT00000017843	-0.263034	N
CPQ	ENSGACT00000009360	0.222392	N
rai14	ENSGACT00000022874	0	N
ENSGACT00000014604	ENSGACT00000014604	0.677156	Y
ENSGACT00000017151	ENSGACT00000017151	-0.860597	Y
bre	ENSGACT00000017157	-1.22239	N
hspbp1	ENSGACT00000017156	0.567368	Y
RNH1 (2 of 3)	ENSGACT00000001875	0.103046	N
sbds	ENSGACT00000016828	-0.221648	Y
TRIM14 (57 of 74)	ENSGACT00000017901	-0.377638	Y
sema3ab	ENSGACT00000016824	-1.92057	Y
si:ch211-266o15.1	ENSGACT00000016820	0.152003	N
oxsr1a	ENSGACT00000016821	-0.542149	Y
unc119.1	ENSGACT00000016823	-0.485427	N
il2rb	ENSGACT00000010623	-0.530515	N
nox1	ENSGACT00000022919	-0.0129649	N
gdi2	ENSGACT00000025638	0.241868	Y
aldh3a2a	ENSGACT00000017904	-1	Y
arhgef15	ENSGACT00000025635	-0.192645	N
herc3	ENSGACT00000022914	0.449307	N
arrdc2	ENSGACT00000010625	-0.023459	N
PTPN12	ENSGACT00000026028	0.893085	N
ENSGACT00000026024	ENSGACT00000026024	0.584963	N
FGL1 (2 of 2)	ENSGACT00000026023	0.192645	N
dennd4c	ENSGACT00000026022	0.123382	N
snx25	ENSGACT00000026020	-0.0810716	N
ENSGACT00000000880	ENSGACT00000000880	0.708537	Y
pfdn5	ENSGACT00000000883	-0.0874628	N
atp6v1f	ENSGACT00000000882	0.527247	Y
cdk7	ENSGACT00000013039	0.881356	N
gcc1	ENSGACT00000000889	1.19265	N
ARF5 (1 of 2)	ENSGACT00000000888	0.0829363	N
si:ch211-132g1.1	ENSGACT00000019057	-1.24356	Y
tpd52l1	ENSGACT00000017552	-0.0703893	N
TRIM14 (63 of 74)	ENSGACT00000019500	-0.415037	N
ENSGACT00000017557	ENSGACT00000017557	0	N
vps26a	ENSGACT00000021248	-0.161967	N
ENSGACT00000001391	ENSGACT00000001391	-0.154034	N
oxr1b	ENSGACT00000006309	0.63743	N
col27a1a	ENSGACT00000021242	0.263034	N
ENSGACT00000021243	ENSGACT00000021243	0.0212388	N
im:7151449	ENSGACT00000006306	0.164275	N
kcnmb2	ENSGACT00000021241	0.0824622	N
ENSGACT00000021246	ENSGACT00000021246	0.129283	N
PIK3CA (2 of 2)	ENSGACT00000021247	0.459432	N
ENSGACT00000006302	ENSGACT00000006302	-1.24101	Y
sdr16c5b	ENSGACT00000019507	0.137504	N
ENSGACT00000010274	ENSGACT00000010274	0.336266	Y
postnb	ENSGACT00000015428	0.116497	Y
ENSGACT00000015424	ENSGACT00000015424	0.169925	N
nxf1	ENSGACT00000022439	0	N
nfrkb	ENSGACT00000027378	0.106915	N
ryr1a	ENSGACT00000027379	-0.0524674	N
st8sia6 (4 of 5)	ENSGACT00000012252	-0.263034	N
tmem45b	ENSGACT00000027377	0.938599	N
zgc:100829 (2 of 2)	ENSGACT00000027371	1.926	Y
sos1	ENSGACT00000026494	0.20482	N
zgc:63568	ENSGACT00000021799	-0.0166787	N
ENSGACT00000021068	ENSGACT00000021068	1.36257	N
helz	ENSGACT00000024549	-0.169925	N
pmm2	ENSGACT00000021794	-0.169925	N
IDH2 (2 of 2)	ENSGACT00000021795	0	N
kif7	ENSGACT00000021064	-0.133267	N
zgc:110329	ENSGACT00000018050	-0.415037	N
prlra	ENSGACT00000021790	0.148099	N
adh5	ENSGACT00000021791	-0.198684	N
rhcg	ENSGACT00000021060	-0.123905	Y
ttc33	ENSGACT00000021061	-0.313158	N
aqp3a	ENSGACT00000013700	0.0313494	N
ENSGACT00000013704	ENSGACT00000013704	0.263034	N
ints3	ENSGACT00000013705	0.662965	N
ENSGACT00000023796	ENSGACT00000023796	-0.0256866	N
cdk5	ENSGACT00000023794	-0.0824622	N
prp19	ENSGACT00000023795	0.0247597	N
ENSGACT00000023798	ENSGACT00000023798	-0.693215	Y
si:dkey-74k8.3	ENSGACT00000023799	-0.424967	Y
ehbp1l1b	ENSGACT00000027087	-0.0374747	N
dpp3	ENSGACT00000027083	-0.415037	N
dazap1	ENSGACT00000010990	-0.987466	Y
clasp2 (2 of 2)	ENSGACT00000007303	0.807355	N
tmem183a	ENSGACT00000000462	0.430634	N
CCDC109B (1 of 2)	ENSGACT00000000460	0.207691	N
oclna	ENSGACT00000000466	0.0409974	N
ppp1r21	ENSGACT00000007305	0.134301	N
ilvbl	ENSGACT00000008654	-0.910733	Y
ENSGACT00000008656	ENSGACT00000008656	0.378512	N
agpat5	ENSGACT00000008657	0.321928	N
ENSGACT00000008651	ENSGACT00000008651	-0.121991	N
zgc:153372	ENSGACT00000011252	-0.874469	N
slc38a6	ENSGACT00000011254	0.346731	Y
ezh1	ENSGACT00000011255	0.0958844	N
MYH2 (3 of 8)	ENSGACT00000003840	-2.75489	Y
creg2	ENSGACT00000003841	-0.394279	N
ENSGACT00000003511	ENSGACT00000003511	0.0690625	Y
entpd1	ENSGACT00000003517	-0.0129159	N
skiv2l	ENSGACT00000003847	0.096676	N
wdr46	ENSGACT00000003849	0.0874628	N
TIMM21	ENSGACT00000003518	-0.424498	N
CLSPN	ENSGACT00000003519	0.584963	N
kazald3	ENSGACT00000001226	0	N
ENSGACT00000001225	ENSGACT00000001225	0.107384	N
dek	ENSGACT00000001222	0	N
ENSGACT00000001223	ENSGACT00000001223	1.15754	Y
ccdc58	ENSGACT00000004300	0.679537	Y
ptbp2b (1 of 2)	ENSGACT00000001221	-1.27302	Y
tagln	ENSGACT00000007944	0.377018	Y
ENSGACT00000001228	ENSGACT00000001228	0.581548	Y
hdr	ENSGACT00000007160	-0.263034	N
dusp16	ENSGACT00000000798	0.254929	N
lzts2a	ENSGACT00000010650	-0.415037	N
adam11	ENSGACT00000008432	0.68054	Y
mat2al	ENSGACT00000020689	-0.516791	Y
ugt5a1	ENSGACT00000008435	0.314873	N
bzw1a (2 of 2)	ENSGACT00000020685	0.151559	N
trim66	ENSGACT00000020687	-0.234465	N
ENSGACT00000020686	ENSGACT00000020686	1.22239	N
akap1b	ENSGACT00000018057	0	N
st3gal3a	ENSGACT00000004077	-1.64386	Y
ENSGACT00000020531	ENSGACT00000020531	-0.459432	N
slc39a13	ENSGACT00000020530	-0.00212944	N
ftr98 (4 of 6)	ENSGACT00000023132	-2.42884	Y
ftr98 (3 of 6)	ENSGACT00000023130	0.415037	N
SRSF3 (2 of 2)	ENSGACT00000001910	-0.01445	N
parn	ENSGACT00000025830	-0.121745	N
nxpe3 (6 of 8)	ENSGACT00000025832	-0.438442	Y
gla	ENSGACT00000023138	-0.253757	N
rpl36a	ENSGACT00000023139	-0.371256	N
thumpd1	ENSGACT00000025839	0.296982	N
vps13d	ENSGACT00000016812	0.0421695	N
eif4a1b	ENSGACT00000026569	-0.131349	N
senp3b	ENSGACT00000026566	-0.415037	N
eri1	ENSGACT00000026564	-0.0689097	N
ENSGACT00000026565	ENSGACT00000026565	-0.227177	Y
ENSGACT00000009743	ENSGACT00000009743	1.90689	Y
zgc:158387	ENSGACT00000009742	-0.0604918	N
rcc1	ENSGACT00000009745	-0.514573	N
col16a1	ENSGACT00000009744	0.109347	N
drc1	ENSGACT00000009746	0.847997	N
MICALL1 (1 of 2)	ENSGACT00000009748	-0.0728789	N
macrod2	ENSGACT00000006043	0.662965	N
ncapg2	ENSGACT00000005211	0	N
pdhb	ENSGACT00000005216	-0.0542671	N
ATG14	ENSGACT00000005215	0.485427	N
plekha1b	ENSGACT00000015960	0.678072	N
csf3r	ENSGACT00000018254	0.428334	N
spg21	ENSGACT00000018704	0.249359	N
nipa2	ENSGACT00000018251	0.573822	Y
mlycd	ENSGACT00000018250	-0.273018	N
spint1b	ENSGACT00000018253	-0.353637	N
ppp3r1a (1 of 2)	ENSGACT00000015968	0.61193	Y
fam185a	ENSGACT00000015969	0.604071	Y
ENSGACT00000018258	ENSGACT00000018258	0.60311	Y
cpo	ENSGACT00000018709	0.447459	N
slc12a2	ENSGACT00000024304	0.678072	N
uri1	ENSGACT00000017704	-0.0954196	N
prkag2b	ENSGACT00000017705	-0.152003	N
PDLIM7	ENSGACT00000024300	-0.173332	N
ENSGACT00000017700	ENSGACT00000017700	-0.302058	Y
ENSGACT00000000233	ENSGACT00000000233	0.253473	Y
higd2a	ENSGACT00000024308	-0.12749	N
ankhd1	ENSGACT00000024309	0.204358	N
ldah	ENSGACT00000017708	0	N
ENSGACT00000024042	ENSGACT00000024042	-0.807355	N
ENSGACT00000024040	ENSGACT00000024040	0.129283	N
bnip3lb	ENSGACT00000024049	-1.16993	N
adnpa	ENSGACT00000013491	-0.11984	N
BCHE	ENSGACT00000009633	-0.408465	N
pgls	ENSGACT00000013494	-0.152003	N
cdc5l	ENSGACT00000015639	-0.357642	Y
ENSGACT00000014612	ENSGACT00000014612	0.0828533	N
prpf3	ENSGACT00000015631	-0.360402	Y
srxn1	ENSGACT00000015633	-0.107641	N
bach1a	ENSGACT00000015634	1.58496	N
gfer	ENSGACT00000018868	-0.163348	N
shq1	ENSGACT00000015637	0.321928	N
tra2a	ENSGACT00000009141	-0.0979552	N
dars	ENSGACT00000009638	-0.0750704	N
ndc80	ENSGACT00000010281	0.160465	N
serinc2	ENSGACT00000010287	-0.111578	Y
atg2b	ENSGACT00000010284	0.126633	N
lsm14aa	ENSGACT00000010285	0.202817	N
jagn1b (1 of 2)	ENSGACT00000018870	-0.305284	Y
xbp1	ENSGACT00000018872	0.00526852	N
znf598	ENSGACT00000018877	0.658963	Y
dhcr7	ENSGACT00000018878	0.610053	N
oser1	ENSGACT00000002074	0.415037	N
ACTR3 (1 of 2)	ENSGACT00000002072	0.214669	Y
c2cd3	ENSGACT00000014948	0	N
SNORA15	ENSGACT00000029484	-1	N
abca3b	ENSGACT00000014940	0.14439	N
plekhh1	ENSGACT00000014943	0.280108	N
RAB8A (1 of 2)	ENSGACT00000014942	1.61542	Y
TRIM14 (53 of 74)	ENSGACT00000014945	0.217805	N
mrpl38	ENSGACT00000006825	0.169925	N
aagab	ENSGACT00000006824	0.569021	Y
b4galnt2.2	ENSGACT00000006795	0.239738	Y
psap	ENSGACT00000006794	0.0224335	N
usf1l	ENSGACT00000006791	0	N
pdss1	ENSGACT00000006790	2.07039	Y
calm3b	ENSGACT00000006828	-0.42124	Y
wbp2	ENSGACT00000006799	-1.19265	N
ethe1	ENSGACT00000016619	0.379971	Y
pdp2	ENSGACT00000016613	0.645335	Y
rpl22l1	ENSGACT00000016612	0.420255	Y
pm20d1.1	ENSGACT00000016610	-0.277534	N
ENSGACT00000016617	ENSGACT00000016617	-0.0962153	N
zgc:77748	ENSGACT00000016614	-0.568843	Y
RBPMS	ENSGACT00000025790	1	N
si:dkeyp-69e1.8 (2 of 2)	ENSGACT00000025792	0.192645	N
hpcal1	ENSGACT00000012728	-0.5025	N
fdx1l	ENSGACT00000025794	-0.325986	N
S1PR5 (2 of 2)	ENSGACT00000025795	-0.222392	N
ENSGACT00000025798	ENSGACT00000025798	-0.758379	Y
thoc5	ENSGACT00000012722	0.152003	N
uqcrc2b	ENSGACT00000012727	0.158792	N
rps6ka1	ENSGACT00000012625	-0.0946369	N
csrp1a	ENSGACT00000012846	-0.123653	N
nags (2 of 2)	ENSGACT00000006787	1.03157	Y
ahctf1	ENSGACT00000021471	-0.621488	N
tysnd1	ENSGACT00000011392	-0.0582986	N
ENSGACT00000021472	ENSGACT00000021472	0.0493277	N
si:ch73-182a11.2	ENSGACT00000021474	0	N
ewsr1b	ENSGACT00000011395	0.357217	Y
ENSGACT00000003678	ENSGACT00000003678	-0.0680184	N
mgme1	ENSGACT00000006172	0.125531	N
ENSGACT00000011399	ENSGACT00000011399	1.32193	N
trpa1b	ENSGACT00000003674	-0.330149	N
neil1	ENSGACT00000006176	-0.440573	N
AHNAK2	ENSGACT00000006175	-0.0744499	N
NANOS1 (2 of 2)	ENSGACT00000022078	-0.541894	Y
aktip	ENSGACT00000022079	0.323576	Y
fto	ENSGACT00000022070	-0.584963	N
limch1b	ENSGACT00000022074	0.807355	N
XPO1 (2 of 2)	ENSGACT00000026124	-0.0995357	N
smurf1	ENSGACT00000010517	0.169925	N
pde7a	ENSGACT00000003907	0.690672	Y
ppie	ENSGACT00000009513	-0.231326	N
ckba	ENSGACT00000006304	-0.429168	Y
rars2	ENSGACT00000010913	0	N
P2RY2 (2 of 2)	ENSGACT00000010910	0	N
ENSGACT00000010444	ENSGACT00000010444	1	N
MSS51	ENSGACT00000010917	-0.285402	N
RILPL1 (1 of 2)	ENSGACT00000010915	0	N
ENSGACT00000010448	ENSGACT00000010448	-0.020332	N
dhrs12	ENSGACT00000000326	0.584963	N
C6orf136	ENSGACT00000000635	-0.678072	N
ENSGACT00000000321	ENSGACT00000000321	-0.0972972	N
BAG6 (1 of 2)	ENSGACT00000000630	1.20945	Y
yipf2	ENSGACT00000000631	0.290677	N
si:dkey-11e23.4	ENSGACT00000010451	-0.137504	N
arhgap12a	ENSGACT00000023309	-0.5025	N
rnmt	ENSGACT00000023308	-0.347923	N
MYO9B (1 of 2)	ENSGACT00000013934	0.289507	N
ENSGACT00000013936	ENSGACT00000013936	0.508464	Y
ubxn1	ENSGACT00000023305	0	N
ppp1r1c	ENSGACT00000015397	0	N
pin1	ENSGACT00000021941	-0.0549262	N
sarnp	ENSGACT00000015392	0.335642	Y
pafah1b1a (2 of 2)	ENSGACT00000027143	-0.241008	N
[truncated: 6,984 more rows]
